# Supplementary material for: Pax3 expression enhances PDGF-B-induced brainstem gliomagenesis and characterizes a subset of brainstem glioma
Source: Acta Neuropathol Commun. 2014 Oct 21;2:134. doi: 10.1186/s40478-014-0134-6 (PMC4210596; doi:10.1186/s40478-014-0134-6)
Supplement: Additional file 1: Table S1. — Differentially expressed genes between mouse normal cortex (NC) and Cerebral Cortex Glioma (CG), FDR-adjusted p-value < 0.05, fold-change ≥ 2. [file 40478_2014_134_MOESM1_ESM.xlsx]

## Sheet: Sheet1
Column #	Column ID	Gene Symbol	Gene Title	RefSeq Transcript ID	p-value (Attribute)	p-value (NC vs. CG)	Ratio (NC vs. CG)	Fold-Change (NC vs. CG)	Fold-Change (NC vs. CG) (Description)
21776	1437462_x_at	Mmp15	matrix metallopeptidase 15	NM_008609	1.42105e-11	1.22396e-11	0.0741219	-13.4913	NC down vs CG
26286	1441972_at	6230424C14Rik	RIKEN cDNA 6230424C14 gene	---	1.72309e-11	1.61031e-11	0.0999225	-10.0078	NC down vs CG
565	1416226_at	Arpc1b	actin related protein 2/3 complex, subunit 1B	NM_023142	4.71827e-11	3.55363e-11	0.10926	-9.15248	NC down vs CG
2343	1418004_a_at	Tmem176b	transmembrane protein 176B	NM_001164207 /// NM_001164208 /// NM_001164209 /// NM_023056	2.9932e-11	3.9659e-11	0.0720285	-13.8834	NC down vs CG
35832	1451529_at	Sgtb	small glutamine-rich tetratricopeptide repeat (TPR)-containing, beta	NM_144838	1.79237e-10	7.27793e-11	8.1959	8.1959	NC up vs CG
6804	1422490_at	Bnip2	BCL2/adenovirus E1B interacting protein 2	NM_001008238 /// NM_016787	5.4096e-11	8.19815e-11	0.264008	-3.78777	NC down vs CG
41166	1456863_at	Epha4	Eph receptor A4	NM_007936	3.68818e-10	1.39762e-10	32.6806	32.6806	NC up vs CG
20659	1436345_at	5730559C18Rik	RIKEN cDNA 5730559C18 gene	NM_028872	2.49343e-10	1.43456e-10	0.0540323	-18.5075	NC down vs CG
4690	1420376_a_at	H3f3b	H3 histone, family 3B	NM_008211	2.24523e-10	2.70304e-10	0.211253	-4.73367	NC down vs CG
22432	1438118_x_at	Vim	vimentin	NM_011701	3.1841e-10	2.79372e-10	0.0520732	-19.2038	NC down vs CG
33662	1449354_at	Zrsr1	zinc finger (CCCH type), RNA binding motif and serine/arginine rich 1	NM_011663	1.32797e-10	3.11819e-10	2.97885	2.97885	NC up vs CG
40	1415701_x_at	Rpl23	ribosomal protein L23	NM_022891	5.96478e-10	3.31385e-10	0.449351	-2.22543	NC down vs CG
24015	1439701_at	9330121K16Rik	RIKEN cDNA 9330121K16 gene	---	6.32913e-10	4.23942e-10	21.1187	21.1187	NC up vs CG
571	1416232_at	Olig2	oligodendrocyte transcription factor 2	NM_016967	1.3173e-09	4.48788e-10	0.0793042	-12.6097	NC down vs CG
20271	1435957_at	B830032F12	hypothetical protein B830032F12	---	9.00007e-10	4.57727e-10	7.45146	7.45146	NC up vs CG
32913	1448605_at	Rhoc	ras homolog gene family, member C	NM_007484	5.00834e-10	4.65723e-10	0.0988331	-10.1181	NC down vs CG
11331	1427017_at	Satb2	special AT-rich sequence binding protein 2	NM_139146	4.15653e-10	5.09385e-10	22.3268	22.3268	NC up vs CG
39162	1454859_a_at	Rpl23	ribosomal protein L23	NM_022891	9.10511e-10	5.27127e-10	0.456757	-2.18935	NC down vs CG
25415	1441101_at	Hecw1	HECT, C2 and WW domain containing E3 ubiquitin protein ligase 1	NM_001081348	3.47572e-10	5.72577e-10	22.5789	22.5789	NC up vs CG
39950	1455647_at	Ar	androgen receptor	NM_013476	5.00213e-10	6.07862e-10	9.02308	9.02308	NC up vs CG
20860	1436546_at	Lix1l	Lix1-like	NM_001163170	6.56718e-10	6.59655e-10	0.111831	-8.94204	NC down vs CG
34283	1449980_a_at	Gabrd	gamma-aminobutyric acid (GABA) A receptor, subunit delta	NM_008072	1.77386e-09	6.75741e-10	25.0647	25.0647	NC up vs CG
12482	1428168_at	Mpzl1	myelin protein zero-like 1	NM_001001880 /// NM_001083897	1.61363e-09	7.12223e-10	0.216024	-4.62911	NC down vs CG
8223	1423909_at	Tmem176a	transmembrane protein 176A	NM_001098271 /// NM_025326	3.7664e-10	7.34373e-10	0.0585212	-17.0878	NC down vs CG
18876	1434562_at	Mfap3	microfibrillar-associated protein 3	NM_145426 /// NM_180599	1.85603e-10	7.66356e-10	0.459089	-2.17823	NC down vs CG
22619	1438305_at	Rims1	regulating synaptic membrane exocytosis 1	NM_001012623 /// NM_001012624 /// NM_001012625 /// NM_053270 /// NM_183018	1.7232e-09	8.60064e-10	20.5933	20.5933	NC up vs CG
29983	1445669_at	Spry4	sprouty homolog 4 (Drosophila)	NM_011898	7.74412e-10	8.87952e-10	0.0854711	-11.6999	NC down vs CG
393	1416054_at	Rps5	ribosomal protein S5	NM_009095	8.1652e-10	9.47599e-10	0.458203	-2.18244	NC down vs CG
11248	1426934_at	Nhsl1	NHS-like 1	NM_001163592 /// NM_173390	2.13322e-09	9.93409e-10	0.230163	-4.34475	NC down vs CG
41445	1457142_at	Necab1	N-terminal EF-hand calcium binding protein 1	NM_178617	1.67254e-09	1.0413e-09	19.5571	19.5571	NC up vs CG
36549	1452246_at	Ostf1	osteoclast stimulating factor 1	NM_017375	1.53994e-09	1.22431e-09	0.0792204	-12.623	NC down vs CG
21152	1436838_x_at	Cotl1	coactosin-like 1 (Dictyostelium)	NM_028071	2.04291e-09	1.23043e-09	0.14723	-6.79208	NC down vs CG
24081	1439767_at	Dlgap2	discs, large (Drosophila) homolog-associated protein 2	NM_001145965 /// NM_172910	2.99463e-09	1.2326e-09	30.7102	30.7102	NC up vs CG
11740	1427426_at	Kcnq5	potassium voltage-gated channel, subfamily Q, member 5	NM_001160139 /// NM_023872	2.80972e-09	1.25127e-09	13.6055	13.6055	NC up vs CG
35810	1451507_at	Mef2c	myocyte enhancer factor 2C	NM_001170537 /// NM_025282	4.76194e-10	1.27102e-09	14.0575	14.0575	NC up vs CG
11782	1427468_at	Ppp3cb	protein phosphatase 3, catalytic subunit, beta isoform	NM_008914	3.71796e-09	1.32969e-09	4.22241	4.22241	NC up vs CG
12430	1428116_a_at	Dynlt1a /// Dynlt1b /// Dynlt1c /// Dynlt1e /// Dynlt1f	dynein light chain Tctex-type 1A /// dynein light chain Tctex-type 1D /// dynein	NM_001166627 /// NM_001166629 /// NM_001166630 /// NM_009342 /// XM_001475746 //	1.18544e-09	1.35515e-09	0.219509	-4.55563	NC down vs CG
19300	1434986_a_at	Sec61a1	Sec61 alpha 1 subunit (S. cerevisiae)	NM_016906	7.84364e-10	1.57675e-09	0.286962	-3.48478	NC down vs CG
5342	1421028_a_at	Mef2c	myocyte enhancer factor 2C	NM_001170537 /// NM_025282	1.12943e-09	1.6222e-09	22.1743	22.1743	NC up vs CG
11414	1427100_at	Metrn	meteorin, glial cell differentiation regulator	NM_133719	3.82195e-09	1.79492e-09	0.111024	-9.00706	NC down vs CG
30005	1445691_at	Chn1	chimerin (chimaerin) 1	NM_001113246 /// NM_001166603 /// NM_001166604 /// NM_029716 /// NM_175752	4.02002e-09	1.80431e-09	13.5925	13.5925	NC up vs CG
39703	1455400_at	Ddah1	dimethylarginine dimethylaminohydrolase 1	NM_026993	5.55474e-10	1.85969e-09	0.218042	-4.58628	NC down vs CG
19764	1435450_at	Cpne3	copine III	NM_027769	3.77843e-09	1.93975e-09	0.251404	-3.97766	NC down vs CG
438	1416099_at	Rpl27	ribosomal protein L27	NM_011289	1.79433e-09	1.99455e-09	0.455964	-2.19316	NC down vs CG
40683	1456380_x_at	Cnn3	calponin 3, acidic	NM_028044	6.50366e-09	2.05634e-09	0.223274	-4.47879	NC down vs CG
19706	1435392_at	Wdr17	WD repeat domain 17	NM_001172152 /// NM_028220	2.20535e-09	2.15207e-09	7.09008	7.09008	NC up vs CG
33780	1449472_at	Gpr12	G-protein coupled receptor 12	NM_001010941 /// NM_008151	5.89356e-09	2.16643e-09	6.0974	6.0974	NC up vs CG
39664	1455361_at	Dgkb	diacylglycerol kinase, beta	NM_178681	9.34853e-09	2.32456e-09	8.99438	8.99438	NC up vs CG
44493	1460192_at	Osbpl1a	oxysterol binding protein-like 1A	NM_207530	2.49937e-09	2.32538e-09	8.37856	8.37856	NC up vs CG
17905	1433591_at	Ppp3r1	protein phosphatase 3, regulatory subunit B, alpha isoform (calcineurin B, type	NM_024459	7.18376e-09	2.33088e-09	5.21755	5.21755	NC up vs CG
405	1416066_at	Cd9	CD9 antigen	NM_007657	9.51546e-09	2.35594e-09	0.157381	-6.354	NC down vs CG
2753	1418414_at	Kcnh1	potassium voltage-gated channel, subfamily H (eag-related), member 1	NM_001038607 /// NM_010600	3.1128e-09	2.3964e-09	11.697	11.697	NC up vs CG
35550	1451247_at	Mfsd1	major facilitator superfamily domain containing 1	NM_025813	2.27531e-09	2.42974e-09	0.274959	-3.6369	NC down vs CG
12543	1428229_at	Prkd3	protein kinase D3	NM_001171004 /// NM_001171005 /// NM_029239	5.84329e-09	2.48448e-09	0.160412	-6.23396	NC down vs CG
27009	1442695_at	---	---	---	2.69599e-09	2.48946e-09	9.95655	9.95655	NC up vs CG
33462	1449154_at	Col11a1	collagen, type XI, alpha 1	NM_007729	3.89073e-09	2.76998e-09	0.0212885	-46.9737	NC down vs CG
282	1415943_at	Sdc1	syndecan 1	NM_011519	4.72991e-09	2.8071e-09	0.0342593	-29.1891	NC down vs CG
39133	1454830_at	Fbn2	fibrillin 2	NM_010181	2.97174e-09	2.87823e-09	0.0298255	-33.5284	NC down vs CG
10864	1426550_at	Sidt1	SID1 transmembrane family, member 1	NM_001159419 /// NM_198034	7.4498e-09	2.99916e-09	13.218	13.218	NC up vs CG
18229	1433915_s_at	Epn2	epsin 2	NM_010148	5.24242e-09	3.17114e-09	0.249236	-4.01227	NC down vs CG
34453	1450150_a_at	Rpl13	ribosomal protein L13	NM_016738	2.06301e-09	3.18742e-09	0.37749	-2.64908	NC down vs CG
6911	1422597_at	Mmp15	matrix metallopeptidase 15	NM_008609	3.95454e-09	3.23361e-09	0.0578543	-17.2848	NC down vs CG
13335	1429021_at	Epha4	Eph receptor A4	NM_007936	3.34942e-09	3.23401e-09	12.3369	12.3369	NC up vs CG
32432	1448124_at	Gusb	glucuronidase, beta	NM_010368	4.37667e-09	3.27932e-09	0.119888	-8.34113	NC down vs CG
32326	1448013_at	Usp24	ubiquitin specific peptidase 24	NM_183225	1.38693e-09	3.28937e-09	0.13594	-7.35618	NC down vs CG
32327	1448014_s_at	Usp24	ubiquitin specific peptidase 24	NM_183225	1.7837e-09	3.3057e-09	0.143239	-6.98134	NC down vs CG
1005	1416666_at	Serpine2	serine (or cysteine) peptidase inhibitor, clade E, member 2	NM_009255	2.81763e-09	3.51713e-09	0.28603	-3.49613	NC down vs CG
35253	1450950_at	Smc3	structural maintenace of chromosomes 3	NM_007790	1.56329e-09	3.59616e-09	0.46861	-2.13397	NC down vs CG
11948	1427634_at	Kcnh7	potassium voltage-gated channel, subfamily H (eag-related), member 7	NM_133207	8.32702e-09	3.68266e-09	4.85006	4.85006	NC up vs CG
28612	1444298_at	Ipcef1	interaction protein for cytohesin exchange factors 1	NM_001033391 /// NM_001170800 /// NM_001170801 /// NM_001170802	6.39074e-09	4.00292e-09	11.3868	11.3868	NC up vs CG
5426	1421112_at	Nkx2-2	NK2 transcription factor related, locus 2 (Drosophila)	NM_001077632 /// NM_010919	9.76725e-09	4.13654e-09	0.0984783	-10.1545	NC down vs CG
40595	1456292_a_at	Vim	vimentin	NM_011701	4.61242e-09	4.31291e-09	0.0409084	-24.4449	NC down vs CG
1630	1417291_at	Tnfrsf1a	tumor necrosis factor receptor superfamily, member 1a	NM_011609	4.85817e-09	4.36974e-09	0.0880297	-11.3598	NC down vs CG
35547	1451244_a_at	Zfp422	zinc finger protein 422	NM_026057	5.08783e-09	4.37008e-09	0.449626	-2.22407	NC down vs CG
14965	1430651_s_at	Zfp191	zinc finger protein 191	NM_021559	5.59426e-09	4.37558e-09	0.279652	-3.57587	NC down vs CG
34944	1450641_at	Vim	vimentin	NM_011701	5.44851e-09	4.41673e-09	0.0462702	-21.6122	NC down vs CG
528	1416189_a_at	Sec61a1	Sec61 alpha 1 subunit (S. cerevisiae)	NM_016906	2.0783e-09	4.7928e-09	0.287318	-3.48047	NC down vs CG
6255	1421941_at	Camk4	calcium/calmodulin-dependent protein kinase IV	NM_009793	1.26829e-08	4.79333e-09	11.5344	11.5344	NC up vs CG
7145	1422831_at	Fbn2	fibrillin 2	NM_010181	3.88143e-09	4.80276e-09	0.0287058	-34.8362	NC down vs CG
488	1416149_at	Olig1	oligodendrocyte transcription factor 1	NM_016968	1.5531e-08	4.86939e-09	0.179252	-5.57874	NC down vs CG
37407	1453104_at	Mapk1	mitogen-activated protein kinase 1	NM_001038663 /// NM_011949	1.32507e-08	5.26975e-09	2.86606	2.86606	NC up vs CG
27551	1443237_at	---	---	---	1.36826e-08	5.75021e-09	8.9719	8.9719	NC up vs CG
20649	1436335_at	Plch2	phospholipase C, eta 2	NM_001113360 /// NM_175556	1.19673e-08	5.81404e-09	6.47475	6.47475	NC up vs CG
10437	1426123_a_at	Rrbp1	ribosome binding protein 1	NM_024281 /// NM_133626	7.25798e-09	5.86871e-09	0.219655	-4.5526	NC down vs CG
6818	1422504_at	Glrb	glycine receptor, beta subunit	NM_010298	9.00958e-10	5.87224e-09	3.51824	3.51824	NC up vs CG
19506	1435192_at	Sox3	SRY-box containing gene 3	NM_009237	2.53107e-09	5.96258e-09	0.0993157	-10.0689	NC down vs CG
24203	1439889_at	Scn8a	sodium channel, voltage-gated, type VIII, alpha	NM_001077499 /// NM_011323	3.46242e-09	6.08373e-09	7.29025	7.29025	NC up vs CG
3265	1418926_at	Zeb1	zinc finger E-box binding homeobox 1	NM_011546	2.96994e-09	6.10801e-09	0.156758	-6.37924	NC down vs CG
3309	1418970_a_at	Bcl10	B-cell leukemia/lymphoma 10	NM_009740	1.79035e-09	6.19345e-09	0.383145	-2.60998	NC down vs CG
3699	1419360_a_at	Ss18	synovial sarcoma translocation, Chromosome 18	NM_001161369 /// NM_001161370 /// NM_001161371 /// NM_009280	1.11882e-08	6.30321e-09	0.185184	-5.40003	NC down vs CG
40870	1456567_x_at	Grn	granulin	NM_008175	3.12799e-09	6.38612e-09	0.317144	-3.15315	NC down vs CG
36848	1452545_a_at	Itgb1	integrin beta 1 (fibronectin receptor beta)	NM_010578	6.98722e-09	6.58929e-09	0.171542	-5.82948	NC down vs CG
1050	1416711_at	Tbr1	T-box brain gene 1	NM_009322	6.0029e-09	6.73069e-09	14.755	14.755	NC up vs CG
21345	1437031_at	Acsl6	acyl-CoA synthetase long-chain family member 6	NM_001033597 /// NM_001033598 /// NM_001033599 /// NM_144823	8.19196e-10	6.74455e-09	3.12208	3.12208	NC up vs CG
792	1416453_x_at	Gm10063 /// Rps12 /// Rps12-ps2	predicted gene 10063 /// ribosomal protein S12 /// ribosomal protein S12, pseudo	NM_011295 /// XM_001472702 /// XM_001479052	8.54334e-09	7.08715e-09	0.455955	-2.1932	NC down vs CG
667	1416328_a_at	Atp6v0e	ATPase, H+ transporting, lysosomal V0 subunit E	NM_025272	1.07191e-08	7.18823e-09	0.233999	-4.27353	NC down vs CG
17745	1433431_at	Pnlip	pancreatic lipase	NM_026925	1.17659e-09	7.38549e-09	0.0166647	-60.0072	NC down vs CG
23880	1439566_at	Gprin3	GPRIN family member 3	NM_183183	1.54515e-08	7.50492e-09	22.8884	22.8884	NC up vs CG
32967	1448659_at	Casp7	caspase 7	NM_007611	5.22833e-09	7.54633e-09	0.132737	-7.53369	NC down vs CG
647	1416308_at	Ugdh	UDP-glucose dehydrogenase	NM_009466	1.16439e-08	7.79395e-09	0.11723	-8.53028	NC down vs CG
41380	1457077_at	---	---	---	1.16713e-08	8.2074e-09	21.2367	21.2367	NC up vs CG
13216	1428902_at	Chst11	carbohydrate sulfotransferase 11	NM_021439	2.90654e-09	8.43202e-09	0.140035	-7.14109	NC down vs CG
21779	1437465_a_at	P4hb	prolyl 4-hydroxylase, beta polypeptide	NM_011032	2.37402e-08	8.43312e-09	0.225647	-4.4317	NC down vs CG
21150	1436836_x_at	Cnn3	calponin 3, acidic	NM_028044	2.49565e-08	8.47305e-09	0.211963	-4.71781	NC down vs CG
318	1415979_x_at	Rpl7	ribosomal protein L7	NM_011291	8.36884e-09	8.47397e-09	0.4715	-2.12089	NC down vs CG
11540	1427226_at	Epn2	epsin 2	NM_010148	1.53451e-08	9.03368e-09	0.265485	-3.76669	NC down vs CG
10024	1425710_a_at	Homer1	homer homolog 1 (Drosophila)	NM_011982 /// NM_147176 /// NM_152134	1.17543e-08	9.10281e-09	5.4001	5.4001	NC up vs CG
378	1416039_x_at	Cyr61	cysteine rich protein 61	NM_010516	8.17771e-09	9.27828e-09	0.11815	-8.46384	NC down vs CG
15640	1431326_a_at	Tmod2	tropomodulin 2	NM_001038710 /// NM_016711	4.35238e-08	9.83648e-09	2.28217	2.28217	NC up vs CG
10702	1426388_s_at	Ryk	receptor-like tyrosine kinase	NM_001042607 /// NM_013649	7.14063e-09	1.00622e-08	0.372887	-2.68177	NC down vs CG
27601	1443287_at	Gm1337	predicted gene 1337	NM_001081971	1.61881e-08	1.02825e-08	22.9958	22.9958	NC up vs CG
13290	1428976_at	Tmpo	thymopoietin	NM_001080129 /// NM_001080130 /// NM_001080131 /// NM_001080132 /// NM_001080134	1.3207e-08	1.05317e-08	0.065938	-15.1658	NC down vs CG
41459	1457156_at	Trhde	TRH-degrading enzyme	NM_146241	2.7055e-08	1.05811e-08	12.3151	12.3151	NC up vs CG
12787	1428473_at	Ppp3cb	protein phosphatase 3, catalytic subunit, beta isoform	NM_008914	2.08754e-08	1.08261e-08	3.67024	3.67024	NC up vs CG
45016	1460716_a_at	Cbfb	core binding factor beta	NM_001161456 /// NM_001161457 /// NM_001161458 /// NM_022309	1.35535e-08	1.08798e-08	0.217645	-4.59464	NC down vs CG
11068	1426754_x_at	Ckap4	cytoskeleton-associated protein 4	NM_175451	3.46039e-08	1.09897e-08	0.173289	-5.7707	NC down vs CG
22125	1437811_x_at	---	---	---	1.46438e-08	1.09947e-08	0.150503	-6.64441	NC down vs CG
39968	1455665_at	Lonrf1	LON peptidase N-terminal domain and ring finger 1	NM_001081150	8.30833e-08	1.12815e-08	2.00771	2.00771	NC up vs CG
10718	1426404_a_at	Rnf11	ring finger protein 11	NM_013876	1.20761e-08	1.13339e-08	2.24979	2.24979	NC up vs CG
35311	1451008_at	St8sia3	ST8 alpha-N-acetyl-neuraminide alpha-2,8-sialyltransferase 3	NM_009182	9.41925e-08	1.1358e-08	8.76372	8.76372	NC up vs CG
41664	1457361_at	Zfp804a	zinc finger protein 804A	NM_175513	4.86268e-09	1.13992e-08	15.4431	15.4431	NC up vs CG
35845	1451542_at	Ssbp2	single-stranded DNA binding protein 2	NM_024186 /// NM_024272	1.26279e-08	1.14237e-08	5.37664	5.37664	NC up vs CG
7910	1423596_at	Nek6	NIMA (never in mitosis gene a)-related expressed kinase 6	NM_001159631 /// NM_021606	1.01398e-08	1.14729e-08	0.211118	-4.73669	NC down vs CG
14964	1430650_at	Zfp191	zinc finger protein 191	NM_021559	2.00006e-08	1.1532e-08	0.261499	-3.82411	NC down vs CG
9930	1425616_a_at	Ccdc23	coiled-coil domain containing 23	NM_001038998 /// NM_024462	1.00223e-08	1.18769e-08	0.39703	-2.5187	NC down vs CG
27021	1442707_at	Camk2a	calcium/calmodulin-dependent protein kinase II alpha	NM_009792 /// NM_177407	1.80682e-08	1.18982e-08	34.7005	34.7005	NC up vs CG
628	1416289_at	Plod1	procollagen-lysine, 2-oxoglutarate 5-dioxygenase 1	NM_011122	3.80132e-08	1.19553e-08	0.318299	-3.1417	NC down vs CG
32339	1448026_at	Chd7	chromodomain helicase DNA binding protein 7	NM_001081417	2.71246e-08	1.1976e-08	0.165972	-6.02511	NC down vs CG
21073	1436759_x_at	Cnn3	calponin 3, acidic	NM_028044	2.70583e-08	1.2073e-08	0.186324	-5.36699	NC down vs CG
6158	1421844_at	Il1rap	interleukin 1 receptor accessory protein	NM_001159317 /// NM_001159318 /// NM_008364 /// NM_134103	3.7778e-08	1.21231e-08	0.0684669	-14.6056	NC down vs CG
14055	1429741_at	Kcnv1	potassium channel, subfamily V, member 1	NM_026200	1.34156e-08	1.23429e-08	13.044	13.044	NC up vs CG
18754	1434440_at	Gnai1	guanine nucleotide binding protein (G protein), alpha inhibiting 1	NM_010305	2.45557e-08	1.2374e-08	3.39135	3.39135	NC up vs CG
39322	1455019_x_at	Ckap4	cytoskeleton-associated protein 4	NM_175451	3.22851e-08	1.23845e-08	0.179958	-5.55684	NC down vs CG
9637	1425323_a_at	Fam173a	family with sequence similarity 173, member A	NM_145410	2.05304e-08	1.24009e-08	0.451366	-2.2155	NC down vs CG
22892	1438578_a_at	Btbd10	BTB (POZ) domain containing 10	NM_133700	4.65251e-08	1.24078e-08	3.33334	3.33334	NC up vs CG
9188	1424874_a_at	Ptbp1	polypyrimidine tract binding protein 1	NM_001077363 /// NM_008956	1.29357e-08	1.25666e-08	0.129847	-7.70136	NC down vs CG
23075	1438761_a_at	Odc1	ornithine decarboxylase, structural 1	NM_013614	1.49212e-08	1.26547e-08	0.250634	-3.98988	NC down vs CG
34675	1450372_a_at	Rpl18	ribosomal protein L18	NM_009077	1.52189e-08	1.27831e-08	0.273153	-3.66095	NC down vs CG
18197	1433883_at	Tpm4	tropomyosin 4	NM_001001491	2.09381e-08	1.27927e-08	0.0883013	-11.3249	NC down vs CG
21593	1437279_x_at	Sdc1	syndecan 1	NM_011519	2.06501e-08	1.28245e-08	0.0215487	-46.4065	NC down vs CG
20550	1436236_x_at	Cotl1	coactosin-like 1 (Dictyostelium)	NM_028071	1.85775e-08	1.30078e-08	0.239964	-4.16729	NC down vs CG
5785	1421471_at	Npy1r	neuropeptide Y receptor Y1	NM_010934	2.35983e-08	1.31259e-08	8.36843	8.36843	NC up vs CG
19249	1434935_at	Aak1	AP2 associated kinase 1	NM_001040106 /// NM_177762	1.02765e-08	1.34893e-08	0.22765	-4.3927	NC down vs CG
19708	1435394_s_at	Rhoc	ras homolog gene family, member C	NM_007484	1.68755e-08	1.35531e-08	0.100088	-9.99116	NC down vs CG
36086	1451783_a_at	Kifap3	kinesin-associated protein 3	NM_010629	7.54961e-09	1.3657e-08	2.69	2.69	NC up vs CG
5514	1421200_at	Dlg2	discs, large homolog 2 (Drosophila)	NM_011807	2.75806e-08	1.39957e-08	20.6868	20.6868	NC up vs CG
25528	1441214_at	Exph5	exophilin 5	NM_176846	2.9832e-08	1.43781e-08	24.023	24.023	NC up vs CG
41444	1457141_at	---	---	---	7.35328e-09	1.50388e-08	3.31867	3.31867	NC up vs CG
35415	1451112_s_at	Dap	death-associated protein	NM_146057	2.49874e-08	1.50503e-08	0.174741	-5.72275	NC down vs CG
42005	1457702_at	Gpr12	G-protein coupled receptor 12	NM_001010941 /// NM_008151	3.20195e-08	1.50585e-08	6.10265	6.10265	NC up vs CG
14052	1429738_at	Myt1l	myelin transcription factor 1-like	NM_001093775 /// NM_001093776 /// NM_001093778 /// NM_008666	1.60607e-08	1.51031e-08	8.57464	8.57464	NC up vs CG
3043	1418704_at	S100a13	S100 calcium binding protein A13	NM_009113	9.23076e-08	1.51765e-08	0.331831	-3.01358	NC down vs CG
9972	1425658_at	Cd109	CD109 antigen	NM_153098	3.21909e-08	1.53662e-08	0.0802077	-12.4676	NC down vs CG
13612	1429298_at	Ddah1	dimethylarginine dimethylaminohydrolase 1	NM_026993	3.57539e-09	1.55821e-08	0.318331	-3.14138	NC down vs CG
40174	1455871_s_at	Rpl13 /// Tax1bp3	ribosomal protein L13 /// Tax1 (human T-cell leukemia virus type I) binding prot	NM_016738 /// NM_029564	2.69729e-08	1.59836e-08	0.173325	-5.76949	NC down vs CG
3174	1418835_at	Phlda1	pleckstrin homology-like domain, family A, member 1	NM_009344	2.63392e-08	1.60683e-08	0.130016	-7.69134	NC down vs CG
7151	1422837_at	Scel	sciellin	NM_022886	2.97921e-09	1.61325e-08	0.10419	-9.59783	NC down vs CG
44651	1460351_at	S100a11	S100 calcium binding protein A11 (calgizzarin)	NM_016740	3.51941e-08	1.6166e-08	0.058671	-17.0442	NC down vs CG
32465	1448157_s_at	Rpl10	ribosomal protein 10	NM_052835	1.77025e-08	1.66064e-08	0.479903	-2.08375	NC down vs CG
1357	1417018_at	Efemp2	epidermal growth factor-containing fibulin-like extracellular matrix protein 2	NM_001164352 /// NM_021474	6.29279e-08	1.68358e-08	0.148707	-6.72465	NC down vs CG
19454	1435140_at	Ide	insulin degrading enzyme	NM_031156	9.98562e-09	1.69605e-08	0.437167	-2.28746	NC down vs CG
32236	1447922_at	Stxbp5l	syntaxin binding protein 5-like	NM_001114611 /// NM_001114612 /// NM_001114613 /// NM_172440	1.57426e-08	1.70438e-08	8.70628	8.70628	NC up vs CG
6182	1421868_a_at	Pnlip	pancreatic lipase	NM_026925	4.44959e-09	1.71017e-08	0.023677	-42.235	NC down vs CG
36523	1452220_at	Dock1	dedicator of cytokinesis 1	NM_001033420	4.74268e-08	1.71365e-08	0.182099	-5.49152	NC down vs CG
35721	1451418_a_at	Spsb4	splA/ryanodine receptor domain and SOCS box containing 4	NM_145134	3.78012e-08	1.74048e-08	0.171825	-5.81987	NC down vs CG
7655	1423341_at	Cspg4	chondroitin sulfate proteoglycan 4	NM_139001	1.15202e-08	1.74956e-08	0.0503725	-19.8521	NC down vs CG
3928	1419589_at	Cd93	CD93 antigen	NM_010740	1.43461e-08	1.75997e-08	0.0963847	-10.3751	NC down vs CG
7692	1423378_at	Adam23	a disintegrin and metallopeptidase domain 23	NM_001177600 /// NM_011780	5.24153e-09	1.764e-08	6.30686	6.30686	NC up vs CG
5308	1420994_at	B3gnt5	UDP-GlcNAc:betaGal beta-1,3-N-acetylglucosaminyltransferase 5	NM_001159407 /// NM_001159408 /// NM_054052	1.11495e-08	1.79135e-08	0.0408905	-24.4555	NC down vs CG
21963	1437649_x_at	Ppib	peptidylprolyl isomerase B	NM_011149	1.15534e-08	1.7915e-08	0.310636	-3.2192	NC down vs CG
9607	1425293_a_at	Zcchc18	zinc finger, CCHC domain containing 18	NM_001035509 /// NM_001035510 /// NM_025893	1.03653e-08	1.90485e-08	4.31862	4.31862	NC up vs CG
19357	1435043_at	Plcb1	phospholipase C, beta 1	NM_001145830 /// NM_019677	1.53123e-08	1.93106e-08	3.64885	3.64885	NC up vs CG
39269	1454966_at	Itga8	integrin alpha 8	NM_001001309	6.46349e-09	2.00665e-08	0.125404	-7.9742	NC down vs CG
35175	1450872_s_at	Lipa	lysosomal acid lipase A	NM_001111100 /// NM_021460	5.09826e-08	2.05153e-08	0.461931	-2.16483	NC down vs CG
8788	1424474_a_at	Camkk2	calcium/calmodulin-dependent protein kinase kinase 2, beta	NM_145358	6.3461e-08	2.05546e-08	7.7109	7.7109	NC up vs CG
11038	1426724_at	Cnn3	calponin 3, acidic	NM_028044	6.62435e-08	2.07589e-08	0.202594	-4.93599	NC down vs CG
2083	1417744_a_at	Ralb	v-ral simian leukemia viral oncogene homolog B (ras related)	NM_022327	1.83694e-08	2.08016e-08	0.348264	-2.87138	NC down vs CG
744	1416405_at	Bgn	biglycan	NM_007542	3.51832e-08	2.12282e-08	0.0390487	-25.6091	NC down vs CG
27308	1442994_at	---	---	---	6.23212e-09	2.14081e-08	8.98694	8.98694	NC up vs CG
213	1415874_at	Spry1	sprouty homolog 1 (Drosophila)	NM_011896	1.33105e-08	2.18164e-08	0.0810463	-12.3386	NC down vs CG
32710	1448402_at	Tln1	talin 1	NM_011602	8.69243e-08	2.20044e-08	0.179236	-5.57924	NC down vs CG
2002	1417663_a_at	Ndrg3	N-myc downstream regulated gene 3	NM_013865 /// NM_180956	4.56643e-08	2.20781e-08	3.58842	3.58842	NC up vs CG
25683	1441369_at	C030017B01Rik	RIKEN cDNA C030017B01 gene	---	5.90236e-08	2.22307e-08	25.7235	25.7235	NC up vs CG
20119	1435805_at	Lin7a	lin-7 homolog A (C. elegans)	NM_001033223 /// NM_001039354	6.82967e-08	2.24565e-08	5.09726	5.09726	NC up vs CG
218	1415879_a_at	Rplp2	ribosomal protein, large P2	NM_026020	2.06263e-08	2.28625e-08	0.473885	-2.11022	NC down vs CG
5485	1421171_at	Adam12	a disintegrin and metallopeptidase domain 12 (meltrin alpha)	NM_007400	9.45173e-09	2.29252e-08	0.0805538	-12.4141	NC down vs CG
26125	1441811_x_at	Tmem176a	transmembrane protein 176A	NM_001098271 /// NM_025326	8.33877e-09	2.30895e-08	0.0701691	-14.2513	NC down vs CG
995	1416656_at	Clic1	chloride intracellular channel 1	NM_033444	2.41675e-08	2.31471e-08	0.0762259	-13.1189	NC down vs CG
20456	1436142_at	Akap5	A kinase (PRKA) anchor protein 5	NM_001101471	4.83738e-08	2.32987e-08	15.7545	15.7545	NC up vs CG
10715	1426401_at	Ppp3ca	protein phosphatase 3, catalytic subunit, alpha isoform	NM_008913	5.42889e-08	2.35124e-08	4.95547	4.95547	NC up vs CG
24048	1439734_at	---	---	---	2.45741e-08	2.43092e-08	0.047351	-21.1189	NC down vs CG
2040	1417701_at	Ppp1r14c	protein phosphatase 1, regulatory (inhibitor) subunit 14c	NM_133485	9.78626e-09	2.44491e-08	0.26118	-3.82878	NC down vs CG
34658	1450355_a_at	Capg	capping protein (actin filament), gelsolin-like	NM_001042534 /// NM_007599	4.7404e-08	2.45593e-08	0.080768	-12.3811	NC down vs CG
34424	1450121_at	Scn1a	sodium channel, voltage-gated, type I, alpha	NM_018733	1.79494e-08	2.46986e-08	19.5774	19.5774	NC up vs CG
7584	1423270_at	Nedd4l	neural precursor cell expressed, developmentally down-regulated gene 4-like	NM_001114386 /// NM_031881	4.09807e-08	2.52815e-08	5.52998	5.52998	NC up vs CG
24675	1440361_at	Gm12371	predicted gene 12371	XR_106441 /// XR_107579	4.57286e-08	2.54274e-08	7.55579	7.55579	NC up vs CG
31371	1447057_at	---	---	---	4.13734e-08	2.54764e-08	4.58518	4.58518	NC up vs CG
36756	1452453_a_at	Camk2a	calcium/calmodulin-dependent protein kinase II alpha	NM_009792 /// NM_177407	3.79494e-08	2.5813e-08	22.1722	22.1722	NC up vs CG
18230	1433916_at	Vamp3	vesicle-associated membrane protein 3	NM_009498	4.06068e-08	2.58815e-08	0.339789	-2.943	NC down vs CG
10936	1426622_a_at	Qpct	glutaminyl-peptide cyclotransferase (glutaminyl cyclase)	NM_027455	2.11631e-08	2.62259e-08	0.119383	-8.37639	NC down vs CG
40800	1456497_x_at	Rps10	ribosomal protein S10	NM_025963	4.23039e-08	2.70403e-08	0.415004	-2.40962	NC down vs CG
21319	1437005_a_at	Rpl18	ribosomal protein L18	NM_009077	2.98348e-08	2.73675e-08	0.330476	-3.02594	NC down vs CG
39548	1455245_x_at	Rpl13	ribosomal protein L13	NM_016738	2.17953e-08	2.86389e-08	0.43342	-2.30723	NC down vs CG
11232	1426918_at	Itgb1	integrin beta 1 (fibronectin receptor beta)	NM_010578	3.36837e-08	2.8679e-08	0.132483	-7.54814	NC down vs CG
2671	1418332_a_at	Agtpbp1	ATP/GTP binding protein 1	NM_001048008 /// NM_023328	7.47089e-09	2.89001e-08	3.74784	3.74784	NC up vs CG
28631	1444317_at	Pcdh15	protocadherin 15	NM_001142735 /// NM_001142736 /// NM_001142737 /// NM_001142738 /// NM_001142739	3.53605e-08	2.90532e-08	0.0913935	-10.9417	NC down vs CG
770	1416431_at	Tubb6	tubulin, beta 6	NM_026473	2.1008e-08	2.95737e-08	0.0235902	-42.3906	NC down vs CG
39611	1455308_at	Ano6	anoctamin 6	NM_175344	2.92099e-08	2.97382e-08	0.201686	-4.95819	NC down vs CG
2938	1418599_at	Col11a1	collagen, type XI, alpha 1	NM_007729	5.99419e-08	2.97581e-08	0.0287933	-34.7303	NC down vs CG
2803	1418464_at	Matn4	matrilin 4	NM_013592	2.73254e-08	3.01021e-08	0.0427468	-23.3936	NC down vs CG
6230	1421916_at	Pdgfra	platelet derived growth factor receptor, alpha polypeptide	NM_001083316 /// NM_011058	9.78094e-09	3.01329e-08	0.0490946	-20.3688	NC down vs CG
38110	1453807_at	6330563C09Rik	RIKEN cDNA 6330563C09 gene	---	1.28258e-08	3.04027e-08	12.9621	12.9621	NC up vs CG
4614	1420287_at	---	---	---	1.29559e-07	3.06495e-08	5.92726	5.92726	NC up vs CG
20660	1436346_at	Cd109	CD109 antigen	NM_153098	6.67118e-08	3.09592e-08	0.0729554	-13.707	NC down vs CG
18304	1433990_at	Lhfpl3	lipoma HMGIC fusion partner-like 3	NM_001081231 /// NM_029990	3.93927e-08	3.10162e-08	0.0638159	-15.6701	NC down vs CG
7920	1423606_at	Postn	periostin, osteoblast specific factor	NM_001198765 /// NM_001198766 /// NM_015784	9.30061e-09	3.10662e-08	0.0175831	-56.8727	NC down vs CG
26586	1442272_at	Galntl6	UDP-N-acetyl-alpha-D-galactosamine:polypeptide N-acetylgalactosaminyltransferase	NM_175032	7.47337e-08	3.10675e-08	9.26111	9.26111	NC up vs CG
43270	1458967_at	---	---	---	4.89581e-08	3.15123e-08	7.1083	7.1083	NC up vs CG
17896	1433582_at	1190002N15Rik	RIKEN cDNA 1190002N15 gene	NM_001033145	7.72067e-08	3.18557e-08	3.25843	3.25843	NC up vs CG
22985	1438671_at	Ppp2r2c	protein phosphatase 2 (formerly 2A), regulatory subunit B (PR 52), gamma isoform	NM_172994	7.02279e-08	3.23395e-08	5.6378	5.6378	NC up vs CG
36537	1452234_s_at	Tmem191c	transmembrane protein 191C	NM_177473	9.0121e-08	3.33068e-08	4.14715	4.14715	NC up vs CG
16260	1431946_a_at	Necab3	N-terminal EF-hand calcium binding protein 3	NM_021546	4.88394e-08	3.39061e-08	8.33182	8.33182	NC up vs CG
21286	1436972_at	Gpr61	G protein-coupled receptor 61	NM_175470	3.22173e-08	3.4692e-08	3.66634	3.66634	NC up vs CG
25546	1441232_at	---	---	---	9.40625e-08	3.4711e-08	2.2019	2.2019	NC up vs CG
24937	1440623_at	Gpr26	G protein-coupled receptor 26	NM_173410	9.82044e-08	3.47402e-08	15.0912	15.0912	NC up vs CG
20497	1436183_at	Zc3hav1	zinc finger CCCH type, antiviral 1	NM_028421 /// NM_028864	5.4645e-08	3.49649e-08	0.0824284	-12.1317	NC down vs CG
34745	1450442_at	Add2	adducin 2 (beta)	NM_013458	5.23335e-08	3.50923e-08	3.42643	3.42643	NC up vs CG
17889	1433575_at	Sox4	SRY-box containing gene 4	NM_009238	1.56651e-08	3.54268e-08	0.20281	-4.93073	NC down vs CG
33455	1449147_at	Chst1	carbohydrate (keratan sulfate Gal-6) sulfotransferase 1	NM_023850	3.14711e-08	3.58476e-08	4.41382	4.41382	NC up vs CG
2175	1417836_at	Gpx7	glutathione peroxidase 7	NM_024198	3.08383e-08	3.63181e-08	0.156269	-6.39921	NC down vs CG
23098	1438784_at	Bcl11b	B-cell leukemia/lymphoma 11B	NM_001079883 /// NM_021399	1.51316e-07	3.64289e-08	10.1112	10.1112	NC up vs CG
5270	1420956_at	Apc	adenomatosis polyposis coli	NM_007462	1.35588e-07	3.6643e-08	2.06095	2.06095	NC up vs CG
15613	1431299_a_at	2310014H01Rik	RIKEN cDNA 2310014H01 gene	NM_001146710 /// NM_001146711 /// NM_175242	1.42837e-08	3.74495e-08	0.157969	-6.33036	NC down vs CG
7898	1423584_at	Igfbp7	insulin-like growth factor binding protein 7	NM_001159518 /// NM_008048	4.2514e-08	3.82444e-08	0.122523	-8.16174	NC down vs CG
13242	1428928_at	Cacnb4	calcium channel, voltage-dependent, beta 4 subunit	NM_001037099 /// NM_146123	5.40756e-08	3.82642e-08	8.64718	8.64718	NC up vs CG
9985	1425671_at	Homer1	homer homolog 1 (Drosophila)	NM_011982 /// NM_147176 /// NM_152134	4.04184e-08	3.87161e-08	2.59454	2.59454	NC up vs CG
7102	1422788_at	Slc43a3	solute carrier family 43, member 3	NM_021398	8.9117e-08	3.90677e-08	0.142153	-7.03467	NC down vs CG
6522	1422208_a_at	Gnb5	guanine nucleotide binding protein (G protein), beta 5	NM_010313 /// NM_138719	7.86685e-08	3.98306e-08	3.81795	3.81795	NC up vs CG
7045	1422731_at	Limd1	LIM domains containing 1	NM_013860	3.73863e-08	4.05193e-08	0.12776	-7.8272	NC down vs CG
40253	1455950_x_at	Rpl35	ribosomal protein L35	NM_025592	3.99163e-08	4.06494e-08	0.392571	-2.54731	NC down vs CG
20114	1435800_a_at	Csda	cold shock domain protein A	NM_011733 /// NM_139117	1.11832e-07	4.06558e-08	0.151773	-6.58878	NC down vs CG
29673	1445359_at	Adcy1	adenylate cyclase 1	NM_009622	9.89112e-08	4.07643e-08	5.94408	5.94408	NC up vs CG
22620	1438306_at	Rnf180	ring finger protein 180	NM_027934	1.18503e-08	4.12277e-08	0.152961	-6.53759	NC down vs CG
6172	1421858_at	Adam17	a disintegrin and metallopeptidase domain 17	NM_009615	1.57078e-07	4.13298e-08	0.230458	-4.33919	NC down vs CG
32177	1447863_s_at	Nr4a2	nuclear receptor subfamily 4, group A, member 2	NM_001139509 /// NM_013613	5.57876e-08	4.13978e-08	14.1588	14.1588	NC up vs CG
3430	1419091_a_at	Anxa2	annexin A2	NM_007585	1.17763e-07	4.14846e-08	0.06912	-14.4676	NC down vs CG
44049	1459746_at	---	---	---	8.18083e-08	4.18666e-08	15.5713	15.5713	NC up vs CG
45000	1460700_at	Stat3	signal transducer and activator of transcription 3	NM_011486 /// NM_213659 /// NM_213660	6.60619e-08	4.27262e-08	0.178029	-5.61708	NC down vs CG
44208	1459906_at	---	---	---	7.16742e-08	4.29216e-08	4.06407	4.06407	NC up vs CG
885	1416546_a_at	Rpl6	ribosomal protein L6	NM_011290	6.0304e-08	4.3387e-08	0.484665	-2.06328	NC down vs CG
8452	1424138_at	Rhbdf1	rhomboid family 1 (Drosophila)	NM_010117	4.34989e-08	4.34875e-08	0.144581	-6.91653	NC down vs CG
17746	1433432_x_at	Rps12	ribosomal protein S12	NM_011295	5.5896e-08	4.37023e-08	0.442888	-2.25791	NC down vs CG
31969	1447655_x_at	Sox6	SRY-box containing gene 6	NM_001025559 /// NM_001025560 /// NM_011445	3.83095e-08	4.38512e-08	0.127927	-7.81697	NC down vs CG
1543	1417204_at	Kdelr2	KDEL (Lys-Asp-Glu-Leu) endoplasmic reticulum protein retention receptor 2	NM_025841	4.85167e-08	4.43022e-08	0.309281	-3.23331	NC down vs CG
8655	1424341_s_at	Pcdha1 /// Pcdha10 /// Pcdha11 /// Pcdha12 /// Pcdha2 /// Pcdha3 /// Pcdha4 /// Pcdha5 /// Pcdha6 /// Pcdha7 /// Pcdha8 /// Pcdha9 /// Pcdhac1 /// Pcdhac2	protocadherin alpha 1 /// protocadherin alpha 10 /// protocadherin alpha 11 ///	NM_001003671 /// NM_001003672 /// NM_007766 /// NM_007767 /// NM_009957 /// NM_0	1.69777e-07	4.43074e-08	4.38569	4.38569	NC up vs CG
15491	1431177_a_at	Rpl10a	ribosomal protein L10A	NM_011287	2.54002e-08	4.43783e-08	0.410295	-2.43727	NC down vs CG
36689	1452386_at	Sall3	sal-like 3 (Drosophila)	NM_178280	5.25674e-08	4.45866e-08	0.127211	-7.86098	NC down vs CG
14263	1429949_at	6530415H11Rik	RIKEN cDNA 6530415H11 gene	---	1.16024e-07	4.55744e-08	3.56454	3.56454	NC up vs CG
39190	1454887_at	Pak2	p21 protein (Cdc42/Rac)-activated kinase 2	NM_177326	9.16169e-08	4.57915e-08	0.45386	-2.20332	NC down vs CG
8690	1424376_at	Cdc42ep1	CDC42 effector protein (Rho GTPase binding) 1	NM_027219	9.14296e-08	4.58391e-08	0.277609	-3.60218	NC down vs CG
16722	1432408_a_at	A230006K03Rik	RIKEN cDNA A230006K03 gene	XM_919181 /// XM_973462	3.06977e-08	4.59099e-08	4.68935	4.68935	NC up vs CG
25500	1441186_at	Sall3	sal-like 3 (Drosophila)	NM_178280	5.0722e-08	4.60879e-08	0.150355	-6.65091	NC down vs CG
44980	1460680_a_at	LOC100044627 /// Rpl23	60S ribosomal protein L23-like /// ribosomal protein L23	NM_022891 /// XM_001472734	7.28814e-08	4.70006e-08	0.426844	-2.34278	NC down vs CG
9832	1425518_at	Rapgef4	Rap guanine nucleotide exchange factor (GEF) 4	NM_019688	8.39714e-08	4.72414e-08	9.64472	9.64472	NC up vs CG
6128	1421814_at	Msn	moesin	NM_010833	7.47959e-08	4.74535e-08	0.0833046	-12.0041	NC down vs CG
24599	1440285_at	Ppp1r9a	protein phosphatase 1, regulatory (inhibitor) subunit 9A	NM_181595	6.49602e-08	4.83862e-08	3.2502	3.2502	NC up vs CG
18015	1433701_at	Mpped1	metallophosphoesterase domain containing 1	NM_172610	5.97122e-08	4.85249e-08	7.1802	7.1802	NC up vs CG
1698	1417359_at	Mfap2	microfibrillar-associated protein 2	NM_001161799 /// NM_008546	4.65393e-08	4.90249e-08	0.164795	-6.06813	NC down vs CG
21560	1437246_x_at	Gm13654 /// Gm16409 /// LOC639593 /// Rps6	predicted gene 13654 /// ribosomal protein S6 pseudogene /// 40S ribosomal prote	NM_009096 /// XM_001003926 /// XM_917558	1.02933e-07	5.01381e-08	0.44209	-2.26198	NC down vs CG
44504	1460203_at	Itpr1	inositol 1,4,5-triphosphate receptor 1	NM_010585	2.25391e-07	5.07327e-08	7.05786	7.05786	NC up vs CG
5656	1421342_at	Kcns2	K+ voltage-gated channel, subfamily S, 2	NM_181317	1.19464e-07	5.08917e-08	5.1516	5.1516	NC up vs CG
41928	1457625_s_at	Cdkl2	cyclin-dependent kinase-like 2 (CDC2-related kinase)	NM_016912 /// NM_177270	7.18574e-08	5.10041e-08	4.34135	4.34135	NC up vs CG
39742	1455439_a_at	Lgals1	lectin, galactose binding, soluble 1	NM_008495	1.21955e-07	5.18044e-08	0.0553742	-18.059	NC down vs CG
35052	1450749_a_at	Nr4a2	nuclear receptor subfamily 4, group A, member 2	NM_001139509 /// NM_013613	5.43959e-08	5.21641e-08	2.25785	2.25785	NC up vs CG
8007	1423693_at	Cela1	chymotrypsin-like elastase family, member 1	NM_033612	7.45831e-08	5.30257e-08	0.0893679	-11.1897	NC down vs CG
18498	1434184_s_at	Map4k4	mitogen-activated protein kinase kinase kinase kinase 4	NM_008696	1.00639e-07	5.31102e-08	0.403321	-2.47941	NC down vs CG
11269	1426955_at	Col18a1	collagen, type XVIII, alpha 1	NM_001109991 /// NM_009929	1.47721e-07	5.35581e-08	0.036465	-27.4236	NC down vs CG
21989	1437675_at	Slc8a1	solute carrier family 8 (sodium/calcium exchanger), member 1	NM_001112798 /// NM_011406	4.6375e-08	5.38733e-08	10.3753	10.3753	NC up vs CG
39471	1455168_a_at	Gnb2l1	guanine nucleotide binding protein (G protein), beta polypeptide 2 like 1	NM_008143	3.75054e-08	5.42563e-08	0.308601	-3.24043	NC down vs CG
36935	1452632_at	Aak1	AP2 associated kinase 1	NM_001040106 /// NM_177762	3.11922e-08	5.49417e-08	0.274233	-3.64653	NC down vs CG
145	1415806_at	Plat	plasminogen activator, tissue	NM_008872	1.8878e-07	5.5434e-08	0.234603	-4.26252	NC down vs CG
39346	1455043_at	Tnpo1	transportin 1	NM_001048267 /// NM_178716	5.99769e-08	5.56065e-08	0.190673	-5.24457	NC down vs CG
39965	1455662_x_at	Rps17	ribosomal protein S17	NM_009092	6.40858e-08	5.58826e-08	0.499378	-2.00249	NC down vs CG
14482	1430168_at	Cstad	CSA-conditional, T cell activation-dependent protein	NM_030137	2.13412e-07	5.59855e-08	3.25502	3.25502	NC up vs CG
10844	1426530_a_at	Klhl5	kelch-like 5 (Drosophila)	NM_175174	1.10877e-07	5.60205e-08	0.315943	-3.16513	NC down vs CG
7734	1423420_at	Adrb1	adrenergic receptor, beta 1	NM_007419	6.72987e-08	5.62181e-08	4.53852	4.53852	NC up vs CG
40417	1456114_at	Cds1	CDP-diacylglycerol synthase 1	NM_173370	3.108e-08	5.64324e-08	9.75542	9.75542	NC up vs CG
44272	1459971_at	Kcnt2	potassium channel, subfamily T, member 2	NM_001081027	1.08986e-07	5.68712e-08	11.2824	11.2824	NC up vs CG
24461	1440147_at	Lgi2	leucine-rich repeat LGI family, member 2	NM_144945	1.72706e-08	5.71189e-08	11.1343	11.1343	NC up vs CG
5936	1421622_a_at	Rapgef4	Rap guanine nucleotide exchange factor (GEF) 4	NM_019688	1.37264e-07	5.72705e-08	9.99085	9.99085	NC up vs CG
18871	1434557_at	Hip1	huntingtin interacting protein 1	NM_146001	2.07982e-08	5.81546e-08	0.160422	-6.23357	NC down vs CG
6148	1421834_at	Pip5k1b	phosphatidylinositol-4-phosphate 5-kinase, type 1 beta	NM_008846	3.62018e-08	5.81547e-08	3.78782	3.78782	NC up vs CG
36782	1452479_at	Copg2as2	coatomer protein complex, subunit gamma 2, antisense 2	NR_002845	2.12816e-08	5.87411e-08	12.6785	12.6785	NC up vs CG
12669	1428355_at	Osbp2	oxysterol binding protein 2	NM_152818	2.05748e-07	5.89183e-08	3.52662	3.52662	NC up vs CG
5484	1421170_a_at	Plcb1	phospholipase C, beta 1	NM_001145830 /// NM_019677	1.13098e-07	5.96867e-08	4.36162	4.36162	NC up vs CG
18690	1434376_at	Cd44	CD44 antigen	NM_001039150 /// NM_001039151 /// NM_001177785 /// NM_001177786 /// NM_001177787	4.99172e-08	5.97394e-08	0.0438685	-22.7954	NC down vs CG
12445	1428131_a_at	Cdc42se1	CDC42 small effector 1	NM_001038708 /// NM_172395	2.87143e-08	5.97977e-08	0.286634	-3.48876	NC down vs CG
40375	1456072_at	Ppp1r9a	protein phosphatase 1, regulatory (inhibitor) subunit 9A	NM_181595	1.00343e-07	5.98288e-08	3.5109	3.5109	NC up vs CG
1772	1417433_at	Lypla2	lysophospholipase 2	NM_011942	1.94261e-08	5.98668e-08	0.306974	-3.2576	NC down vs CG
3977	1419638_at	Efnb2	ephrin B2	NM_010111	1.07373e-07	6.00046e-08	3.06062	3.06062	NC up vs CG
19935	1435621_at	Far2	fatty acyl CoA reductase 2	NM_178797	4.34e-08	6.07602e-08	7.28754	7.28754	NC up vs CG
36054	1451751_at	Ddit4l	DNA-damage-inducible transcript 4-like	NM_030143	1.23223e-07	6.09907e-08	5.7268	5.7268	NC up vs CG
13445	1429131_at	Ube2v2	ubiquitin-conjugating enzyme E2 variant 2	NM_001159351 /// NM_023585	3.33398e-08	6.18573e-08	3.1289	3.1289	NC up vs CG
3764	1419425_at	Cnr1	cannabinoid receptor 1 (brain)	NM_007726	3.10168e-07	6.19817e-08	8.05909	8.05909	NC up vs CG
41421	1457118_at	Shc4	SHC (Src homology 2 domain containing) family, member 4	NM_199022	3.95759e-08	6.28014e-08	0.045325	-22.0629	NC down vs CG
12300	1427986_a_at	Col16a1	collagen, type XVI, alpha 1	NM_028266	1.033e-07	6.28224e-08	0.0924501	-10.8166	NC down vs CG
22943	1438629_x_at	Grn	granulin	NM_008175	2.47e-08	6.34588e-08	0.313029	-3.19459	NC down vs CG
36111	1451808_at	Kcnj4	potassium inwardly-rectifying channel, subfamily J, member 4	NM_008427	6.95967e-08	6.3464e-08	6.25768	6.25768	NC up vs CG
615	1416276_a_at	Rps4x	ribosomal protein S4, X-linked	NM_009094	6.19946e-08	6.37279e-08	0.406827	-2.45805	NC down vs CG
19033	1434719_at	A2m	alpha-2-macroglobulin	NM_175628	1.2353e-07	6.39608e-08	0.0841023	-11.8903	NC down vs CG
20117	1435803_a_at	Eif4e2	eukaryotic translation initiation factor 4E member 2	NM_001039169 /// NM_001039170 /// NM_023314	4.82376e-08	6.44509e-08	0.244954	-4.0824	NC down vs CG
39554	1455251_at	Itga1	integrin alpha 1	NM_001033228	5.49687e-08	6.46272e-08	0.0772164	-12.9506	NC down vs CG
24064	1439750_at	---	---	---	3.8338e-08	6.46967e-08	5.70395	5.70395	NC up vs CG
7446	1423132_a_at	Nsa2	NSA2 ribosome biogenesis homolog (S. cerevisiae)	NM_021552	8.95412e-08	6.53525e-08	0.425438	-2.35052	NC down vs CG
20796	1436482_a_at	Sdc3	syndecan 3	NM_011520	7.17493e-08	6.58922e-08	0.224745	-4.44949	NC down vs CG
2540	1418201_at	Plekhg2	pleckstrin homology domain containing, family G (with RhoGef domain) member 2	NM_001083912 /// NM_138752	6.43861e-08	6.6347e-08	0.185115	-5.40204	NC down vs CG
39680	1455377_at	Ttll7	tubulin tyrosine ligase-like family, member 7	NM_027594	2.21317e-08	6.63862e-08	9.8939	9.8939	NC up vs CG
23333	1439019_at	Fras1	Fraser syndrome 1 homolog (human)	NM_175473	1.7261e-07	6.67432e-08	6.23631	6.23631	NC up vs CG
4717	1420403_at	Atp2b2	ATPase, Ca++ transporting, plasma membrane 2	NM_001036684 /// NM_009723	7.92037e-08	6.6925e-08	28.6023	28.6023	NC up vs CG
41973	1457670_s_at	Lmna	lamin A	NM_001002011 /// NM_001111102 /// NM_019390	3.28471e-07	6.70047e-08	0.207242	-4.82527	NC down vs CG
7391	1423077_at	Snx9	sorting nexin 9	NM_025664	6.38038e-08	6.74937e-08	0.33598	-2.97636	NC down vs CG
41906	1457603_at	Ppp1r9a	protein phosphatase 1, regulatory (inhibitor) subunit 9A	NM_181595	3.68005e-07	6.78494e-08	4.83427	4.83427	NC up vs CG
41440	1457137_at	---	---	---	9.63562e-08	6.80388e-08	6.57914	6.57914	NC up vs CG
39284	1454981_at	D4Ertd22e	DNA segment, Chr 4, ERATO Doi 22, expressed	NM_001025608 /// NM_174996	1.45244e-07	6.87444e-08	0.450627	-2.21913	NC down vs CG
6769	1422455_s_at	Nsf	N-ethylmaleimide sensitive fusion protein	NM_008740	4.84535e-08	6.91871e-08	6.30585	6.30585	NC up vs CG
41890	1457587_at	Kcnq5	potassium voltage-gated channel, subfamily Q, member 5	NM_001160139 /// NM_023872	2.53459e-07	7.02618e-08	6.61769	6.61769	NC up vs CG
18545	1434231_x_at	Rpl35	ribosomal protein L35	NM_025592	5.27815e-08	7.15637e-08	0.424081	-2.35804	NC down vs CG
229	1415890_at	Papss1	3'-phosphoadenosine 5'-phosphosulfate synthase 1	NM_011863	1.26092e-07	7.22148e-08	0.278643	-3.58882	NC down vs CG
21226	1436912_at	Cacnb4	calcium channel, voltage-dependent, beta 4 subunit	NM_001037099 /// NM_146123	1.26215e-07	7.27107e-08	7.86187	7.86187	NC up vs CG
781	1416442_at	Ier2	immediate early response 2	NM_010499	2.66689e-08	7.27505e-08	0.249146	-4.01371	NC down vs CG
5134	1420820_at	2900073G15Rik	RIKEN cDNA 2900073G15 gene	NM_026064	1.35117e-07	7.28165e-08	0.194021	-5.15408	NC down vs CG
28339	1444025_at	Kcnj3	potassium inwardly-rectifying channel, subfamily J, member 3	NM_008426	9.40764e-08	7.29258e-08	20.6327	20.6327	NC up vs CG
35053	1450750_a_at	Nr4a2	nuclear receptor subfamily 4, group A, member 2	NM_001139509 /// NM_013613	7.40889e-08	7.37527e-08	8.23145	8.23145	NC up vs CG
23721	1439407_x_at	Tagln2	transgelin 2	NM_178598	1.08874e-07	7.47626e-08	0.0684234	-14.6149	NC down vs CG
21942	1437628_s_at	Rhoa	ras homolog gene family, member A	NM_016802	1.65939e-07	7.50114e-08	0.45027	-2.22089	NC down vs CG
416	1416077_at	Adm	adrenomedullin	NM_009627	1.28422e-08	7.50297e-08	0.0604845	-16.5332	NC down vs CG
40623	1456320_at	Fam126b	family with sequence similarity 126, member B	NM_172513	5.05269e-08	7.53753e-08	3.83078	3.83078	NC up vs CG
14382	1430068_at	C030011L09Rik	RIKEN cDNA C030011L09 gene	---	6.68741e-08	7.8327e-08	13.1157	13.1157	NC up vs CG
40935	1456632_at	Bcl11a /// LOC100503813	B-cell CLL/lymphoma 11A (zinc finger protein) /// hypothetical protein LOC100503	NM_001159289 /// NM_001159290 /// NM_016707 /// XM_003084885 /// XM_003085773	1.06124e-07	7.87714e-08	15.3276	15.3276	NC up vs CG
26277	1441963_at	Prosapip1	ProSAPiP1 protein	NM_197945	7.78859e-08	7.92189e-08	7.57519	7.57519	NC up vs CG
19498	1435184_at	Npr3	natriuretic peptide receptor 3	NM_001039181 /// NM_008728	1.95996e-07	7.95396e-08	5.1204	5.1204	NC up vs CG
19981	1435667_at	Rims1	regulating synaptic membrane exocytosis 1	NM_001012623 /// NM_001012624 /// NM_001012625 /// NM_053270 /// NM_183018	1.83306e-07	8.025e-08	16.5582	16.5582	NC up vs CG
33562	1449254_at	Spp1	secreted phosphoprotein 1	NM_009263	3.6662e-07	8.0542e-08	0.0170476	-58.6594	NC down vs CG
2608	1418269_at	Loxl3	lysyl oxidase-like 3	NM_013586	1.11295e-07	8.06157e-08	0.120519	-8.29745	NC down vs CG
5843	1421529_a_at	Txnrd1	thioredoxin reductase 1	NM_001042513 /// NM_001042514 /// NM_001042523 /// NM_015762	2.21575e-07	8.13288e-08	0.310305	-3.22263	NC down vs CG
9842	1425528_at	Prrx1	paired related homeobox 1	NM_001025570 /// NM_011127 /// NM_175686	1.16216e-07	8.21021e-08	0.057623	-17.3542	NC down vs CG
10636	1426322_a_at	Kcnmb2	potassium large conductance calcium-activated channel, subfamily M, beta member	NM_028231	1.04467e-07	8.26542e-08	2.46431	2.46431	NC up vs CG
35015	1450712_at	Kcnj9	potassium inwardly-rectifying channel, subfamily J, member 9	NM_008429	1.58193e-07	8.26698e-08	15.4297	15.4297	NC up vs CG
28975	1444661_at	Gpr26	G protein-coupled receptor 26	NM_173410	2.43145e-07	8.37682e-08	8.05977	8.05977	NC up vs CG
11194	1426880_at	Etl4	enhancer trap locus 4	NM_001081006 /// NM_001177630 /// NM_001177631 /// NM_029895 /// NM_178059	1.27867e-08	8.42924e-08	10.1795	10.1795	NC up vs CG
7398	1423084_at	B3galt2	UDP-Gal:betaGlcNAc beta 1,3-galactosyltransferase, polypeptide 2	NM_020025	2.01456e-07	8.44921e-08	4.52094	4.52094	NC up vs CG
32553	1448245_at	Rpsa	ribosomal protein SA	NM_011029	6.75717e-08	8.46749e-08	0.38169	-2.61992	NC down vs CG
10175	1425861_x_at	Cacna2d1	calcium channel, voltage-dependent, alpha2/delta subunit 1	NM_001110843 /// NM_001110844 /// NM_001110845 /// NM_001110846 /// NM_009784	3.76208e-08	8.49673e-08	9.39642	9.39642	NC up vs CG
36666	1452363_a_at	Atp2a2	ATPase, Ca++ transporting, cardiac muscle, slow twitch 2	NM_001110140 /// NM_009722 /// NR_027838	1.36306e-07	8.50789e-08	5.22598	5.22598	NC up vs CG
35331	1451028_at	Baiap2	brain-specific angiogenesis inhibitor 1-associated protein 2	NM_001037754 /// NM_001037755 /// NM_130862	1.97061e-07	8.53967e-08	6.71611	6.71611	NC up vs CG
10560	1426246_at	Pros1	protein S (alpha)	NM_011173	1.27732e-07	8.58888e-08	0.148925	-6.71481	NC down vs CG
8790	1424476_at	Camkk2	calcium/calmodulin-dependent protein kinase kinase 2, beta	NM_145358	2.2144e-07	8.59391e-08	8.9419	8.9419	NC up vs CG
10184	1425870_a_at	Kcnip2	Kv channel-interacting protein 2	NM_030716 /// NM_145703 /// NM_145704	1.2908e-07	8.6195e-08	13.4252	13.4252	NC up vs CG
6231	1421917_at	Pdgfra	platelet derived growth factor receptor, alpha polypeptide	NM_001083316 /// NM_011058	5.81755e-08	8.69733e-08	0.0693969	-14.4099	NC down vs CG
20026	1435712_a_at	Gm10260 /// Rps18	predicted gene 10260 /// ribosomal protein S18	NM_011296 /// XM_001473806 /// XM_003085887	6.8727e-08	8.70538e-08	0.310121	-3.22454	NC down vs CG
39449	1455146_at	Strbp	spermatid perinuclear RNA binding protein	NM_009261	1.02729e-07	8.71316e-08	6.45628	6.45628	NC up vs CG
44374	1460073_at	---	---	---	6.07366e-08	8.76088e-08	2.63695	2.63695	NC up vs CG
1146	1416807_at	Rpl36a	ribosomal protein L36A	NM_019865	1.91585e-07	8.79262e-08	0.465054	-2.15029	NC down vs CG
3780	1419441_at	Rplp0	ribosomal protein, large, P0	NM_007475	6.93879e-08	8.95463e-08	0.294437	-3.39631	NC down vs CG
39111	1454808_at	Efha1	EF hand domain family A1	NM_028643	2.47512e-07	9.08906e-08	0.358187	-2.79184	NC down vs CG
40617	1456314_x_at	Cdk2ap1	CDK2 (cyclin-dependent kinase 2)-associated protein 1	NM_013812	2.11266e-07	9.10408e-08	0.377179	-2.65126	NC down vs CG
32550	1448242_at	Sec61a1	Sec61 alpha 1 subunit (S. cerevisiae)	NM_016906	6.20585e-08	9.13613e-08	0.283165	-3.53151	NC down vs CG
14753	1430439_at	Mctp1	multiple C2 domains, transmembrane 1	NM_030174	1.51466e-07	9.26899e-08	10.3911	10.3911	NC up vs CG
5486	1421172_at	Adam12	a disintegrin and metallopeptidase domain 12 (meltrin alpha)	NM_007400	4.63342e-08	9.31954e-08	0.0499302	-20.028	NC down vs CG
23088	1438774_s_at	Pgm2l1	phosphoglucomutase 2-like 1	NM_027629	7.22858e-08	9.34957e-08	20.5181	20.5181	NC up vs CG
25157	1440843_at	A230051N06Rik	RIKEN cDNA A230051N06 gene	XM_001480286	2.111e-07	9.38224e-08	2.89475	2.89475	NC up vs CG
13999	1429685_at	Gabrb2	gamma-aminobutyric acid (GABA) A receptor, subunit beta 2	NM_008070	1.95265e-07	9.40811e-08	12.3172	12.3172	NC up vs CG
21509	1437195_x_at	Mapk10	mitogen-activated protein kinase 10	NM_001081567 /// NM_009158	8.63773e-08	9.41458e-08	4.23496	4.23496	NC up vs CG
34077	1449770_x_at	Tmem191c	transmembrane protein 191C	NM_177473	3.41138e-07	9.46951e-08	4.94813	4.94813	NC up vs CG
32652	1448344_at	Gm10063 /// Rps12 /// Rps12-ps2	predicted gene 10063 /// ribosomal protein S12 /// ribosomal protein S12, pseudo	NM_011295 /// XM_001472702 /// XM_001479052	1.27441e-07	9.47048e-08	0.480777	-2.07997	NC down vs CG
42571	1458268_s_at	Igfbp3	insulin-like growth factor binding protein 3	NM_008343	3.1805e-08	9.53309e-08	0.0694625	-14.3963	NC down vs CG
22368	1438054_x_at	Ppp2r2c	protein phosphatase 2 (formerly 2A), regulatory subunit B (PR 52), gamma isoform	NM_172994	2.25254e-07	9.68356e-08	5.78283	5.78283	NC up vs CG
13452	1429138_at	Npas3	neuronal PAS domain protein 3	NM_013780	2.09714e-07	9.73247e-08	0.152515	-6.55674	NC down vs CG
22624	1438310_at	---	---	---	4.60127e-08	9.78571e-08	4.39559	4.39559	NC up vs CG
43257	1458954_at	Gm13308	Predicted gene 13308	NM_001177580	1.68868e-07	9.88052e-08	3.86231	3.86231	NC up vs CG
168	1415829_at	Lbr	lamin B receptor	NM_133815	1.11315e-07	9.89457e-08	0.248249	-4.02822	NC down vs CG
30558	1446244_at	Zyg11b	zyg-ll homolog B (C. elegans)	NM_001033634	1.11856e-07	9.91342e-08	4.03289	4.03289	NC up vs CG
18016	1433702_at	Ermp1	endoplasmic reticulum metallopeptidase 1	NM_001081213	1.30556e-07	9.95467e-08	0.400245	-2.49847	NC down vs CG
36587	1452284_at	Ptprz1	protein tyrosine phosphatase, receptor type Z, polypeptide 1	NM_001081306	8.92661e-08	1.00383e-07	0.209579	-4.77147	NC down vs CG
24101	1439787_at	P2rx7	purinergic receptor P2X, ligand-gated ion channel, 7	NM_001038839 /// NM_001038845 /// NM_001038887 /// NM_011027	1.34898e-07	1.0088e-07	0.0749269	-13.3463	NC down vs CG
25590	1441276_at	Ptprk	protein tyrosine phosphatase, receptor type, K	NM_008983	1.83285e-07	1.00905e-07	6.54395	6.54395	NC up vs CG
33374	1449066_a_at	Arhgef7	Rho guanine nucleotide exchange factor (GEF7)	NM_001113517 /// NM_001113518 /// NM_017402	2.34898e-09	1.02243e-07	0.481138	-2.07841	NC down vs CG
3495	1419156_at	Sox4	SRY-box containing gene 4	NM_009238	2.61093e-08	1.02311e-07	0.199634	-5.00917	NC down vs CG
4518	1420191_s_at	Tmem191c	transmembrane protein 191C	NM_177473	3.9677e-07	1.02533e-07	6.32433	6.32433	NC up vs CG
13251	1428937_at	Atp2b1	ATPase, Ca++ transporting, plasma membrane 1	NM_026482	2.56377e-07	1.02807e-07	5.43472	5.43472	NC up vs CG
10481	1426167_a_at	Camk4	calcium/calmodulin-dependent protein kinase IV	NM_009793	3.09781e-07	1.04079e-07	9.83648	9.83648	NC up vs CG
31295	1446981_at	A830010M20Rik	RIKEN cDNA A830010M20 gene	NM_001007574 /// NM_001168557	3.70731e-07	1.04231e-07	3.65861	3.65861	NC up vs CG
3088	1418749_at	Psd3	pleckstrin and Sec7 domain containing 3	NM_027626 /// NM_030263 /// NM_177698	1.6494e-07	1.04357e-07	6.44438	6.44438	NC up vs CG
23646	1439332_at	Ddit4l	DNA-damage-inducible transcript 4-like	NM_030143	1.70101e-07	1.0508e-07	6.70654	6.70654	NC up vs CG
22737	1438423_at	Ssbp2	single-stranded DNA binding protein 2	NM_024186 /// NM_024272	3.80809e-08	1.05728e-07	5.63436	5.63436	NC up vs CG
10477	1426163_x_at	Rpl7	ribosomal protein L7	NM_011291	9.27953e-08	1.06047e-07	0.45081	-2.21823	NC down vs CG
7376	1423062_at	Igfbp3	insulin-like growth factor binding protein 3	NM_008343	3.55874e-08	1.06905e-07	0.0470749	-21.2428	NC down vs CG
2886	1418547_at	Tfpi2	tissue factor pathway inhibitor 2	NM_009364	1.29607e-07	1.07451e-07	0.0175136	-57.0986	NC down vs CG
19776	1435462_at	Plcxd2	phosphatidylinositol-specific phospholipase C, X domain containing 2	NM_001134480	9.56696e-08	1.07851e-07	10.165	10.165	NC up vs CG
1162	1416823_a_at	Osbpl1a	oxysterol binding protein-like 1A	NM_207530	2.12019e-07	1.08012e-07	10.7082	10.7082	NC up vs CG
21312	1436998_at	Ankrd43	ankyrin repeat domain 43	NM_183173	2.46766e-07	1.08386e-07	30.7342	30.7342	NC up vs CG
19743	1435429_x_at	Rps27l	ribosomal protein S27-like	NM_026467	1.72545e-07	1.08391e-07	0.177424	-5.63621	NC down vs CG
8738	1424424_at	Slc39a1	solute carrier family 39 (zinc transporter), member 1	NM_013901	4.83028e-08	1.08768e-07	0.354398	-2.82168	NC down vs CG
44560	1460259_s_at	Clca1 /// Clca2	chloride channel calcium activated 1 /// chloride channel calcium activated 2	NM_009899 /// NM_030601	1.58169e-07	1.09418e-07	0.0224599	-44.5238	NC down vs CG
12817	1428503_a_at	Nkiras1	NFKB inhibitor interacting Ras-like protein 1	NM_023526	5.07579e-08	1.0968e-07	5.43734	5.43734	NC up vs CG
8250	1423936_at	Kctd5	potassium channel tetramerisation domain containing 5	NM_027008	3.09069e-07	1.09836e-07	0.416629	-2.40022	NC down vs CG
40802	1456499_at	Rnf130	ring finger protein 130	NM_021540	1.50521e-07	1.09897e-07	3.69865	3.69865	NC up vs CG
28190	1443876_at	---	---	---	1.80763e-07	1.09964e-07	16.2797	16.2797	NC up vs CG
19703	1435389_at	Reps2	RALBP1 associated Eps domain containing protein 2	NM_178256	1.16755e-07	1.10358e-07	7.19565	7.19565	NC up vs CG
18139	1433825_at	Ntrk3	neurotrophic tyrosine kinase, receptor, type 3	NM_008746 /// NM_182809	1.2499e-08	1.10826e-07	0.47914	-2.08707	NC down vs CG
40739	1456436_x_at	Rps20	ribosomal protein S20	NM_026147	6.68272e-08	1.11019e-07	0.490392	-2.03919	NC down vs CG
20079	1435765_at	E130114P18Rik	RIKEN cDNA E130114P18 gene	NR_015513	6.12814e-08	1.11587e-07	0.185098	-5.40254	NC down vs CG
2360	1418021_at	C4b	complement component 4B (Childo blood group)	NM_009780	1.48468e-07	1.11628e-07	0.0310332	-32.2236	NC down vs CG
10954	1426640_s_at	Trib2	tribbles homolog 2 (Drosophila)	NM_144551	8.6262e-08	1.1194e-07	0.215621	-4.63777	NC down vs CG
32153	1447839_x_at	Adm	adrenomedullin	NM_009627	1.57082e-08	1.12462e-07	0.0833949	-11.9911	NC down vs CG
15390	1431076_at	Add2	adducin 2 (beta)	NM_013458	5.4234e-08	1.1266e-07	3.42081	3.42081	NC up vs CG
32811	1448503_at	Mcl1	myeloid cell leukemia sequence 1	NM_008562	1.12463e-07	1.12775e-07	0.304145	-3.2879	NC down vs CG
36810	1452507_at	Dlx6	distal-less homeobox 6	NM_010057	2.13243e-07	1.1334e-07	7.6796	7.6796	NC up vs CG
32584	1448276_at	Tspan4	tetraspanin 4	NM_053082	2.75248e-07	1.14372e-07	0.178404	-5.60527	NC down vs CG
15318	1431004_at	Loxl2	lysyl oxidase-like 2	NM_033325	1.12542e-07	1.15698e-07	0.0279115	-35.8276	NC down vs CG
21074	1436760_a_at	Rps8	ribosomal protein S8	NM_009098	1.75155e-07	1.15789e-07	0.492465	-2.0306	NC down vs CG
22916	1438602_s_at	Masp1	mannan-binding lectin serine peptidase 1	NM_008555	2.16416e-08	1.16649e-07	0.370283	-2.70063	NC down vs CG
19831	1435517_x_at	Ralb	v-ral simian leukemia viral oncogene homolog B (ras related)	NM_022327	9.54896e-08	1.17708e-07	0.273407	-3.65755	NC down vs CG
24398	1440084_at	---	---	---	1.24487e-07	1.18188e-07	4.21507	4.21507	NC up vs CG
3875	1419536_a_at	Rela	v-rel reticuloendotheliosis viral oncogene homolog A (avian)	NM_009045	1.91741e-07	1.19212e-07	0.383111	-2.61021	NC down vs CG
12723	1428409_at	Naa50	N(alpha)-acetyltransferase 50, NatE catalytic subunit	NM_028108	7.61009e-08	1.19936e-07	0.388638	-2.57309	NC down vs CG
18161	1433847_at	Fam40b	family with sequence similarity 40, member B	NM_001037740 /// NM_177204	1.12253e-07	1.20028e-07	18.188	18.188	NC up vs CG
21260	1436946_s_at	Gm3150 /// Gng5	predicted gene 3150 /// guanine nucleotide binding protein (G protein), gamma 5	NM_010318 /// XM_001476327 /// XM_003085963	3.66687e-07	1.20834e-07	0.288401	-3.4674	NC down vs CG
858	1416519_at	Gm13611 /// Rpl36	predicted gene 13611 /// ribosomal protein L36	NM_001195765 /// NM_018730 /// XM_886968 /// XM_914989	1.42208e-07	1.2171e-07	0.396035	-2.52503	NC down vs CG
23688	1439374_x_at	Rps10	ribosomal protein S10	NM_025963	2.25215e-07	1.21946e-07	0.470422	-2.12575	NC down vs CG
34768	1450465_at	Cdk5r2	cyclin-dependent kinase 5, regulatory subunit 2 (p39)	NM_009872	2.81327e-07	1.22141e-07	3.9956	3.9956	NC up vs CG
11224	1426910_at	Pawr	PRKC, apoptosis, WT1, regulator	NM_054056	1.01316e-07	1.23995e-07	0.301708	-3.31446	NC down vs CG
17162	1432848_a_at	Frmd8	FERM domain containing 8	NM_026169	3.14857e-07	1.2516e-07	0.201626	-4.95967	NC down vs CG
35992	1451689_a_at	Sox10	SRY-box containing gene 10	NM_011437	1.90239e-07	1.25916e-07	0.112028	-8.92636	NC down vs CG
13893	1429579_at	6330407I18Rik	RIKEN cDNA 6330407I18 gene	---	1.27138e-07	1.25999e-07	3.48762	3.48762	NC up vs CG
9722	1425408_a_at	2610034M16Rik	RIKEN cDNA 2610034M16 gene	NM_027001	2.64578e-07	1.26444e-07	4.04452	4.04452	NC up vs CG
4764	1420450_at	Mmp10	matrix metallopeptidase 10	NM_019471	6.5232e-08	1.26784e-07	0.0315057	-31.7402	NC down vs CG
39095	1454792_s_at	Sephs1	selenophosphate synthetase 1	NM_175400	6.23982e-08	1.26853e-07	0.301507	-3.31668	NC down vs CG
39873	1455570_x_at	Cnn3	calponin 3, acidic	NM_028044	2.57757e-07	1.27431e-07	0.199226	-5.01942	NC down vs CG
44528	1460227_at	Timp1	tissue inhibitor of metalloproteinase 1	NM_001044384 /// NM_011593	2.28481e-07	1.27587e-07	0.0190226	-52.5691	NC down vs CG
5230	1420916_at	Prpf40a	PRP40 pre-mRNA processing factor 40 homolog A (yeast)	NM_018785	9.81586e-08	1.29439e-07	0.421696	-2.37138	NC down vs CG
43164	1458861_at	---	---	---	2.60992e-07	1.31019e-07	2.43073	2.43073	NC up vs CG
27539	1443225_at	Acvr1c	activin A receptor, type IC	NM_001033369 /// NM_001111030	4.17405e-07	1.31203e-07	12.1407	12.1407	NC up vs CG
1618	1417279_at	Itpr1	inositol 1,4,5-triphosphate receptor 1	NM_010585	4.45699e-07	1.31631e-07	6.8375	6.8375	NC up vs CG
39602	1455299_at	Vgll3	vestigial like 3 (Drosophila)	NM_028572	2.65662e-07	1.31696e-07	2.68657	2.68657	NC up vs CG
44600	1460300_a_at	Ltk	leukocyte tyrosine kinase	NM_008523 /// NM_203345 /// NM_206941 /// NM_206942	2.46255e-07	1.32417e-07	4.27153	4.27153	NC up vs CG
33318	1449010_at	Hspa4l	heat shock protein 4 like	NM_011020	8.13869e-09	1.3296e-07	3.08743	3.08743	NC up vs CG
20243	1435929_at	9630033F20Rik	RIKEN cDNA 9630033F20 gene	NM_177003	2.09044e-07	1.32968e-07	2.23235	2.23235	NC up vs CG
21045	1436731_at	Zfp385b	zinc finger protein 385B	NM_001113399 /// NM_001113400 /// NM_178723	6.52113e-08	1.34289e-07	14.5807	14.5807	NC up vs CG
25170	1440856_at	Mapk8	mitogen-activated protein kinase 8	NM_016700	2.08842e-07	1.34375e-07	5.41747	5.41747	NC up vs CG
1705	1417366_s_at	Calm1	calmodulin 1	NM_009790	3.35792e-07	1.35236e-07	2.99885	2.99885	NC up vs CG
35649	1451346_at	Mtap	methylthioadenosine phosphorylase	NM_024433	2.94925e-07	1.35592e-07	0.221301	-4.51873	NC down vs CG
22022	1437708_x_at	Vamp3	vesicle-associated membrane protein 3	NM_009498	1.1655e-07	1.37038e-07	0.416324	-2.40198	NC down vs CG
10115	1425801_x_at	Cotl1	coactosin-like 1 (Dictyostelium)	NM_028071	1.92732e-07	1.38492e-07	0.311804	-3.20714	NC down vs CG
42429	1458126_at	D030041H20Rik	RIKEN cDNA D030041H20 gene	---	4.00598e-07	1.40992e-07	0.203412	-4.91614	NC down vs CG
246	1415907_at	Ccnd3	cyclin D3	NM_001081635 /// NM_001081636 /// NM_007632	1.97606e-07	1.43459e-07	0.128649	-7.77306	NC down vs CG
20172	1435858_at	Tmem215	transmembrane protein 215	NM_001166009 /// NM_177175	3.09086e-07	1.43617e-07	5.41089	5.41089	NC up vs CG
37776	1453473_a_at	Dynlt1a /// Dynlt1b /// Dynlt1c /// Dynlt1e /// Dynlt1f	dynein light chain Tctex-type 1A /// dynein light chain Tctex-type 1D /// dynein	NM_001166627 /// NM_001166629 /// NM_001166630 /// NM_009342 /// XM_001475746 //	1.19138e-07	1.44935e-07	0.196015	-5.10164	NC down vs CG
36427	1452124_at	Ank3	ankyrin 3, epithelial	NM_009670 /// NM_146005 /// NM_170687 /// NM_170688 /// NM_170689 /// NM_170690	6.1904e-08	1.45695e-07	2.5576	2.5576	NC up vs CG
35297	1450994_at	Rock1	Rho-associated coiled-coil containing protein kinase 1	NM_009071	2.95396e-07	1.46539e-07	0.33762	-2.96191	NC down vs CG
4910	1420596_at	Cacng2	calcium channel, voltage-dependent, gamma subunit 2	NM_007583	9.43332e-08	1.48647e-07	7.98216	7.98216	NC up vs CG
18003	1433689_s_at	Rps9	ribosomal protein S9	NM_029767	2.21465e-07	1.48755e-07	0.412422	-2.4247	NC down vs CG
22840	1438526_at	Gpr158	G protein-coupled receptor 158	NM_001004761	4.70992e-07	1.49487e-07	6.14328	6.14328	NC up vs CG
26639	1442325_at	Tbc1d24	TBC1 domain family, member 24	NM_001163847 /// NM_001163848 /// NM_001163849 /// NM_001163850 /// NM_001163851	1.06306e-07	1.50802e-07	2.90973	2.90973	NC up vs CG
32512	1448204_at	Sav1	salvador homolog 1 (Drosophila)	NM_022028	9.75434e-08	1.50919e-07	0.455714	-2.19436	NC down vs CG
31699	1447385_at	---	---	---	2.19159e-07	1.51053e-07	14.2604	14.2604	NC up vs CG
27926	1443612_at	Ano3	anoctamin 3	NM_001081556 /// NM_001128103	3.67824e-07	1.51734e-07	18.6301	18.6301	NC up vs CG
3310	1418971_x_at	Bcl10	B-cell leukemia/lymphoma 10	NM_009740	6.40433e-08	1.51781e-07	0.425373	-2.35088	NC down vs CG
40388	1456085_x_at	Cd151	CD151 antigen	NM_001111049 /// NM_001111050 /// NM_009842	4.62479e-07	1.52913e-07	0.23331	-4.28614	NC down vs CG
4045	1419706_a_at	Akap12	A kinase (PRKA) anchor protein (gravin) 12	NM_031185	4.03407e-07	1.53009e-07	0.116739	-8.56608	NC down vs CG
10476	1426162_a_at	Rpl7	ribosomal protein L7	NM_011291	1.49708e-07	1.54437e-07	0.408985	-2.44508	NC down vs CG
40831	1456528_x_at	Ncl	nucleolin	NM_010880	5.12796e-08	1.54602e-07	0.49113	-2.03612	NC down vs CG
21013	1436699_x_at	Rpl18	ribosomal protein L18	NM_009077	1.7563e-07	1.5518e-07	0.26256	-3.80865	NC down vs CG
32336	1448023_at	Kalrn	kalirin, RhoGEF kinase	NM_001164268 /// NM_177357	2.45818e-07	1.562e-07	9.98856	9.98856	NC up vs CG
32624	1448316_at	Cmtm3	CKLF-like MARVEL transmembrane domain containing 3	NM_024217	1.7639e-07	1.56454e-07	0.167975	-5.95325	NC down vs CG
10016	1425702_a_at	Enpp5	ectonucleotide pyrophosphatase/phosphodiesterase 5	NM_001168620 /// NM_032003	6.41797e-08	1.57038e-07	3.94291	3.94291	NC up vs CG
13778	1429464_at	Prkaa2	protein kinase, AMP-activated, alpha 2 catalytic subunit	NM_178143	1.09123e-06	1.5786e-07	4.91016	4.91016	NC up vs CG
23037	1438723_a_at	Rps10	ribosomal protein S10	NM_025963	2.29232e-07	1.57918e-07	0.456085	-2.19257	NC down vs CG
20433	1436119_at	Aldh1l2	aldehyde dehydrogenase 1 family, member L2	NM_153543	3.41982e-07	1.58477e-07	0.0578651	-17.2816	NC down vs CG
18305	1433991_x_at	Dbi	diazepam binding inhibitor	NM_001037999 /// NM_007830	3.62476e-07	1.58612e-07	0.264734	-3.77738	NC down vs CG
3598	1419259_at	Rsu1	Ras suppressor protein 1	NM_009105	1.39183e-07	1.5995e-07	0.277511	-3.60346	NC down vs CG
5112	1420798_s_at	Pcdha1 /// Pcdha10 /// Pcdha11 /// Pcdha12 /// Pcdha2 /// Pcdha3 /// Pcdha4 /// Pcdha5 /// Pcdha6 /// Pcdha7 /// Pcdha8 /// Pcdha9 /// Pcdhac1 /// Pcdhac2	protocadherin alpha 1 /// protocadherin alpha 10 /// protocadherin alpha 11 ///	NM_001003671 /// NM_001003672 /// NM_007766 /// NM_007767 /// NM_009957 /// NM_0	4.87955e-07	1.61341e-07	3.47479	3.47479	NC up vs CG
39622	1455319_x_at	Rps8	ribosomal protein S8	NM_009098	2.08121e-07	1.61957e-07	0.367765	-2.71913	NC down vs CG
28019	1443705_at	---	---	---	3.67153e-07	1.62639e-07	5.82009	5.82009	NC up vs CG
22058	1437744_at	Slitrk4	SLIT and NTRK-like family, member 4	NM_178740	1.13437e-06	1.6293e-07	4.38804	4.38804	NC up vs CG
35214	1450911_at	Ppib	peptidylprolyl isomerase B	NM_011149	1.52194e-07	1.62935e-07	0.319418	-3.13069	NC down vs CG
20960	1436646_at	---	---	---	5.62615e-07	1.63836e-07	7.06256	7.06256	NC up vs CG
26288	1441974_at	Camk4	calcium/calmodulin-dependent protein kinase IV	NM_009793	4.11826e-07	1.64348e-07	13.4118	13.4118	NC up vs CG
19056	1434742_s_at	Aifm3	apoptosis-inducing factor, mitochondrion-associated 3	NM_175178	9.09079e-08	1.64814e-07	11.5195	11.5195	NC up vs CG
10661	1426347_at	2010321M09Rik	RIKEN cDNA 2010321M09 gene	NM_001077631 /// NM_175153	3.08039e-08	1.6544e-07	0.439857	-2.27347	NC down vs CG
5935	1421621_at	Rasgrf2	RAS protein-specific guanine nucleotide-releasing factor 2	NM_009027	2.03864e-07	1.66346e-07	2.74659	2.74659	NC up vs CG
1533	1417194_at	Sod2	superoxide dismutase 2, mitochondrial	NM_013671	2.25054e-07	1.67553e-07	2.27893	2.27893	NC up vs CG
37347	1453044_at	C030014I23Rik /// LOC100504832	RIKEN cDNA C030014I23 gene /// hypothetical LOC100504832	XR_108075	1.31485e-07	1.68046e-07	3.12597	3.12597	NC up vs CG
35809	1451506_at	Mef2c	myocyte enhancer factor 2C	NM_001170537 /// NM_025282	8.58237e-08	1.68968e-07	12.8918	12.8918	NC up vs CG
42036	1457733_at	---	---	---	1.10406e-07	1.69445e-07	8.60248	8.60248	NC up vs CG
39651	1455348_x_at	Gm10709 /// Gm6344 /// LOC100503055 /// Rpl29	predicted gene 10709 /// ribosomal protein L29 pseudogene /// 60S ribosomal prot	NM_009082 /// XM_001473311 /// XM_001475711 /// XM_003085327 /// XM_003086155 //	2.99452e-08	1.69644e-07	0.494094	-2.02391	NC down vs CG
13108	1428794_at	Specc1	sperm antigen with calponin homology and coiled-coil domains 1	NM_001029936	3.76598e-07	1.70004e-07	0.315072	-3.17388	NC down vs CG
22298	1437984_x_at	Bat1a	HLA-B-associated transcript 1A	NM_019693	1.71676e-07	1.70992e-07	0.403613	-2.47762	NC down vs CG
32195	1447881_x_at	Usp15	ubiquitin specific peptidase 15	NM_027604	1.45292e-07	1.71314e-07	2.35963	2.35963	NC up vs CG
23329	1439015_at	Gfra1	glial cell line derived neurotrophic factor family receptor alpha 1	NM_010279	2.35401e-07	1.71457e-07	0.201198	-4.97024	NC down vs CG
22742	1438428_at	LOC100504883	hypothetical protein LOC100504883	XM_003086142	2.16948e-07	1.72574e-07	9.14114	9.14114	NC up vs CG
34937	1450634_at	Atp6v1a	ATPase, H+ transporting, lysosomal V1 subunit A	NM_007508	9.66073e-08	1.72592e-07	2.74671	2.74671	NC up vs CG
35028	1450725_s_at	Car14	carbonic anhydrase 14	NM_011797	3.84486e-09	1.73789e-07	3.94051	3.94051	NC up vs CG
3131	1418792_at	Sh3gl2	SH3-domain GRB2-like 2	NM_019535	1.02466e-07	1.74064e-07	6.39927	6.39927	NC up vs CG
22765	1438451_at	Arhgap32	Rho GTPase activating protein 32	NM_001195632 /// NM_177379	4.69376e-07	1.74573e-07	5.6797	5.6797	NC up vs CG
34988	1450685_at	Arpp19	cAMP-regulated phosphoprotein 19	NM_001142655 /// NM_021548	1.53577e-07	1.7517e-07	3.55487	3.55487	NC up vs CG
33814	1449506_a_at	Eef1d	eukaryotic translation elongation factor 1 delta (guanine nucleotide exchange pr	NM_023240 /// NM_029663	2.40744e-07	1.7533e-07	0.29281	-3.41518	NC down vs CG
34166	1449863_a_at	Dlx5	distal-less homeobox 5	NM_010056 /// NM_198854	2.87875e-07	1.77016e-07	3.70305	3.70305	NC up vs CG
33306	1448998_at	Lpo	lactoperoxidase	NM_080420	1.04346e-07	1.77063e-07	0.0769521	-12.9951	NC down vs CG
231	1415892_at	Sgpl1	sphingosine phosphate lyase 1	NM_009163	1.2484e-07	1.79601e-07	0.176121	-5.67791	NC down vs CG
25152	1440838_at	---	---	---	5.66165e-07	1.80181e-07	6.95162	6.95162	NC up vs CG
24260	1439946_at	---	---	---	6.23781e-08	1.80415e-07	3.16875	3.16875	NC up vs CG
20855	1436541_at	2310008H09Rik	RIKEN cDNA 2310008H09 gene	NM_001168218 /// NM_001168219 /// NM_001168220 /// NM_023197	1.7248e-07	1.80676e-07	0.262052	-3.81603	NC down vs CG
10376	1426062_a_at	Casp7	caspase 7	NM_007611	1.12831e-07	1.814e-07	0.163955	-6.09925	NC down vs CG
4189	1419853_a_at	P2rx7	purinergic receptor P2X, ligand-gated ion channel, 7	NM_001038839 /// NM_001038845 /// NM_001038887 /// NM_011027	2.48792e-07	1.81435e-07	0.0488197	-20.4835	NC down vs CG
21824	1437510_x_at	Rps17	ribosomal protein S17	NM_009092	2.06625e-07	1.81485e-07	0.410206	-2.4378	NC down vs CG
39704	1455401_at	Camkk2	calcium/calmodulin-dependent protein kinase kinase 2, beta	NM_145358	3.40126e-07	1.82506e-07	6.23086	6.23086	NC up vs CG
39796	1455493_at	Syne1	synaptic nuclear envelope 1	NM_001079686 /// NM_022027 /// NM_153399	2.24761e-07	1.83998e-07	5.28207	5.28207	NC up vs CG
34935	1450632_at	Rhoa	ras homolog gene family, member A	NM_016802	3.97431e-07	1.84112e-07	0.451148	-2.21657	NC down vs CG
11658	1427344_s_at	Rasd2	RASD family, member 2	NM_029182	4.25743e-07	1.84636e-07	19.2346	19.2346	NC up vs CG
30626	1446312_at	---	---	---	4.31217e-07	1.8682e-07	3.20926	3.20926	NC up vs CG
12788	1428474_at	Ppp3cb	protein phosphatase 3, catalytic subunit, beta isoform	NM_008914	5.745e-07	1.87125e-07	2.82117	2.82117	NC up vs CG
3366	1419027_s_at	Gltp	glycolipid transfer protein	NM_019821	2.98969e-07	1.88224e-07	0.383937	-2.60459	NC down vs CG
33563	1449255_a_at	Rpl15	ribosomal protein L15	NM_025586	1.24878e-07	1.89313e-07	0.467867	-2.13736	NC down vs CG
1946	1417607_at	Cox6a2	cytochrome c oxidase, subunit VI a, polypeptide 2	NM_009943	3.16499e-07	1.8945e-07	3.86075	3.86075	NC up vs CG
18134	1433820_a_at	1110012D08Rik	RIKEN cDNA 1110012D08 gene	NM_178066	3.58422e-07	1.89655e-07	0.296827	-3.36896	NC down vs CG
642	1416303_at	Litaf	LPS-induced TN factor	NM_019980	5.36684e-07	1.90534e-07	0.188257	-5.31188	NC down vs CG
41343	1457040_at	Lgi2	leucine-rich repeat LGI family, member 2	NM_144945	5.99657e-08	1.90978e-07	7.79444	7.79444	NC up vs CG
5930	1421616_at	Grin2a	glutamate receptor, ionotropic, NMDA2A (epsilon 1)	NM_008170	6.65297e-07	1.9255e-07	4.98935	4.98935	NC up vs CG
11043	1426729_at	Fam131a	family with sequence similarity 131, member A	NM_133778	3.76359e-07	1.92596e-07	5.06903	5.06903	NC up vs CG
8264	1423950_at	Kcnab3	potassium voltage-gated channel, shaker-related subfamily, beta member 3	NM_010599	1.1658e-07	1.94039e-07	2.00229	2.00229	NC up vs CG
35659	1451356_at	Anp32e	acidic (leucine-rich) nuclear phosphoprotein 32 family, member E	NM_023210	1.56127e-08	1.95961e-07	0.417661	-2.39429	NC down vs CG
22884	1438570_at	---	---	---	5.02865e-07	1.96351e-07	4.85927	4.85927	NC up vs CG
36994	1452691_at	Rbm17	RNA binding motif protein 17	NM_152824	1.37843e-07	1.96954e-07	0.490038	-2.04066	NC down vs CG
1211	1416872_at	Tspan6	tetraspanin 6	NM_019656	1.01328e-07	1.9736e-07	0.181361	-5.51386	NC down vs CG
14236	1429922_at	Gm13629	predicted gene 13629	NR_033495	4.50413e-08	1.97583e-07	13.2582	13.2582	NC up vs CG
39262	1454959_s_at	Gnai1	guanine nucleotide binding protein (G protein), alpha inhibiting 1	NM_010305	3.60763e-07	1.9803e-07	2.99159	2.99159	NC up vs CG
18002	1433688_x_at	Rpl14	ribosomal protein L14	NM_025974	2.77615e-07	1.9849e-07	0.44849	-2.2297	NC down vs CG
42436	1458133_at	---	---	---	3.45844e-07	1.98518e-07	4.86173	4.86173	NC up vs CG
33460	1449152_at	Cdkn2b	cyclin-dependent kinase inhibitor 2B (p15, inhibits CDK4)	NM_007670	1.61472e-07	1.986e-07	0.0589294	-16.9695	NC down vs CG
1704	1417365_a_at	Calm1	calmodulin 1	NM_009790	7.25002e-07	1.99144e-07	2.37161	2.37161	NC up vs CG
5689	1421375_a_at	S100a6	S100 calcium binding protein A6 (calcyclin)	NM_011313	3.5542e-07	1.99251e-07	0.108439	-9.22174	NC down vs CG
41516	1457213_a_at	Dgkh	diacylglycerol kinase, eta	NM_001081336	1.0495e-07	1.99623e-07	2.84277	2.84277	NC up vs CG
18290	1433976_at	Reep3	Receptor accessory protein 3	NM_178606	4.3572e-07	2.02039e-07	0.303895	-3.29061	NC down vs CG
7296	1422982_at	Ar	androgen receptor	NM_013476	3.74041e-07	2.02367e-07	5.57277	5.57277	NC up vs CG
30458	1446144_at	Pex5l	peroxisomal biogenesis factor 5-like	NM_001163516 /// NM_001163517 /// NM_021483	1.67955e-07	2.03485e-07	7.43508	7.43508	NC up vs CG
2101	1417762_a_at	Rpl8	ribosomal protein L8	NM_012053	2.48136e-07	2.03709e-07	0.433198	-2.30841	NC down vs CG
22940	1438626_x_at	Rpl14	ribosomal protein L14	NM_025974	2.85149e-07	2.05271e-07	0.453411	-2.2055	NC down vs CG
41644	1457341_at	---	---	---	3.25422e-07	2.06422e-07	5.06663	5.06663	NC up vs CG
9121	1424807_at	Lama4	laminin, alpha 4	NM_010681	1.15432e-07	2.06494e-07	0.12653	-7.90324	NC down vs CG
4715	1420401_a_at	Ramp3	receptor (calcitonin) activity modifying protein 3	NM_019511	5.52701e-07	2.08011e-07	8.55882	8.55882	NC up vs CG
32900	1448592_at	Crtap	cartilage associated protein	NM_019922	6.37168e-07	2.08311e-07	0.147719	-6.76962	NC down vs CG
3222	1418883_a_at	Pabpc1	poly(A) binding protein, cytoplasmic 1	NM_008774	3.02686e-08	2.08477e-07	0.477185	-2.09562	NC down vs CG
582	1416243_a_at	Gm10269 /// Rpl35	predicted gene 10269 /// ribosomal protein L35	NM_025592 /// XM_001475468 /// XM_003086088	1.67668e-07	2.10715e-07	0.443794	-2.2533	NC down vs CG
41159	1456856_at	Ppfia2	protein tyrosine phosphatase, receptor type, f polypeptide (PTPRF), interacting	NM_177373	8.64158e-07	2.12463e-07	4.53888	4.53888	NC up vs CG
34962	1450659_at	Rgs7	regulator of G protein signaling 7	NM_011880	2.99642e-07	2.125e-07	3.07092	3.07092	NC up vs CG
4716	1420402_at	Atp2b2	ATPase, Ca++ transporting, plasma membrane 2	NM_001036684 /// NM_009723	3.21917e-07	2.1292e-07	62.85	62.85	NC up vs CG
33253	1448945_at	Pllp	plasma membrane proteolipid	NM_026385	3.12616e-07	2.13283e-07	0.382407	-2.61502	NC down vs CG
40860	1456557_at	Ccdc30	coiled-coil domain containing 30	NM_029286	5.62082e-08	2.13348e-07	2.71169	2.71169	NC up vs CG
14749	1430435_at	Aff3	AF4/FMR2 family, member 3	NM_010678	1.72098e-07	2.13958e-07	2.29643	2.29643	NC up vs CG
9652	1425338_at	Plcb4	phospholipase C, beta 4	NM_013829	9.16952e-08	2.14759e-07	7.76952	7.76952	NC up vs CG
743	1416404_s_at	Rps16 /// Rps16-ps2	ribosomal protein S16 /// ribosomal protein S16, pseudogene 2	NM_013647	1.82003e-07	2.1535e-07	0.447748	-2.2334	NC down vs CG
12633	1428319_at	Pdlim7	PDZ and LIM domain 7	NM_001114087 /// NM_001114088 /// NM_026131	2.88146e-07	2.162e-07	0.145488	-6.87343	NC down vs CG
23695	1439381_x_at	Marveld1	MARVEL (membrane-associating) domain containing 1	NM_183195	5.10561e-08	2.17657e-07	0.271522	-3.68294	NC down vs CG
8314	1424000_a_at	Rps11	ribosomal protein S11	NM_013725	4.16173e-07	2.17751e-07	0.43085	-2.32099	NC down vs CG
40349	1456046_at	Cd93	CD93 antigen	NM_010740	2.46428e-07	2.18468e-07	0.110521	-9.04805	NC down vs CG
12237	1427923_at	Zmpste24	zinc metallopeptidase, STE24 homolog (S. cerevisiae)	NM_172700	3.86769e-07	2.18535e-07	0.46787	-2.13735	NC down vs CG
1810	1417471_s_at	D1Ertd622e	DNA segment, Chr 1, ERATO Doi 622, expressed	NM_133825	5.05464e-07	2.19074e-07	3.09082	3.09082	NC up vs CG
17897	1433583_at	Zfp365	zinc finger protein 365	NM_178679	3.40264e-07	2.19181e-07	5.6421	5.6421	NC up vs CG
21551	1437237_x_at	Zfp110	zinc finger protein 110	NM_022981	1.56833e-07	2.19732e-07	0.356996	-2.80115	NC down vs CG
5987	1421673_s_at	Stx1b	syntaxin 1B	NM_024414	2.74436e-07	2.20683e-07	3.39385	3.39385	NC up vs CG
21984	1437670_x_at	Cd151	CD151 antigen	NM_001111049 /// NM_001111050 /// NM_009842	6.77207e-07	2.20999e-07	0.237959	-4.2024	NC down vs CG
23343	1439029_at	Gpt2	glutamic pyruvate transaminase (alanine aminotransferase) 2	NM_173866	7.81278e-08	2.21687e-07	0.27122	-3.68704	NC down vs CG
6467	1422153_a_at	Asb11	ankyrin repeat and SOCS box-containing 11	NM_026853	8.24875e-07	2.22897e-07	4.17312	4.17312	NC up vs CG
12466	1428152_a_at	Rpl18a	ribosomal protein L18A	NM_029751	1.75318e-07	2.2305e-07	0.444276	-2.25086	NC down vs CG
2612	1418273_a_at	Gm12191 /// Rpl30	ribosomal protein L30 pseudogene /// ribosomal protein L30	NM_001163485 /// NM_009083 /// NR_028101	1.38295e-07	2.24039e-07	0.431518	-2.3174	NC down vs CG
8104	1423790_at	Dap	death-associated protein	NM_146057	3.4883e-07	2.24125e-07	0.234868	-4.25771	NC down vs CG
24462	1440148_at	Gpr6	G protein-coupled receptor 6	NM_199058	4.64256e-07	2.25346e-07	41.5428	41.5428	NC up vs CG
22873	1438559_x_at	Slc44a2	solute carrier family 44, member 2	NM_152808	3.5147e-07	2.25427e-07	0.246105	-4.0633	NC down vs CG
3494	1419155_a_at	Sox4	SRY-box containing gene 4	NM_009238	9.00879e-08	2.25597e-07	0.209167	-4.78086	NC down vs CG
20061	1435747_at	Fgf14	fibroblast growth factor 14	NM_010201 /// NM_207667	4.19979e-07	2.26692e-07	10.0254	10.0254	NC up vs CG
33156	1448848_at	Tor1b	torsin family 1, member B	NM_133673	5.97143e-08	2.27008e-07	0.453005	-2.20748	NC down vs CG
7047	1422733_at	Fjx1	four jointed box 1 (Drosophila)	NM_010218	2.75576e-07	2.30143e-07	2.06248	2.06248	NC up vs CG
11818	1427504_s_at	Srsf2	serine/arginine-rich splicing factor 2	NM_011358	3.08541e-07	2.30913e-07	0.381409	-2.62186	NC down vs CG
15326	1431012_a_at	Peci	peroxisomal delta3, delta2-enoyl-Coenzyme A isomerase	NM_001110331 /// NM_001110332 /// NM_011868	3.25817e-07	2.33503e-07	0.358223	-2.79156	NC down vs CG
35219	1450916_at	Stau2	staufen (RNA binding protein) homolog 2 (Drosophila)	NM_001111272 /// NM_025303	1.06243e-07	2.34046e-07	3.08107	3.08107	NC up vs CG
11347	1427033_at	Dnmbp	dynamin binding protein	NM_028029	2.8431e-08	2.34125e-07	0.44791	-2.23259	NC down vs CG
26805	1442491_at	Dpp10	Dipeptidylpeptidase 10	NM_199021	4.41418e-07	2.34191e-07	4.33801	4.33801	NC up vs CG
39708	1455405_at	Pstpip2	proline-serine-threonine phosphatase-interacting protein 2	NM_013831	1.73852e-07	2.36002e-07	0.183586	-5.44703	NC down vs CG
34331	1450028_a_at	Lancl2	LanC (bacterial lantibiotic synthetase component C)-like 2	NM_133737	2.89149e-07	2.36792e-07	3.07314	3.07314	NC up vs CG
20921	1436607_a_at	Kidins220	kinase D-interacting substrate 220	NM_001081378	4.3833e-07	2.36969e-07	3.53731	3.53731	NC up vs CG
18274	1433960_at	Isg20l2	interferon stimulated exonuclease gene 20-like 2	NM_177663	1.63448e-07	2.37747e-07	0.314793	-3.17669	NC down vs CG
13515	1429201_at	Cyld	cylindromatosis (turban tumor syndrome)	NM_001128169 /// NM_001128170 /// NM_001128171 /// NM_173369	5.9553e-07	2.37803e-07	3.78706	3.78706	NC up vs CG
40586	1456283_at	Neto1	neuropilin (NRP) and tolloid (TLL)-like 1	NM_144946	9.98789e-08	2.38765e-07	2.12641	2.12641	NC up vs CG
696	1416357_a_at	Mcam	melanoma cell adhesion molecule	NM_023061	5.00753e-07	2.39263e-07	0.149405	-6.69322	NC down vs CG
33839	1449531_at	Leprel2	leprecan-like 2	NM_013534	5.81241e-07	2.39291e-07	0.240589	-4.15646	NC down vs CG
215	1415876_a_at	Rps26	ribosomal protein S26	NM_013765	3.05108e-07	2.39373e-07	0.433459	-2.30702	NC down vs CG
16519	1432205_a_at	Mtus2	microtubule associated tumor suppressor candidate 2	NM_029920	4.28574e-07	2.39688e-07	10.1575	10.1575	NC up vs CG
24884	1440570_at	---	---	---	5.48693e-07	2.40336e-07	0.033279	-30.049	NC down vs CG
136	1415797_at	Ddr1	discoidin domain receptor family, member 1	NM_001198831 /// NM_001198833 /// NM_007584 /// NM_172962	7.57242e-07	2.41522e-07	0.388078	-2.5768	NC down vs CG
17922	1433608_at	Scfd2	Sec1 family domain containing 2	NM_001114660 /// NM_178672	1.85681e-07	2.42205e-07	0.253509	-3.94464	NC down vs CG
4206	1419879_s_at	Trim25	tripartite motif-containing 25	NM_009546	1.37975e-07	2.44785e-07	0.0887821	-11.2635	NC down vs CG
25976	1441662_at	Cyp4x1	cytochrome P450, family 4, subfamily x, polypeptide 1	NM_001003947	1.52349e-07	2.45083e-07	7.81051	7.81051	NC up vs CG
166	1415827_a_at	Serp1	stress-associated endoplasmic reticulum protein 1	NM_030685	1.25663e-07	2.45241e-07	0.403598	-2.47771	NC down vs CG
24524	1440210_at	Cacng2	calcium channel, voltage-dependent, gamma subunit 2	NM_007583	9.93734e-08	2.45775e-07	6.88413	6.88413	NC up vs CG
637	1416298_at	Mmp9	matrix metallopeptidase 9	NM_013599	1.77742e-07	2.46434e-07	0.0710239	-14.0798	NC down vs CG
24304	1439990_at	---	---	---	5.31658e-08	2.46449e-07	0.207819	-4.81188	NC down vs CG
1778	1417439_at	Cd248	CD248 antigen, endosialin	NM_054042	1.59747e-07	2.49535e-07	0.19127	-5.2282	NC down vs CG
32700	1448392_at	Sparc	secreted acidic cysteine rich glycoprotein	NM_009242	5.71395e-07	2.49768e-07	0.247162	-4.04594	NC down vs CG
2517	1418178_at	Ina	internexin neuronal intermediate filament protein, alpha	NM_146100	4.9722e-08	2.51038e-07	5.59964	5.59964	NC up vs CG
41614	1457311_at	Camk2a	calcium/calmodulin-dependent protein kinase II alpha	NM_009792 /// NM_177407	2.49704e-07	2.51482e-07	22.5248	22.5248	NC up vs CG
40639	1456336_at	Csrnp3	cysteine-serine-rich nuclear protein 3	NM_153409 /// NM_178634	5.33979e-07	2.52835e-07	7.71211	7.71211	NC up vs CG
942	1416603_at	Rpl22	ribosomal protein L22	NM_009079	2.41519e-07	2.55508e-07	0.352373	-2.8379	NC down vs CG
40452	1456149_at	D11Bwg0517e	DNA segment, Chr 11, Brigham & Women's Genetics 0517 expressed	NM_001024931 /// NM_001039167 /// NM_001039168	2.45006e-07	2.55826e-07	8.67148	8.67148	NC up vs CG
18513	1434199_at	Tmem151b	transmembrane protein 151B	NM_001013749	5.42961e-08	2.55828e-07	2.6257	2.6257	NC up vs CG
18322	1434008_at	Scn4b	sodium channel, type IV, beta	NM_001013390	2.72643e-07	2.56047e-07	46.6386	46.6386	NC up vs CG
24736	1440422_at	Htr1f	5-hydroxytryptamine (serotonin) receptor 1F	NM_008310	6.06715e-07	2.57703e-07	8.75757	8.75757	NC up vs CG
18234	1433920_at	Sema4c	sema domain, immunoglobulin domain (Ig), transmembrane domain (TM) and short cyt	NM_001126047	6.32827e-07	2.58048e-07	0.349889	-2.85805	NC down vs CG
3912	1419573_a_at	Lgals1	lectin, galactose binding, soluble 1	NM_008495	6.38903e-07	2.61785e-07	0.0572009	-17.4822	NC down vs CG
5331	1421017_at	Nrg3	neuregulin 3	NM_001190187 /// NM_001190188 /// NM_008734	1.32014e-06	2.61969e-07	7.17704	7.17704	NC up vs CG
40354	1456051_at	Drd1a	dopamine receptor D1A	NM_010076	3.30519e-07	2.62341e-07	27.034	27.034	NC up vs CG
22200	1437886_at	Klhl6	kelch-like 6 (Drosophila)	NM_183390	9.4181e-08	2.62578e-07	0.230531	-4.33781	NC down vs CG
7676	1423362_at	Sort1	sortilin 1	NM_019972	8.83704e-08	2.64345e-07	5.1791	5.1791	NC up vs CG
36017	1451714_a_at	Map2k3	mitogen-activated protein kinase kinase 3	NM_008928	6.24049e-07	2.6554e-07	0.402343	-2.48544	NC down vs CG
25295	1440981_at	Pak7	p21 protein (Cdc42/Rac)-activated kinase 7	NM_172858	5.49015e-07	2.66452e-07	7.16879	7.16879	NC up vs CG
177	1415838_at	Serinc1	serine incorporator 1	NM_019760	5.86421e-07	2.66674e-07	2.00806	2.00806	NC up vs CG
1635	1417296_at	Atf1	activating transcription factor 1	NM_007497	8.97229e-08	2.68629e-07	0.46614	-2.14528	NC down vs CG
14989	1430675_at	2900055J20Rik	RIKEN cDNA 2900055J20 gene	XM_003085224	3.74044e-07	2.70344e-07	19.9197	19.9197	NC up vs CG
23885	1439571_at	E230008J23Rik	RIKEN cDNA E230008J23 gene	---	2.10111e-07	2.70544e-07	3.12834	3.12834	NC up vs CG
20759	1436445_at	Gm996	predicted gene 996	NM_001005424	6.24569e-07	2.70585e-07	3.78746	3.78746	NC up vs CG
19698	1435384_at	Ube2n	ubiquitin-conjugating enzyme E2N	NM_080560	2.28343e-08	2.71702e-07	2.35574	2.35574	NC up vs CG
3881	1419542_at	Dazl	deleted in azoospermia-like	NM_010021	6.25983e-07	2.73674e-07	5.53008	5.53008	NC up vs CG
37840	1453537_a_at	Wdr17	WD repeat domain 17	NM_001172152 /// NM_028220	1.04974e-06	2.73892e-07	3.57123	3.57123	NC up vs CG
34155	1449852_a_at	Ehd4	EH-domain containing 4	NM_133838	7.6053e-07	2.75087e-07	0.342952	-2.91586	NC down vs CG
3093	1418754_at	Adcy8	adenylate cyclase 8	NM_009623	4.44441e-08	2.75276e-07	6.63985	6.63985	NC up vs CG
36020	1451717_s_at	Senp2	SUMO/sentrin specific peptidase 2	NM_029457 /// NR_027488	7.11233e-07	2.80363e-07	2.24147	2.24147	NC up vs CG
24841	1440527_at	---	---	---	8.57661e-07	2.81988e-07	0.0940227	-10.6357	NC down vs CG
24261	1439947_at	Cyp11a1	cytochrome P450, family 11, subfamily a, polypeptide 1	NM_019779	7.26283e-07	2.82378e-07	10.9471	10.9471	NC up vs CG
12428	1428114_at	Slc14a1	solute carrier family 14 (urea transporter), member 1	NM_001171010 /// NM_001171011 /// NM_028122	1.74646e-06	2.82538e-07	0.0876042	-11.415	NC down vs CG
5341	1421027_a_at	Mef2c	myocyte enhancer factor 2C	NM_001170537 /// NM_025282	1.6698e-07	2.85654e-07	13.3829	13.3829	NC up vs CG
19303	1434989_at	Unc80	unc-80 homolog (C. elegans)	NM_175510	1.30618e-07	2.85989e-07	6.50477	6.50477	NC up vs CG
31814	1447500_at	Cux2	cut-like homeobox 2	NM_007804	1.31969e-06	2.86027e-07	5.8937	5.8937	NC up vs CG
39612	1455309_at	Ano6	anoctamin 6	NM_175344	2.48499e-07	2.86694e-07	0.2985	-3.35008	NC down vs CG
21002	1436688_x_at	Rpl14	ribosomal protein L14	NM_025974	4.49371e-07	2.88936e-07	0.442134	-2.26176	NC down vs CG
12212	1427898_at	Rnf6	ring finger protein (C3H2C3 type) 6	NM_028774	1.9348e-07	2.89985e-07	2.24755	2.24755	NC up vs CG
35634	1451331_at	Ppp1r1b	protein phosphatase 1, regulatory (inhibitor) subunit 1B	NM_144828	5.93069e-07	2.91035e-07	13.9272	13.9272	NC up vs CG
27498	1443184_at	Cdc14a	CDC14 cell division cycle 14 homolog A (S. cerevisiae)	NM_001080818 /// NM_001173553	4.82458e-07	2.92196e-07	0.396716	-2.5207	NC down vs CG
42724	1458421_at	Kcnq3	potassium voltage-gated channel, subfamily Q, member 3	NM_152923	4.73147e-07	2.92669e-07	6.61108	6.61108	NC up vs CG
6790	1422476_at	Ifi30	interferon gamma inducible protein 30	NM_023065	4.28582e-07	2.9323e-07	0.0924046	-10.822	NC down vs CG
33310	1449002_at	Phlda3	pleckstrin homology-like domain, family A, member 3	NM_013750	7.75177e-07	2.95093e-07	0.25258	-3.95913	NC down vs CG
3731	1419392_at	Pclo	piccolo (presynaptic cytomatrix protein)	NM_001110796 /// NM_011995	4.55096e-07	2.98002e-07	5.92443	5.92443	NC up vs CG
41650	1457347_at	Ryr1	ryanodine receptor 1, skeletal muscle	NM_009109	6.85592e-07	3.00898e-07	2.48183	2.48183	NC up vs CG
28995	1444681_at	Erc2	ELKS/RAB6-interacting/CAST family member 2	NM_177814	4.8262e-07	3.01872e-07	10.5784	10.5784	NC up vs CG
3541	1419202_at	Cst7	cystatin F (leukocystatin)	NM_009977	5.17888e-07	3.02101e-07	0.112005	-8.92818	NC down vs CG
28453	1444139_at	Ddit4l	DNA-damage-inducible transcript 4-like	NM_030143	3.38979e-07	3.04159e-07	6.43369	6.43369	NC up vs CG
8241	1423927_at	Slc35b2	solute carrier family 35, member B2	NM_028662	6.57844e-07	3.06663e-07	0.368843	-2.71118	NC down vs CG
10926	1426612_at	Tipin	timeless interacting protein	NM_025372	1.74233e-07	3.07167e-07	0.281816	-3.54841	NC down vs CG
10299	1425985_s_at	Masp1	mannan-binding lectin serine peptidase 1	NM_008555	7.59353e-08	3.07603e-07	0.323097	-3.09505	NC down vs CG
7363	1423049_a_at	Tpm1	tropomyosin 1, alpha	NM_001164248 /// NM_001164249 /// NM_001164250 /// NM_001164251 /// NM_001164252	4.50188e-08	3.08227e-07	0.171839	-5.81939	NC down vs CG
1306	1416967_at	Sox2	SRY-box containing gene 2	NM_011443	2.86012e-07	3.08549e-07	0.202071	-4.94875	NC down vs CG
10899	1426585_s_at	Mapk1	mitogen-activated protein kinase 1	NM_001038663 /// NM_011949	3.97459e-07	3.08584e-07	2.42376	2.42376	NC up vs CG
20335	1436021_at	Mfsd4	major facilitator superfamily domain containing 4	NM_001114662 /// NM_172510	6.7735e-07	3.10021e-07	12.998	12.998	NC up vs CG
110	1415771_at	Ncl	nucleolin	NM_010880	9.57382e-08	3.10879e-07	0.470621	-2.12485	NC down vs CG
32631	1448323_a_at	Bgn	biglycan	NM_007542	4.4164e-07	3.13268e-07	0.0337458	-29.6333	NC down vs CG
35315	1451012_a_at	Csda	cold shock domain protein A	NM_011733 /// NM_139117	8.72022e-07	3.13482e-07	0.147459	-6.78157	NC down vs CG
36217	1451914_a_at	Add2	adducin 2 (beta)	NM_013458	8.79373e-07	3.13628e-07	3.80995	3.80995	NC up vs CG
41707	1457404_at	Nfkbiz	Nuclear factor of kappa light polypeptide gene enhancer in B-cells inhibitor, ze	NM_001159394 /// NM_001159395 /// NM_030612	1.05153e-07	3.14258e-07	0.435644	-2.29545	NC down vs CG
1720	1417381_at	C1qa	complement component 1, q subcomponent, alpha polypeptide	NM_007572	1.44506e-07	3.15865e-07	0.147359	-6.78616	NC down vs CG
13471	1429157_at	Hhipl2	hedgehog interacting protein-like 2	NM_030175	7.79311e-07	3.17294e-07	0.0389094	-25.7007	NC down vs CG
8752	1424438_a_at	Leprot	leptin receptor overlapping transcript	NM_175036	5.63881e-07	3.17339e-07	0.38003	-2.63137	NC down vs CG
33382	1449074_at	1700019N12Rik	RIKEN cDNA 1700019N12 gene	NM_001039494	4.84947e-07	3.18311e-07	4.44815	4.44815	NC up vs CG
447	1416108_a_at	Tmed3	transmembrane emp24 domain containing 3	NM_025360	8.76336e-07	3.20376e-07	0.325979	-3.06768	NC down vs CG
23407	1439093_at	Hspa4l	heat shock protein 4 like	NM_011020	1.64207e-08	3.20831e-07	3.54653	3.54653	NC up vs CG
33154	1448846_a_at	Gm10709 /// Gm12508 /// Gm6344 /// LOC100503055 /// LOC100504629 /// Rpl29	predicted gene 10709 /// predicted gene 12508 /// ribosomal protein L29 pseudoge	NM_009082 /// XM_001473311 /// XM_001475711 /// XM_001476155 /// XM_003085215 //	5.15386e-08	3.21993e-07	0.47973	-2.0845	NC down vs CG
44916	1460616_at	Slco4c1	solute carrier organic anion transporter family, member 4C1	NM_172658	4.06921e-07	3.22027e-07	3.83895	3.83895	NC up vs CG
690	1416351_at	Map2k1	mitogen-activated protein kinase kinase 1	NM_008927	6.89103e-07	3.2242e-07	2.56124	2.56124	NC up vs CG
5186	1420872_at	Gucy1b3	guanylate cyclase 1, soluble, beta 3	NM_001161796 /// NM_017469	7.61873e-07	3.27331e-07	3.44707	3.44707	NC up vs CG
35560	1451257_at	Acsl6	acyl-CoA synthetase long-chain family member 6	NM_001033597 /// NM_001033598 /// NM_001033599 /// NM_144823	9.74053e-08	3.28591e-07	4.41182	4.41182	NC up vs CG
19701	1435387_at	Slc2a13	solute carrier family 2 (facilitated glucose transporter), member 13	NM_001033633	3.09348e-07	3.29971e-07	10.7867	10.7867	NC up vs CG
15394	1431080_at	Galntl6	UDP-N-acetyl-alpha-D-galactosamine:polypeptide N-acetylgalactosaminyltransferase	NM_175032	8.86274e-07	3.34172e-07	5.26443	5.26443	NC up vs CG
7779	1423465_at	Frrs1	ferric-chelate reductase 1	NM_001113478 /// NM_009146	2.34683e-07	3.34288e-07	0.126998	-7.87413	NC down vs CG
37421	1453118_s_at	Rpl22	ribosomal protein L22	NM_009079	3.26728e-07	3.35157e-07	0.340559	-2.93635	NC down vs CG
37410	1453107_s_at	4933413G19Rik /// Foxm1 /// Pebp1	RIKEN cDNA 4933413G19 gene /// forkhead box M1 /// phosphatidylethanolamine bind	NM_008021 /// NM_018858 /// NM_027697	3.78234e-07	3.36961e-07	0.101604	-9.84214	NC down vs CG
9209	1424895_at	Gpsm2	G-protein signalling modulator 2 (AGS3-like, C. elegans)	NM_029522	2.55438e-08	3.37127e-07	0.453717	-2.20402	NC down vs CG
19918	1435604_at	Trim37	tripartite motif-containing 37	NM_197987	1.05479e-07	3.38132e-07	12.1956	12.1956	NC up vs CG
31723	1447409_at	---	---	---	4.81926e-07	3.4024e-07	0.495363	-2.01872	NC down vs CG
39834	1455531_at	Mfsd4	major facilitator superfamily domain containing 4	NM_001114662 /// NM_172510	8.36052e-07	3.4621e-07	19.4532	19.4532	NC up vs CG
22203	1437889_x_at	Bgn	biglycan	NM_007542	4.1692e-07	3.47061e-07	0.063836	-15.6651	NC down vs CG
21154	1436840_x_at	Rpl35	ribosomal protein L35	NM_025592	3.51447e-07	3.47373e-07	0.372059	-2.68775	NC down vs CG
23300	1438986_x_at	Rps17	ribosomal protein S17	NM_009092	4.13092e-07	3.47652e-07	0.38507	-2.59693	NC down vs CG
34264	1449961_at	Rph3a	rabphilin 3A	NM_011286	2.20856e-07	3.48352e-07	29.6569	29.6569	NC up vs CG
15321	1431007_at	Gm3435	predicted gene 3435	NM_001123372	7.04535e-07	3.50302e-07	0.0770872	-12.9723	NC down vs CG
25538	1441224_at	Drp2	dystrophin related protein 2	NM_010078	1.0546e-06	3.52175e-07	3.28633	3.28633	NC up vs CG
39591	1455288_at	1110036O03Rik	RIKEN cDNA 1110036O03 gene	NM_176830	9.72909e-07	3.53049e-07	0.449396	-2.22521	NC down vs CG
20579	1436265_at	Gm10419	predicted gene 10419	---	5.40213e-07	3.54141e-07	7.52287	7.52287	NC up vs CG
1708	1417369_at	Hsd17b4	hydroxysteroid (17-beta) dehydrogenase 4	NM_008292	9.93975e-07	3.56112e-07	0.472239	-2.11757	NC down vs CG
28461	1444147_at	Pcsk2	proprotein convertase subtilisin/kexin type 2	NM_008792	1.51109e-06	3.56305e-07	5.77074	5.77074	NC up vs CG
21765	1437451_at	Ecscr	endothelial cell-specific chemotaxis regulator	NM_001033141	1.5465e-07	3.56923e-07	0.129078	-7.74725	NC down vs CG
32529	1448221_at	Bat1a	HLA-B-associated transcript 1A	NM_019693	3.44459e-07	3.57594e-07	0.380483	-2.62824	NC down vs CG
10552	1426238_at	Bmp1	bone morphogenetic protein 1	NM_009755 /// NR_033241	1.63019e-07	3.57747e-07	0.262558	-3.80868	NC down vs CG
1207	1416868_at	Cdkn2c	cyclin-dependent kinase inhibitor 2C (p18, inhibits CDK4)	NM_007671	1.42042e-07	3.5789e-07	0.0916272	-10.9138	NC down vs CG
37717	1453414_at	Ypel2	yippee-like 2 (Drosophila)	NM_001005341	3.79669e-07	3.60714e-07	5.1833	5.1833	NC up vs CG
5913	1421599_at	Hs6st3	heparan sulfate 6-O-sulfotransferase 3	NM_015820	1.11838e-06	3.60731e-07	2.50511	2.50511	NC up vs CG
17944	1433630_at	Map6d1	MAP6 domain containing 1	NM_198599	3.17055e-07	3.60958e-07	3.88687	3.88687	NC up vs CG
28340	1444026_at	AI593442	expressed sequence AI593442	NM_178906	5.7558e-07	3.61142e-07	10.2765	10.2765	NC up vs CG
39627	1455324_at	Plcxd2	phosphatidylinositol-specific phospholipase C, X domain containing 2	NM_001134480	2.15601e-07	3.61294e-07	10.6852	10.6852	NC up vs CG
40264	1455961_at	---	---	---	7.56435e-07	3.68827e-07	10.1978	10.1978	NC up vs CG
29970	1445656_at	---	---	---	2.20638e-08	3.69011e-07	12.6542	12.6542	NC up vs CG
3920	1419581_at	Dlg4	discs, large homolog 4 (Drosophila)	NM_001109752 /// NM_007864	5.39778e-07	3.69508e-07	8.31094	8.31094	NC up vs CG
2963	1418624_at	Ybx1	Y box protein 1	NM_011732	8.67749e-08	3.71713e-07	0.32486	-3.07825	NC down vs CG
28827	1444513_at	Cnksr2	connector enhancer of kinase suppressor of Ras 2	NM_177751	1.02593e-06	3.72161e-07	8.38146	8.38146	NC up vs CG
20110	1435796_at	Wscd2	WSC domain containing 2	NM_177292	5.09936e-07	3.72733e-07	10.592	10.592	NC up vs CG
10597	1426283_at	Ntm	neurotrimin	NM_172290	1.05081e-06	3.73329e-07	4.37208	4.37208	NC up vs CG
18896	1434582_at	Erc2	ELKS/RAB6-interacting/CAST family member 2	NM_177814	5.61107e-07	3.73654e-07	7.63586	7.63586	NC up vs CG
19312	1434998_at	Iqgap1	IQ motif containing GTPase activating protein 1	NM_016721	8.4207e-07	3.78312e-07	0.149676	-6.68111	NC down vs CG
7182	1422868_s_at	Gda	guanine deaminase	NM_010266	3.06578e-07	3.82419e-07	24.5406	24.5406	NC up vs CG
39766	1455463_at	Phyhip	phytanoyl-CoA hydroxylase interacting protein	NM_145981	6.80974e-07	3.82459e-07	10.9253	10.9253	NC up vs CG
20891	1436577_at	Arhgef9	CDC42 guanine nucleotide exchange factor (GEF) 9	NM_001033329	1.74658e-06	3.82936e-07	6.35484	6.35484	NC up vs CG
10611	1426297_at	Tcf3	transcription factor 3	NM_001164147 /// NM_001164148 /// NM_001164149 /// NM_001164150 /// NM_001164151	3.78694e-07	3.84313e-07	0.237524	-4.21011	NC down vs CG
18366	1434052_at	AI593442	expressed sequence AI593442	NM_178906	2.35538e-07	3.87628e-07	24.2995	24.2995	NC up vs CG
40438	1456135_s_at	Pxn	paxillin	NM_011223 /// NM_133915	4.82664e-07	3.87858e-07	0.243091	-4.11368	NC down vs CG
12412	1428098_a_at	Tm7sf3	transmembrane 7 superfamily member 3	NM_026281	3.41237e-07	3.88424e-07	0.291078	-3.43551	NC down vs CG
32049	1447735_x_at	Rbfox1	RNA binding protein, fox-1 homolog (C. elegans) 1	NM_021477 /// NM_183188	8.3121e-07	3.88708e-07	2.02602	2.02602	NC up vs CG
21694	1437380_x_at	Pgd	phosphogluconate dehydrogenase	NM_001081274	1.79392e-06	3.8926e-07	0.31409	-3.1838	NC down vs CG
38916	1454613_at	Dpysl3	dihydropyrimidinase-like 3	NM_001136086 /// NM_009468	1.56346e-06	3.8961e-07	0.130638	-7.65471	NC down vs CG
35930	1451627_a_at	Slc1a2	solute carrier family 1 (glial high affinity glutamate transporter), member 2	NM_001077514 /// NM_001077515 /// NM_011393	8.57031e-07	3.90261e-07	6.72893	6.72893	NC up vs CG
18273	1433959_at	Zmat4	zinc finger, matrin type 4	NM_177086	2.77537e-07	3.90959e-07	15.4988	15.4988	NC up vs CG
24982	1440668_at	Adamtsl3	ADAMTS-like 3	NM_001190374	2.38264e-07	3.91022e-07	0.0952967	-10.4935	NC down vs CG
19520	1435206_at	Slc24a4	solute carrier family 24 (sodium/potassium/calcium exchanger), member 4	NM_172152	1.34907e-06	3.91476e-07	5.38327	5.38327	NC up vs CG
7643	1423329_at	Gdap1	ganglioside-induced differentiation-associated-protein 1	NM_010267	6.08276e-07	3.9193e-07	6.60769	6.60769	NC up vs CG
2291	1417952_at	Cyp2j6	cytochrome P450, family 2, subfamily j, polypeptide 6	NM_010008	6.62494e-07	3.92366e-07	0.210864	-4.7424	NC down vs CG
41993	1457690_at	Kalrn	kalirin, RhoGEF kinase	NM_001164268 /// NM_177357	5.1924e-07	3.9292e-07	5.65016	5.65016	NC up vs CG
41526	1457223_at	---	---	---	1.16092e-06	3.9297e-07	3.60523	3.60523	NC up vs CG
1429	1417090_at	Rcn1	reticulocalbin 1	NM_009037	2.19483e-07	3.9472e-07	0.157103	-6.36524	NC down vs CG
18904	1434590_at	Bend6	BEN domain containing 6	NM_177235	5.85703e-08	3.95734e-07	5.49318	5.49318	NC up vs CG
8074	1423760_at	Cd44	CD44 antigen	NM_001039150 /// NM_001039151 /// NM_001177785 /// NM_001177786 /// NM_001177787	3.73969e-07	3.95929e-07	0.0525794	-19.0189	NC down vs CG
21747	1437433_at	B3galt2	UDP-Gal:betaGlcNAc beta 1,3-galactosyltransferase, polypeptide 2	NM_020025	9.79652e-07	3.96633e-07	6.86666	6.86666	NC up vs CG
26798	1442484_at	D9Ertd306e	DNA segment, Chr 9, ERATO Doi 306, expressed	---	8.32816e-07	3.97476e-07	0.450054	-2.22196	NC down vs CG
27136	1442822_at	---	---	---	1.5295e-06	3.99282e-07	2.44974	2.44974	NC up vs CG
24481	1440167_s_at	Lpp	LIM domain containing preferred translocation partner in lipoma	NM_001145952 /// NM_001145954 /// NM_178665	1.51833e-06	3.99285e-07	0.341793	-2.92575	NC down vs CG
6500	1422186_s_at	Cyb5r3	cytochrome b5 reductase 3	NM_029787	2.02235e-06	4.00464e-07	0.332725	-3.00548	NC down vs CG
21180	1436866_at	Efna5	ephrin A5	NM_010109 /// NM_207654	1.68106e-07	4.00592e-07	8.51092	8.51092	NC up vs CG
35051	1450748_at	Smpd3	sphingomyelin phosphodiesterase 3, neutral	NM_021491	1.24555e-06	4.00631e-07	2.16237	2.16237	NC up vs CG
40695	1456392_at	Negr1	neuronal growth regulator 1	NM_001039094 /// NM_177274	2.63502e-06	4.00835e-07	4.23884	4.23884	NC up vs CG
2673	1418334_at	Dbf4	DBF4 homolog (S. cerevisiae)	NM_001190717 /// NM_013726	2.38551e-07	4.01485e-07	0.0626922	-15.9509	NC down vs CG
12265	1427951_s_at	Ccdc28a	coiled-coil domain containing 28A	NM_144820	1.4444e-08	4.01618e-07	2.8236	2.8236	NC up vs CG
10095	1425781_a_at	Plcb1	phospholipase C, beta 1	NM_001145830 /// NM_019677	4.47367e-07	4.02092e-07	4.78315	4.78315	NC up vs CG
31916	1447602_x_at	Sulf2	sulfatase 2	NM_028072	3.45029e-07	4.04386e-07	0.208038	-4.8068	NC down vs CG
2837	1418498_at	Fgf13	fibroblast growth factor 13	NM_010200	8.1524e-07	4.0459e-07	12.3253	12.3253	NC up vs CG
22965	1438651_a_at	Aplnr	apelin receptor	NM_011784	9.11672e-07	4.05498e-07	0.0672116	-14.8784	NC down vs CG
25232	1440918_at	Rasgrf2	RAS protein-specific guanine nucleotide-releasing factor 2	NM_009027	5.5594e-07	4.07569e-07	3.90585	3.90585	NC up vs CG
25173	1440859_at	Akap6	A kinase (PRKA) anchor protein 6	NM_198111	1.98616e-07	4.08216e-07	3.85143	3.85143	NC up vs CG
40126	1455823_at	Bbs4	Bardet-Biedl syndrome 4 (human)	NM_175325	1.01335e-06	4.08345e-07	3.66524	3.66524	NC up vs CG
3631	1419292_at	Htra3	HtrA serine peptidase 3	NM_001042615 /// NM_030127	1.17754e-06	4.10008e-07	0.143821	-6.95308	NC down vs CG
6537	1422223_at	Grin2b	glutamate receptor, ionotropic, NMDA2B (epsilon 2)	NM_008171	9.58816e-07	4.10648e-07	3.7343	3.7343	NC up vs CG
18504	1434190_at	Sms	spermine synthase	NM_009214	8.08513e-08	4.12732e-07	2.12298	2.12298	NC up vs CG
44542	1460241_a_at	St3gal5	ST3 beta-galactoside alpha-2,3-sialyltransferase 5	NM_001035228 /// NM_011375	1.22457e-06	4.13171e-07	3.89661	3.89661	NC up vs CG
1022	1416683_at	Plxnb2	plexin B2	NM_001159521 /// NM_138749	7.2259e-07	4.13447e-07	0.285219	-3.50607	NC down vs CG
17814	1433500_at	Dennd2a	DENN/MADD domain containing 2A	NM_172477	4.88516e-07	4.14801e-07	0.148344	-6.74109	NC down vs CG
18185	1433871_at	R3hdm1	R3H domain 1 (binds single-stranded nucleic acids)	NM_181750	6.90048e-07	4.15792e-07	3.18041	3.18041	NC up vs CG
6814	1422500_at	Idh3a	isocitrate dehydrogenase 3 (NAD+) alpha	NM_029573	3.73399e-07	4.16317e-07	3.25231	3.25231	NC up vs CG
1472	1417133_at	Pmp22	peripheral myelin protein 22	NM_008885	6.1323e-07	4.1762e-07	0.279207	-3.58158	NC down vs CG
43680	1459377_at	Palm2	paralemmin 2	NM_172868	9.63997e-07	4.17786e-07	5.53813	5.53813	NC up vs CG
21397	1437083_at	Tmem169	transmembrane protein 169	NM_175564	7.03154e-07	4.19643e-07	2.30457	2.30457	NC up vs CG
24942	1440628_at	---	---	---	3.3615e-07	4.20038e-07	8.54516	8.54516	NC up vs CG
35454	1451151_s_at	Zfp410	zinc finger protein 410	NM_144833	7.47534e-07	4.20587e-07	0.488314	-2.04786	NC down vs CG
32579	1448271_a_at	Ddx21	DEAD (Asp-Glu-Ala-Asp) box polypeptide 21	NM_019553	4.25102e-07	4.21621e-07	0.254062	-3.93605	NC down vs CG
18591	1434277_a_at	Ypel2	yippee-like 2 (Drosophila)	NM_001005341	2.59677e-07	4.21811e-07	5.70247	5.70247	NC up vs CG
32948	1448640_at	Slc14a1	solute carrier family 14 (urea transporter), member 1	NM_001171010 /// NM_001171011 /// NM_028122	3.32328e-06	4.2251e-07	0.14818	-6.74857	NC down vs CG
12732	1428418_s_at	Fam164a	family with sequence similarity 164, member A	NM_173181	3.186e-07	4.22944e-07	5.26498	5.26498	NC up vs CG
29237	1444923_at	---	---	---	1.74677e-06	4.24306e-07	5.55483	5.55483	NC up vs CG
30899	1446585_at	---	---	---	5.92869e-07	4.2457e-07	3.90733	3.90733	NC up vs CG
1053	1416714_at	Irf8	interferon regulatory factor 8	NM_008320	1.98176e-07	4.26818e-07	0.0862798	-11.5902	NC down vs CG
39204	1454901_at	Ypel2	yippee-like 2 (Drosophila)	NM_001005341	2.75612e-07	4.28314e-07	6.84454	6.84454	NC up vs CG
18697	1434383_at	Pja2	praja 2, RING-H2 motif containing	NM_001025309 /// NM_144859	4.36188e-07	4.28362e-07	3.42918	3.42918	NC up vs CG
37269	1452966_at	Bcl11b	B-cell leukemia/lymphoma 11B	NM_001079883 /// NM_021399	1.32198e-06	4.28926e-07	10.9001	10.9001	NC up vs CG
20777	1436463_at	---	---	---	1.56354e-06	4.31294e-07	2.33726	2.33726	NC up vs CG
21184	1436870_s_at	Afap1l2	actin filament associated protein 1-like 2	NM_001177796 /// NM_001177797 /// NM_146102	4.56988e-07	4.31572e-07	0.0733378	-13.6355	NC down vs CG
40548	1456245_x_at	Vamp3	vesicle-associated membrane protein 3	NM_009498	4.76516e-07	4.32863e-07	0.369455	-2.70669	NC down vs CG
7138	1422824_s_at	Eps8	epidermal growth factor receptor pathway substrate 8	NM_007945	5.46649e-07	4.33094e-07	0.393424	-2.54179	NC down vs CG
39159	1454856_x_at	Rpl35	ribosomal protein L35	NM_025592	3.48253e-07	4.33318e-07	0.439651	-2.27453	NC down vs CG
13411	1429097_at	Rnf150	ring finger protein 150	NM_177378	1.03301e-06	4.37821e-07	3.01493	3.01493	NC up vs CG
10547	1426233_at	Map2k4	mitogen-activated protein kinase kinase 4	NM_009157	6.62569e-07	4.39376e-07	2.97227	2.97227	NC up vs CG
20893	1436579_s_at	Itsn1	intersectin 1 (SH3 domain protein 1A)	NM_001110275 /// NM_001110276 /// NM_010587	4.27059e-08	4.44524e-07	4.68097	4.68097	NC up vs CG
11122	1426808_at	Lgals3	lectin, galactose binding, soluble 3	NM_001145953 /// NM_010705	2.68706e-07	4.44735e-07	0.0442862	-22.5804	NC down vs CG
42728	1458425_at	LOC100502705	hypothetical LOC100502705	XR_105398 /// XR_106573	6.62187e-07	4.45534e-07	2.22041	2.22041	NC up vs CG
26042	1441728_at	Scn1a	sodium channel, voltage-gated, type I, alpha	NM_018733	4.79946e-07	4.45593e-07	23.9267	23.9267	NC up vs CG
19071	1434757_at	Cbfa2t2	core-binding factor, runt domain, alpha subunit 2, translocated to, 2 (human)	NM_009823 /// NM_172860	3.96113e-07	4.46003e-07	2.18791	2.18791	NC up vs CG
25962	1441648_at	C1qtnf4	C1q and tumor necrosis factor related protein 4	NM_026161	9.18134e-07	4.46928e-07	6.4285	6.4285	NC up vs CG
22428	1438114_x_at	Efs	Embryonal Fyn-associated substrate	NM_010112	9.02115e-07	4.47534e-07	0.133867	-7.47012	NC down vs CG
11595	1427281_at	Scn2a1	sodium channel, voltage-gated, type II, alpha 1	NM_001099298	1.31345e-06	4.48692e-07	14.4387	14.4387	NC up vs CG
2349	1418010_a_at	Sh3glb1	SH3-domain GRB2-like B1 (endophilin)	NM_019464	7.65237e-07	4.48925e-07	0.354397	-2.82169	NC down vs CG
36936	1452633_s_at	Aak1	AP2 associated kinase 1	NM_001040106 /// NM_177762	3.98948e-07	4.49474e-07	0.253324	-3.94752	NC down vs CG
9083	1424769_s_at	Cald1	caldesmon 1	NM_145575	9.46527e-07	4.54224e-07	0.0978496	-10.2198	NC down vs CG
39382	1455079_at	Dcun1d4	DCN1, defective in cullin neddylation 1, domain containing 4 (S. cerevisiae)	NM_001190733 /// NM_001190734 /// NM_178896	3.52136e-07	4.56507e-07	3.77606	3.77606	NC up vs CG
19007	1434693_at	Gm10699	predicted gene 10699	---	5.39372e-07	4.57912e-07	5.30722	5.30722	NC up vs CG
25139	1440825_s_at	Ccdc28a	coiled-coil domain containing 28A	NM_144820	3.83059e-08	4.5892e-07	3.27011	3.27011	NC up vs CG
32456	1448148_at	Grn	granulin	NM_008175	4.28274e-07	4.59635e-07	0.231311	-4.32319	NC down vs CG
33620	1449312_at	Npy5r	neuropeptide Y receptor Y5	NM_016708	2.88701e-07	4.60823e-07	6.90091	6.90091	NC up vs CG
43194	1458891_at	---	---	---	8.54692e-07	4.63369e-07	3.29509	3.29509	NC up vs CG
6751	1422437_at	Col5a2	collagen, type V, alpha 2	NM_007737	7.75948e-07	4.63393e-07	0.0288941	-34.6091	NC down vs CG
13718	1429404_at	2010317E24Rik	RIKEN cDNA 2010317E24 gene	NM_001081085	3.24123e-07	4.64502e-07	0.125257	-7.98361	NC down vs CG
10288	1425974_a_at	Trim25	tripartite motif-containing 25	NM_009546	2.78574e-07	4.66851e-07	0.0781159	-12.8015	NC down vs CG
20958	1436644_x_at	Tmem25	transmembrane protein 25	NM_027865	1.15427e-07	4.68585e-07	7.29846	7.29846	NC up vs CG
19958	1435644_at	Sh3pxd2b	SH3 and PX domains 2B	NM_177364	5.10521e-07	4.75148e-07	0.196442	-5.09055	NC down vs CG
33810	1449502_at	Dazl	deleted in azoospermia-like	NM_010021	8.6403e-07	4.77068e-07	4.72459	4.72459	NC up vs CG
9208	1424894_at	Rab13	RAB13, member RAS oncogene family	NM_026677	1.3387e-06	4.7745e-07	0.286173	-3.49439	NC down vs CG
44020	1459717_at	---	---	---	6.62814e-09	4.78582e-07	8.602	8.602	NC up vs CG
18840	1434526_at	Ephx4	epoxide hydrolase 4	NM_001001804	2.27097e-07	4.78671e-07	5.31275	5.31275	NC up vs CG
12882	1428568_at	B230217C12Rik	RIKEN cDNA B230217C12 gene	NM_001080935	5.5294e-07	4.79483e-07	3.30557	3.30557	NC up vs CG
7399	1423085_at	Efnb3	ephrin B3	NM_007911	9.58444e-09	4.80536e-07	2.96635	2.96635	NC up vs CG
7568	1423254_x_at	Rps27l	ribosomal protein S27-like	NM_026467	6.81109e-07	4.81949e-07	0.171814	-5.82026	NC down vs CG
27799	1443485_at	Epha7	Eph receptor A7	NM_001122889 /// NM_010141	9.15541e-07	4.84048e-07	2.80357	2.80357	NC up vs CG
1816	1417477_at	Gm16515	predicted gene, Gm16515	NM_025294	8.99034e-07	4.86064e-07	0.367665	-2.71987	NC down vs CG
41936	1457633_x_at	Cox6a2	cytochrome c oxidase, subunit VI a, polypeptide 2	NM_009943	8.27588e-07	4.87943e-07	3.23622	3.23622	NC up vs CG
19897	1435583_at	---	---	---	6.91086e-07	4.88855e-07	25.261	25.261	NC up vs CG
2032	1417693_a_at	Gab1	growth factor receptor bound protein 2-associated protein 1	NM_021356	4.34701e-07	4.89107e-07	0.282035	-3.54566	NC down vs CG
33139	1448831_at	Angpt2	angiopoietin 2	NM_007426	4.09897e-07	4.89413e-07	0.122155	-8.18631	NC down vs CG
19911	1435597_at	Atad5	ATPase family, AAA domain containing 5	NM_001029856	5.13992e-07	4.90898e-07	0.212337	-4.7095	NC down vs CG
20782	1436468_at	Zdhhc8	zinc finger, DHHC domain containing 8	NM_172151	8.2758e-07	4.9385e-07	4.44453	4.44453	NC up vs CG
13857	1429543_at	6230424C14Rik	RIKEN cDNA 6230424C14 gene	---	7.29601e-07	4.94276e-07	0.12003	-8.33123	NC down vs CG
4719	1420405_at	Slco1a4	solute carrier organic anion transporter family, member 1a4	NM_030687	1.53515e-07	4.95963e-07	5.58004	5.58004	NC up vs CG
545	1416206_at	Sipa1	signal-induced proliferation associated gene 1	NM_001164480 /// NM_001164481 /// NM_001164482 /// NM_001164568 /// NM_011379	4.00388e-07	4.96466e-07	0.346374	-2.88706	NC down vs CG
18350	1434036_at	Mtss1	metastasis suppressor 1	NM_001146180 /// NM_144800	1.077e-06	4.9923e-07	0.367572	-2.72056	NC down vs CG
39933	1455630_at	Dnalc1	dynein, axonemal, light chain 1	NM_028821	9.12213e-07	4.99568e-07	3.69533	3.69533	NC up vs CG
12189	1427875_a_at	LOC100048552 /// Rpl34	hypothetical LOC100048552 /// ribosomal protein L34	NM_001005859 /// NM_026724 /// XR_108181 /// XR_108182	5.2335e-07	5.01007e-07	0.476483	-2.09871	NC down vs CG
4668	1420354_at	Cnnm1	cyclin M1	NM_031396	4.10524e-07	5.02124e-07	11.5609	11.5609	NC up vs CG
44719	1460419_a_at	Prkcb	protein kinase C, beta	NM_008855	1.87158e-06	5.02516e-07	3.41428	3.41428	NC up vs CG
37484	1453181_x_at	Plscr1	phospholipid scramblase 1	NM_011636	1.6127e-06	5.02622e-07	0.159483	-6.27024	NC down vs CG
23345	1439031_at	Jph4	junctophilin 4	NM_001003829 /// NM_177049	6.70158e-07	5.03469e-07	6.45677	6.45677	NC up vs CG
602	1416263_at	Abcb9	ATP-binding cassette, sub-family B (MDR/TAP), member 9	NM_019875	1.59819e-07	5.03649e-07	4.25471	4.25471	NC up vs CG
13548	1429234_s_at	2014-09-11	septin 11	NM_001009818	8.01757e-07	5.03977e-07	0.191563	-5.22022	NC down vs CG
34484	1450181_at	Cux2	cut-like homeobox 2	NM_007804	1.85596e-06	5.04992e-07	2.32238	2.32238	NC up vs CG
39521	1455218_at	6330503K22Rik	RIKEN cDNA 6330503K22 gene	NM_182995	6.67763e-09	5.13944e-07	2.20825	2.20825	NC up vs CG
35258	1450955_s_at	Sort1	sortilin 1	NM_019972	1.82916e-07	5.14719e-07	3.46176	3.46176	NC up vs CG
21622	1437308_s_at	F2r	coagulation factor II (thrombin) receptor	NM_010169	8.42615e-07	5.18348e-07	0.0935201	-10.6929	NC down vs CG
17019	1432705_at	5330428N10Rik	RIKEN cDNA 5330428N10 gene	---	1.34824e-06	5.20154e-07	12.1333	12.1333	NC up vs CG
19823	1435509_x_at	Cdk2ap1	CDK2 (cyclin-dependent kinase 2)-associated protein 1	NM_013812	1.19792e-06	5.21755e-07	0.394202	-2.53677	NC down vs CG
1418	1417079_s_at	Lgals2	lectin, galactose-binding, soluble 2	NM_025622	4.24957e-07	5.23814e-07	0.116166	-8.60834	NC down vs CG
5601	1421287_a_at	Pecam1	platelet/endothelial cell adhesion molecule 1	NM_001032378 /// NM_008816	5.59602e-07	5.24467e-07	0.45397	-2.20279	NC down vs CG
17895	1433581_at	1190002N15Rik	RIKEN cDNA 1190002N15 gene	NM_001033145	8.37752e-07	5.25542e-07	2.71312	2.71312	NC up vs CG
11789	1427475_a_at	Pdlim5	PDZ and LIM domain 5	NM_001190852 /// NM_001190853 /// NM_001190854 /// NM_001190855 /// NM_001190856	4.23115e-07	5.26053e-07	0.177727	-5.62659	NC down vs CG
10980	1426666_a_at	Sun1	Sad1 and UNC84 domain containing 1	NM_024451	3.14022e-07	5.26478e-07	2.10203	2.10203	NC up vs CG
3692	1419353_at	Dpm1	dolichol-phosphate (beta-D) mannosyltransferase 1	NM_010072	3.15131e-07	5.26901e-07	3.20346	3.20346	NC up vs CG
7422	1423108_at	Slc25a20	solute carrier family 25 (mitochondrial carnitine/acylcarnitine translocase), me	NM_020520	1.43461e-06	5.27193e-07	0.415914	-2.40434	NC down vs CG
2576	1418237_s_at	Col18a1	collagen, type XVIII, alpha 1	NM_001109991 /// NM_009929	1.71262e-06	5.28423e-07	0.0478367	-20.9044	NC down vs CG
27683	1443369_at	Vwa5b2	von Willebrand factor A domain containing 5B2	NM_001144953 /// NM_182636	2.82114e-07	5.31858e-07	4.73633	4.73633	NC up vs CG
2033	1417694_at	Gab1	growth factor receptor bound protein 2-associated protein 1	NM_021356	7.14594e-07	5.32706e-07	0.218569	-4.57521	NC down vs CG
6222	1421908_a_at	Tcf12	transcription factor 12	NM_011544	3.13783e-07	5.34163e-07	0.297399	-3.36248	NC down vs CG
38382	1454079_at	4933400F03Rik	RIKEN cDNA 4933400F03 gene	---	7.20929e-07	5.34425e-07	3.06575	3.06575	NC up vs CG
33046	1448738_at	Calb1	calbindin 1	NM_009788	1.07174e-06	5.36369e-07	15.2987	15.2987	NC up vs CG
30696	1446382_at	---	---	---	6.35322e-08	5.37551e-07	2.98618	2.98618	NC up vs CG
33551	1449243_a_at	Rps19	ribosomal protein S19	NM_023133	4.08189e-07	5.41756e-07	0.396706	-2.52076	NC down vs CG
35597	1451294_s_at	Snrpe	small nuclear ribonucleoprotein E	NM_009227	8.1626e-07	5.41765e-07	0.370116	-2.70185	NC down vs CG
13644	1429330_at	Gabra4	gamma-aminobutyric acid (GABA) A receptor, subunit alpha 4	NM_010251	1.12521e-06	5.45112e-07	15.9317	15.9317	NC up vs CG
7404	1423090_x_at	Sec61g	SEC61, gamma subunit	NM_001109971 /// NM_001109972 /// NM_011343	3.67586e-07	5.4905e-07	0.495885	-2.0166	NC down vs CG
3130	1418791_at	Sh3gl2	SH3-domain GRB2-like 2	NM_019535	3.13605e-07	5.49656e-07	6.95488	6.95488	NC up vs CG
6472	1422158_at	Clstn2	calsyntenin 2	NM_022319	2.41955e-07	5.5456e-07	5.8424	5.8424	NC up vs CG
6147	1421833_at	Pip5k1b	phosphatidylinositol-4-phosphate 5-kinase, type 1 beta	NM_008846	2.58033e-07	5.57146e-07	2.33764	2.33764	NC up vs CG
19732	1435418_at	Slc22a8	solute carrier family 22 (organic anion transporter), member 8	NM_001164634 /// NM_001164635 /// NM_031194	1.56575e-07	5.57658e-07	3.10014	3.10014	NC up vs CG
822	1416483_at	Ttc3	tetratricopeptide repeat domain 3	NM_009441	1.59807e-07	5.58062e-07	2.34571	2.34571	NC up vs CG
38923	1454620_x_at	Gm13654 /// Gm16409 /// LOC639593 /// Rps6	predicted gene 13654 /// ribosomal protein S6 pseudogene /// 40S ribosomal prote	NM_009096 /// XM_001003926 /// XM_917558	9.16234e-07	5.59146e-07	0.461632	-2.16623	NC down vs CG
5513	1421199_at	Dlg2	discs, large homolog 2 (Drosophila)	NM_011807	1.26349e-06	5.59635e-07	8.49211	8.49211	NC up vs CG
7439	1423125_at	Dclk1	doublecortin-like kinase 1	NM_001111051 /// NM_001111052 /// NM_001111053 /// NM_001195538 /// NM_001195539	8.96033e-07	5.64793e-07	5.71097	5.71097	NC up vs CG
33004	1448696_at	Heph	hephaestin	NM_001159627 /// NM_001159628 /// NM_010417 /// NM_181273	3.85782e-09	5.66531e-07	2.81088	2.81088	NC up vs CG
11339	1427025_at	Mtmr7	myotubularin related protein 7	NM_001040699	1.69219e-07	5.67523e-07	4.01824	4.01824	NC up vs CG
3706	1419367_at	Decr1	2,4-dienoyl CoA reductase 1, mitochondrial	NM_026172	9.16716e-07	5.68052e-07	0.313376	-3.19105	NC down vs CG
43169	1458866_at	Tmem215	transmembrane protein 215	NM_001166009 /// NM_177175	9.83032e-07	5.68182e-07	5.38993	5.38993	NC up vs CG
13002	1428688_at	Pdcd11	programmed cell death 11	NM_011053	1.21526e-06	5.68604e-07	0.433441	-2.30712	NC down vs CG
41375	1457072_at	Bcl11a /// LOC100503813	B-cell CLL/lymphoma 11A (zinc finger protein) /// hypothetical protein LOC100503	NM_001159289 /// NM_001159290 /// NM_016707 /// XM_003084885 /// XM_003085773	5.55064e-07	5.68613e-07	6.60805	6.60805	NC up vs CG
33047	1448739_x_at	Rps18	ribosomal protein S18	NM_011296	4.25194e-07	5.6975e-07	0.336282	-2.9737	NC down vs CG
23254	1438940_x_at	Hmgn1	high mobility group nucleosomal binding domain 1	NM_008251	6.97581e-07	5.7104e-07	0.292034	-3.42425	NC down vs CG
33709	1449401_at	C1qc	complement component 1, q subcomponent, C chain	NM_007574	1.76933e-07	5.721e-07	0.143683	-6.95976	NC down vs CG
1719	1417380_at	Iqgap1	IQ motif containing GTPase activating protein 1	NM_016721	1.50814e-06	5.72439e-07	0.127211	-7.86094	NC down vs CG
22305	1437991_x_at	Rusc1	RUN and SH3 domain containing 1	NM_001083807 /// NM_001083808 /// NM_028188	2.22202e-07	5.74306e-07	2.90369	2.90369	NC up vs CG
38930	1454627_a_at	Gm10709 /// Gm6344 /// LOC100503055 /// Rpl29	predicted gene 10709 /// ribosomal protein L29 pseudogene /// 60S ribosomal prot	NM_009082 /// XM_001473311 /// XM_001475711 /// XM_003085327 /// XM_003086155 //	6.53699e-08	5.7551e-07	0.479763	-2.08436	NC down vs CG
22025	1437711_x_at	Odc1	ornithine decarboxylase, structural 1	NM_013614	3.6636e-07	5.76302e-07	0.303521	-3.29467	NC down vs CG
40698	1456395_at	Ppargc1a	peroxisome proliferative activated receptor, gamma, coactivator 1 alpha	NM_008904 /// NR_027710	2.23492e-07	5.78062e-07	6.00536	6.00536	NC up vs CG
22726	1438412_at	---	---	---	1.35817e-07	5.82044e-07	5.13413	5.13413	NC up vs CG
2022	1417683_at	Diablo	diablo homolog (Drosophila)	NM_023232	5.82675e-07	5.87401e-07	0.328611	-3.04312	NC down vs CG
3289	1418950_at	Drd2	dopamine receptor D2	NM_010077	1.83133e-06	5.87806e-07	7.95865	7.95865	NC up vs CG
21190	1436876_at	Rgs7bp	regulator of G-protein signalling 7 binding protein	NM_029879	2.01883e-06	5.89444e-07	3.91722	3.91722	NC up vs CG
10692	1426378_at	Eif4b	eukaryotic translation initiation factor 4B	NM_145625	6.04425e-07	5.90187e-07	0.493069	-2.02811	NC down vs CG
40830	1456527_at	Hecw1	HECT, C2 and WW domain containing E3 ubiquitin protein ligase 1	NM_001081348	2.20262e-07	5.95044e-07	18.0829	18.0829	NC up vs CG
7598	1423284_at	Mansc1	MANSC domain containing 1	NM_026345	1.02872e-06	5.99371e-07	2.95444	2.95444	NC up vs CG
18008	1433694_at	Pde3b	phosphodiesterase 3B, cGMP-inhibited	NM_011055	3.55876e-07	6.00718e-07	0.324011	-3.08632	NC down vs CG
11594	1427280_at	Scn2a1	sodium channel, voltage-gated, type II, alpha 1	NM_001099298	1.414e-06	6.03657e-07	10.7939	10.7939	NC up vs CG
24604	1440290_at	Gm10010	predicted gene 10010	XR_107832	1.44657e-06	6.05387e-07	8.15988	8.15988	NC up vs CG
31648	1447334_at	Bcl11a	B-cell CLL/lymphoma 11A (zinc finger protein)	NM_001159289 /// NM_001159290 /// NM_016707	1.49845e-06	6.08643e-07	4.52209	4.52209	NC up vs CG
42854	1458551_at	AY512938	cDNA sequence AY512938	---	5.10095e-07	6.10927e-07	6.68398	6.68398	NC up vs CG
41677	1457374_at	Nedd4l	neural precursor cell expressed, developmentally down-regulated gene 4-like	NM_001114386 /// NM_031881	2.00707e-07	6.11925e-07	4.45386	4.45386	NC up vs CG
1520	1417181_a_at	Kifap3	kinesin-associated protein 3	NM_010629	4.97541e-07	6.12295e-07	3.32235	3.32235	NC up vs CG
1267	1416928_at	Rbm12	RNA binding motif protein 12	NM_029397 /// NM_170598	1.70223e-07	6.12299e-07	0.414893	-2.41026	NC down vs CG
20398	1436084_at	Scrt1	scratch homolog 1, zinc finger protein (Drosophila)	NM_130893	4.19249e-07	6.1427e-07	6.48227	6.48227	NC up vs CG
14708	1430394_a_at	Abcb9	ATP-binding cassette, sub-family B (MDR/TAP), member 9	NM_019875	1.04073e-06	6.20088e-07	4.75427	4.75427	NC up vs CG
5569	1421255_a_at	Cabp1	calcium binding protein 1	NM_013879	6.85871e-07	6.27743e-07	15.1608	15.1608	NC up vs CG
43882	1459579_at	Cacng8	calcium channel, voltage-dependent, gamma subunit 8	NM_133190	1.29962e-07	6.28463e-07	0.387594	-2.58002	NC down vs CG
20930	1436616_at	Inpp4a	inositol polyphosphate-4-phosphatase, type I	NM_030266 /// NM_172971	1.26771e-06	6.32766e-07	4.07464	4.07464	NC up vs CG
7429	1423115_at	St6galnac6	ST6 (alpha-N-acetyl-neuraminyl-2,3-beta-galactosyl-1,3)-N-acetylgalactosaminide	NM_001025310 /// NM_001025311 /// NM_016973	1.20771e-06	6.3453e-07	2.53533	2.53533	NC up vs CG
36472	1452169_a_at	Dgkz	diacylglycerol kinase zeta	NM_001166597 /// NM_138306	7.71563e-07	6.36388e-07	3.20122	3.20122	NC up vs CG
19232	1434918_at	Sox6	SRY-box containing gene 6	NM_001025559 /// NM_001025560 /// NM_011445	5.82904e-07	6.41362e-07	0.136775	-7.31129	NC down vs CG
34622	1450319_at	Gabrb2	gamma-aminobutyric acid (GABA) A receptor, subunit beta 2	NM_008070	1.45059e-06	6.436e-07	11.8945	11.8945	NC up vs CG
9115	1424801_at	Enah	enabled homolog (Drosophila)	NM_001083120 /// NM_001083121 /// NM_008680 /// NM_010135	1.16367e-06	6.46686e-07	0.462455	-2.16237	NC down vs CG
10070	1425756_at	Rab40b	Rab40b, member RAS oncogene family	NM_139147	5.69519e-07	6.46983e-07	5.97067	5.97067	NC up vs CG
39023	1454720_at	Apba3 /// Hs3st5	amyloid beta (A4) precursor protein-binding, family A, member 3 /// heparan sulf	NM_001081208 /// NM_018758	9.14254e-08	6.47826e-07	4.68374	4.68374	NC up vs CG
11984	1427670_a_at	Tcf12	transcription factor 12	NM_011544	4.1354e-07	6.48687e-07	0.301029	-3.32194	NC down vs CG
44926	1460626_at	2014-09-11	septin 11	NM_001009818	2.20238e-07	6.51441e-07	3.24983	3.24983	NC up vs CG
859	1416520_x_at	Gm13611 /// Rpl36	predicted gene 13611 /// ribosomal protein L36	NM_001195765 /// NM_018730 /// XM_886968 /// XM_914989	8.95573e-07	6.5208e-07	0.358664	-2.78812	NC down vs CG
40574	1456271_at	Fam59a	family with sequence similarity 59, member A	NM_001033445	3.22163e-06	6.53987e-07	4.57021	4.57021	NC up vs CG
30578	1446264_at	---	---	---	1.55652e-06	6.61218e-07	3.52628	3.52628	NC up vs CG
40676	1456373_x_at	Rps20	ribosomal protein S20	NM_026147	5.4083e-07	6.6298e-07	0.491972	-2.03263	NC down vs CG
12519	1428205_x_at	Gabrb2	gamma-aminobutyric acid (GABA) A receptor, subunit beta 2	NM_008070	1.12653e-06	6.63213e-07	9.13372	9.13372	NC up vs CG
23976	1439662_at	Homer1	homer homolog 1 (Drosophila)	NM_011982 /// NM_147176 /// NM_152134	1.00277e-06	6.65106e-07	5.95984	5.95984	NC up vs CG
2388	1418049_at	Ltbp3	latent transforming growth factor beta binding protein 3	NM_008520	3.71996e-06	6.67859e-07	0.193146	-5.17743	NC down vs CG
21525	1437211_x_at	Elovl5	ELOVL family member 5, elongation of long chain fatty acids (yeast)	NM_134255	3.06473e-07	6.71963e-07	0.469189	-2.13134	NC down vs CG
21756	1437442_at	Pcdh7	Protocadherin 7	NM_001122758 /// NM_018764	3.12003e-06	6.75524e-07	3.67528	3.67528	NC up vs CG
11991	1427677_a_at	Sox6	SRY-box containing gene 6	NM_001025559 /// NM_001025560 /// NM_011445	6.1343e-07	6.75712e-07	0.11479	-8.71157	NC down vs CG
23192	1438878_at	6430537K16Rik	RIKEN cDNA 6430537K16 gene	---	5.79367e-07	6.76257e-07	3.54542	3.54542	NC up vs CG
21275	1436961_at	Hspa12a	heat shock protein 12A	NM_175199	3.90037e-07	6.77098e-07	8.34223	8.34223	NC up vs CG
21487	1437173_at	S1pr3	sphingosine-1-phosphate receptor 3	NM_010101	7.51511e-07	6.776e-07	0.174123	-5.74306	NC down vs CG
26427	1442113_at	5330417C22Rik	RIKEN cDNA 5330417C22 gene	NM_001033304	2.038e-06	6.83281e-07	5.68215	5.68215	NC up vs CG
39751	1455448_at	Dagla	diacylglycerol lipase, alpha	NM_198114	1.83875e-06	6.85462e-07	2.9241	2.9241	NC up vs CG
11131	1426817_at	Mki67	antigen identified by monoclonal antibody Ki 67	NM_001081117	5.18357e-07	6.85514e-07	0.0133634	-74.8311	NC down vs CG
22972	1438658_a_at	S1pr3	sphingosine-1-phosphate receptor 3	NM_010101	4.49882e-07	6.86341e-07	0.163793	-6.10526	NC down vs CG
34259	1449956_at	Prkce	protein kinase C, epsilon	NM_011104	1.59937e-06	6.97375e-07	6.53576	6.53576	NC up vs CG
7965	1423651_at	Isca1	iron-sulfur cluster assembly 1 homolog (S. cerevisiae)	NM_026921	1.03261e-06	6.97403e-07	2.21223	2.21223	NC up vs CG
22243	1437929_at	Dact2	dapper homolog 2, antagonist of beta-catenin (xenopus)	NM_172826	1.31758e-06	6.98468e-07	8.80605	8.80605	NC up vs CG
3030	1418691_at	Rgs9	regulator of G-protein signaling 9	NM_001165934 /// NM_011268	1.00014e-06	7.00859e-07	4.34569	4.34569	NC up vs CG
8717	1424403_a_at	Rufy3	RUN and FYVE domain containing 3	NM_027530	3.76944e-07	7.01601e-07	2.29435	2.29435	NC up vs CG
9858	1425544_at	Plekha5	pleckstrin homology domain containing, family A member 5	NM_144920	3.00376e-06	7.02347e-07	3.64287	3.64287	NC up vs CG
39230	1454927_at	Zfp41	zinc finger protein 41	NM_001044718 /// NM_011759	2.84262e-06	7.06636e-07	0.374952	-2.66701	NC down vs CG
10955	1426641_at	Trib2	tribbles homolog 2 (Drosophila)	NM_144551	4.15928e-07	7.0687e-07	0.252958	-3.95322	NC down vs CG
39219	1454916_s_at	Arfip1	ADP-ribosylation factor interacting protein 1	NM_001081093	1.18883e-06	7.09311e-07	0.367677	-2.71978	NC down vs CG
24743	1440429_at	Arpp21	cyclic AMP-regulated phosphoprotein, 21	NM_001177615 /// NM_001177616 /// NM_001177617 /// NM_001177618 /// NM_001177619	2.96965e-06	7.09515e-07	6.90461	6.90461	NC up vs CG
20004	1435690_at	2310008H09Rik	RIKEN cDNA 2310008H09 gene	NM_001168218 /// NM_001168219 /// NM_001168220 /// NM_023197	1.35945e-06	7.09711e-07	0.300926	-3.32308	NC down vs CG
37066	1452763_at	Nipa1	non imprinted in Prader-Willi/Angelman syndrome 1 homolog (human)	NM_153578	4.53418e-07	7.10032e-07	5.04801	5.04801	NC up vs CG
2006	1417667_a_at	Pter	phosphotriesterase related	NM_008961	1.34914e-06	7.12537e-07	0.183334	-5.45454	NC down vs CG
19304	1434990_at	Ppm1e	protein phosphatase 1E (PP2C domain containing)	NM_177167	4.0965e-07	7.12798e-07	3.38795	3.38795	NC up vs CG
19929	1435615_at	Zfp365	zinc finger protein 365	NM_178679	1.28838e-06	7.13409e-07	5.99354	5.99354	NC up vs CG
32669	1448361_at	Ttc3	tetratricopeptide repeat domain 3	NM_009441	2.378e-07	7.18374e-07	2.16742	2.16742	NC up vs CG
3231	1418892_at	Rhoj	ras homolog gene family, member J	NM_023275	5.5844e-07	7.22768e-07	0.0630992	-15.8481	NC down vs CG
32560	1448252_a_at	Eef1b2	eukaryotic translation elongation factor 1 beta 2	NM_018796	9.25175e-07	7.22822e-07	0.432632	-2.31143	NC down vs CG
9974	1425660_at	Btbd3	BTB (POZ) domain containing 3	NM_001025431 /// NM_145534	2.04303e-06	7.24112e-07	7.00624	7.00624	NC up vs CG
19157	1434843_at	Fam179b	family with sequence similarity 179, member B	NM_177805	8.34597e-07	7.25017e-07	2.15076	2.15076	NC up vs CG
12517	1428203_at	Gabrb2	gamma-aminobutyric acid (GABA) A receptor, subunit beta 2	NM_008070	7.75765e-07	7.25474e-07	10.4031	10.4031	NC up vs CG
4751	1420437_at	Ido1	indoleamine 2,3-dioxygenase 1	NM_008324	1.69997e-06	7.2952e-07	11.425	11.425	NC up vs CG
6157	1421843_at	Il1rap	interleukin 1 receptor accessory protein	NM_001159317 /// NM_001159318 /// NM_008364 /// NM_134103	2.35605e-06	7.32239e-07	0.0882618	-11.3299	NC down vs CG
35284	1450981_at	Cnn2	calponin 2	NM_007725	1.0273e-06	7.32876e-07	0.107385	-9.31232	NC down vs CG
37666	1453363_at	Cacng2	calcium channel, voltage-dependent, gamma subunit 2	NM_007583	3.85475e-07	7.33574e-07	2.49371	2.49371	NC up vs CG
2267	1417928_at	Pdlim4	PDZ and LIM domain 4	NM_019417	9.67106e-07	7.42721e-07	0.127018	-7.87288	NC down vs CG
21706	1437392_at	Tmem90b	transmembrane protein 90B	NM_001085521	7.67894e-07	7.46246e-07	9.21045	9.21045	NC up vs CG
35861	1451558_at	Fbxw7	F-box and WD-40 domain protein 7	NM_001177773 /// NM_001177774 /// NM_080428	1.33848e-06	7.51363e-07	10.2749	10.2749	NC up vs CG
6985	1422671_s_at	Naalad2	N-acetylated alpha-linked acidic dipeptidase 2	NM_028279	6.99982e-07	7.54551e-07	0.224158	-4.46115	NC down vs CG
34245	1449942_a_at	Ilk	integrin linked kinase	NM_001161724 /// NM_010562	2.77894e-06	7.56185e-07	0.458914	-2.17906	NC down vs CG
9606	1425292_at	Dtna	dystrobrevin alpha	NM_010087 /// NM_207650	8.06433e-07	7.57644e-07	3.90373	3.90373	NC up vs CG
12078	1427764_a_at	Tcf3	transcription factor 3	NM_001164147 /// NM_001164148 /// NM_001164149 /// NM_001164150 /// NM_001164151	9.98286e-07	7.57784e-07	0.275616	-3.62823	NC down vs CG
21421	1437107_at	Rab6b	RAB6B, member RAS oncogene family	NM_173781	7.95347e-07	7.58634e-07	16.5884	16.5884	NC up vs CG
38125	1453822_at	Dnalc1	dynein, axonemal, light chain 1	NM_028821	2.2283e-06	7.59035e-07	3.60722	3.60722	NC up vs CG
29228	1444914_at	---	---	---	1.21401e-06	7.5947e-07	2.05341	2.05341	NC up vs CG
20168	1435854_at	Opalin	oligodendrocytic myelin paranodal and inner loop protein	NM_153520	2.08299e-08	7.60453e-07	7.98368	7.98368	NC up vs CG
8696	1424382_at	Rcn3	reticulocalbin 3, EF-hand calcium binding domain	NM_026555	2.2765e-06	7.61006e-07	0.121366	-8.23952	NC down vs CG
6082	1421768_a_at	Homer1	homer homolog 1 (Drosophila)	NM_011982 /// NM_147176 /// NM_152134	1.35538e-06	7.61951e-07	5.87143	5.87143	NC up vs CG
6809	1422495_a_at	Hmgn1	high mobility group nucleosomal binding domain 1	NM_008251	6.97089e-07	7.64569e-07	0.263178	-3.79971	NC down vs CG
40150	1455847_at	Pak7	p21 protein (Cdc42/Rac)-activated kinase 7	NM_172858	2.01222e-06	7.6827e-07	6.90766	6.90766	NC up vs CG
34981	1450678_at	Itgb2	integrin beta 2	NM_008404	8.34275e-07	7.69061e-07	0.179837	-5.5606	NC down vs CG
9917	1425603_at	Tmem176a	transmembrane protein 176A	NM_001098271 /// NM_025326	6.0319e-07	7.70183e-07	0.0487636	-20.5071	NC down vs CG
19910	1435596_at	Pion	pigeon homolog (Drosophila)	NM_175437	5.97299e-07	7.72471e-07	0.132275	-7.56002	NC down vs CG
1832	1417493_at	Bmi1	Bmi1 polycomb ring finger oncogene	NM_007552	2.03161e-07	7.72908e-07	0.431585	-2.31704	NC down vs CG
1616	1417277_at	Cyp4f16	cytochrome P450, family 4, subfamily f, polypeptide 16	NM_024442	1.13557e-06	7.73345e-07	0.374403	-2.67092	NC down vs CG
13613	1429299_at	Ddah1	dimethylarginine dimethylaminohydrolase 1	NM_026993	2.19575e-07	7.74383e-07	0.2525	-3.96039	NC down vs CG
22635	1438321_x_at	Fam63a	family with sequence similarity 63, member A	NM_133858 /// NM_199475	2.02248e-06	7.77059e-07	0.254889	-3.92327	NC down vs CG
2124	1417785_at	Pla1a	phospholipase A1 member A	NM_134102	1.0027e-06	7.78578e-07	0.12811	-7.80578	NC down vs CG
39643	1455340_at	Dennd5b	DENN/MADD domain containing 5B	NM_177192	6.60438e-07	7.78617e-07	2.51071	2.51071	NC up vs CG
12403	1428089_at	Slitrk1	SLIT and NTRK-like family, member 1	NM_199065	3.93015e-06	7.79149e-07	2.72665	2.72665	NC up vs CG
37272	1452969_at	Atp2b1	ATPase, Ca++ transporting, plasma membrane 1	NM_026482	2.71778e-06	7.82533e-07	7.06901	7.06901	NC up vs CG
21085	1436771_x_at	Pgd	phosphogluconate dehydrogenase	NM_001081274	3.72157e-06	7.83313e-07	0.320122	-3.12381	NC down vs CG
39326	1455023_at	N28178	expressed sequence N28178	NM_172690	8.49576e-07	7.89024e-07	8.7387	8.7387	NC up vs CG
21378	1437064_at	Ar	androgen receptor	NM_013476	1.08132e-06	7.92511e-07	6.39883	6.39883	NC up vs CG
33453	1449145_a_at	Cav1	caveolin 1, caveolae protein	NM_007616	1.41303e-07	7.92718e-07	0.172546	-5.79554	NC down vs CG
7873	1423559_at	Kcnc1	potassium voltage gated channel, Shaw-related subfamily, member 1	NM_001112739 /// NM_008421	3.87284e-07	7.96095e-07	6.93707	6.93707	NC up vs CG
18389	1434075_at	BC030336	cDNA sequence BC030336	NM_001164580	1.18841e-06	7.97553e-07	2.62497	2.62497	NC up vs CG
35228	1450925_a_at	Rps27l	ribosomal protein S27-like	NM_026467	1.11676e-06	7.99619e-07	0.174536	-5.72947	NC down vs CG
44954	1460654_at	Slc30a3	solute carrier family 30 (zinc transporter), member 3	NM_011773	1.69517e-06	8.0134e-07	3.42984	3.42984	NC up vs CG
24969	1440655_at	Sgip1	SH3-domain GRB2-like (endophilin) interacting protein 1	NM_144906	2.70921e-06	8.03438e-07	6.63685	6.63685	NC up vs CG
2562	1418223_at	Sec11a	SEC11 homolog A (S. cerevisiae)	NM_019951	3.92818e-07	8.03487e-07	0.458158	-2.18265	NC down vs CG
25939	1441625_at	Rimbp2	RIMS binding protein 2	NM_001081388	1.162e-06	8.03992e-07	3.56801	3.56801	NC up vs CG
11023	1426709_a_at	Usp33	ubiquitin specific peptidase 33	NM_001076676 /// NM_133247	6.52132e-07	8.04228e-07	2.34215	2.34215	NC up vs CG
32599	1448291_at	Mmp9	matrix metallopeptidase 9	NM_013599	4.07406e-07	8.09755e-07	0.0753425	-13.2727	NC down vs CG
18212	1433898_at	---	---	---	1.81541e-06	8.12009e-07	0.387929	-2.57779	NC down vs CG
37267	1452964_at	Ttll11	tubulin tyrosine ligase-like family, member 11	NM_028921 /// NM_029774	2.01549e-06	8.14314e-07	3.68245	3.68245	NC up vs CG
21866	1437552_at	2410127L17Rik	RIKEN cDNA 2410127L17 gene	NM_026120	5.53319e-07	8.1497e-07	0.184693	-5.41439	NC down vs CG
25145	1440831_at	Bach1	BTB and CNC homology 1	NM_007520	8.69059e-07	8.18209e-07	0.24144	-4.14182	NC down vs CG
35146	1450843_a_at	Serpinh1	serine (or cysteine) peptidase inhibitor, clade H, member 1	NM_001111043 /// NM_001111044 /// NM_009825	1.79994e-06	8.18599e-07	0.0647364	-15.4473	NC down vs CG
32578	1448270_at	Ddx21	DEAD (Asp-Glu-Ala-Asp) box polypeptide 21	NM_019553	3.45949e-07	8.2218e-07	0.282894	-3.53489	NC down vs CG
20360	1436046_x_at	Gm10709 /// Gm3550 /// Gm6344 /// LOC100503055 /// Rpl29	predicted gene 10709 /// predicted gene 3550 /// ribosomal protein L29 pseudogen	NM_009082 /// XM_001473311 /// XM_001475711 /// XM_001477476 /// XM_003085327 //	1.34165e-07	8.28442e-07	0.459394	-2.17678	NC down vs CG
25215	1440901_at	Dgkb	diacylglycerol kinase, beta	NM_178681	3.43463e-06	8.36566e-07	12.6759	12.6759	NC up vs CG
19829	1435515_at	---	---	---	1.4364e-06	8.37035e-07	3.80638	3.80638	NC up vs CG
39426	1455123_at	St18	suppression of tumorigenicity 18	NM_173868	2.47401e-09	8.37789e-07	3.04983	3.04983	NC up vs CG
9173	1424859_at	Homer3	homer homolog 3 (Drosophila)	NM_001146153 /// NM_011984	2.89297e-06	8.42994e-07	0.492021	-2.03243	NC down vs CG
42007	1457704_at	Zfp385b	zinc finger protein 385B	NM_001113399 /// NM_001113400 /// NM_178723	1.09324e-06	8.4371e-07	6.86517	6.86517	NC up vs CG
33286	1448978_at	Ngef	neuronal guanine nucleotide exchange factor	NM_001111314 /// NM_019867	1.32941e-06	8.47551e-07	16.5384	16.5384	NC up vs CG
34552	1450249_s_at	Kif5a	kinesin family member 5A	NM_001039000 /// NM_008447	1.02853e-06	8.49323e-07	7.21707	7.21707	NC up vs CG
19260	1434946_at	Dnajc27	DnaJ (Hsp40) homolog, subfamily C, member 27	NM_153082	2.15377e-07	8.49706e-07	4.40558	4.40558	NC up vs CG
796	1416457_at	Ddah2	dimethylarginine dimethylaminohydrolase 2	NM_001190449 /// NM_016765	1.44168e-06	8.53325e-07	0.197139	-5.07255	NC down vs CG
19578	1435264_at	Emilin2	elastin microfibril interfacer 2	NM_145158	1.37683e-06	8.5632e-07	0.213719	-4.67903	NC down vs CG
16125	1431811_a_at	Fbxo34	F-box protein 34	NM_001146085 /// NM_001146086 /// NM_030236 /// NR_027414	3.73172e-06	8.56373e-07	2.82395	2.82395	NC up vs CG
35217	1450914_at	Ppp1r14b	protein phosphatase 1, regulatory (inhibitor) subunit 14B	NM_008889	6.29383e-07	8.62495e-07	0.0818825	-12.2126	NC down vs CG
36293	1451990_at	Mapre2	microtubule-associated protein, RP/EB family, member 2	NM_001162941 /// NM_001162942 /// NM_153058	7.3912e-07	8.63497e-07	3.01557	3.01557	NC up vs CG
7792	1423478_at	Prkcb	protein kinase C, beta	NM_008855	1.76377e-07	8.63891e-07	4.06963	4.06963	NC up vs CG
36385	1452082_at	6430548M08Rik	RIKEN cDNA 6430548M08 gene	NM_001163760 /// NM_001163761 /// NM_001163762 /// NM_172286	8.24997e-07	8.65496e-07	3.60896	3.60896	NC up vs CG
837	1416498_at	Ppic	peptidylprolyl isomerase C	NM_008908	1.31599e-06	8.70732e-07	0.0744864	-13.4253	NC down vs CG
22745	1438431_at	Abcd2	ATP-binding cassette, sub-family D (ALD), member 2	NM_011994	6.53077e-07	8.78144e-07	5.67125	5.67125	NC up vs CG
41563	1457260_at	5730409E04Rik	RIKEN cDNA 5730409E04Rik gene	NM_001013755 /// NM_001145950	1.30075e-06	8.79519e-07	4.56078	4.56078	NC up vs CG
6746	1422432_at	Dbi	diazepam binding inhibitor	NM_001037999 /// NM_007830	1.70478e-06	8.85148e-07	0.260266	-3.84223	NC down vs CG
12670	1428356_at	Osbp2	oxysterol binding protein 2	NM_152818	1.83577e-06	8.85656e-07	5.11626	5.11626	NC up vs CG
32674	1448366_at	Stx1a	syntaxin 1A (brain)	NM_016801	5.75554e-07	8.85973e-07	7.97576	7.97576	NC up vs CG
8663	1424349_a_at	Lpgat1	lysophosphatidylglycerol acyltransferase 1	NM_001134829 /// NM_172266	6.92633e-07	8.86655e-07	6.72509	6.72509	NC up vs CG
40065	1455762_at	Kidins220	kinase D-interacting substrate 220	NM_001081378	1.18064e-06	8.93461e-07	5.4344	5.4344	NC up vs CG
39155	1454852_at	Sp1	trans-acting transcription factor 1	NM_013672	1.43814e-06	8.98612e-07	0.261308	-3.8269	NC down vs CG
42282	1457979_at	---	---	---	9.64702e-07	9.05117e-07	18.5892	18.5892	NC up vs CG
19228	1434914_at	Rab6b	RAB6B, member RAS oncogene family	NM_173781	2.65311e-07	9.05707e-07	7.38308	7.38308	NC up vs CG
9035	1424721_at	Mfap3	microfibrillar-associated protein 3	NM_145426 /// NM_180599	2.32117e-07	9.08264e-07	0.489055	-2.04476	NC down vs CG
32696	1448388_a_at	1110002B05Rik	RIKEN cDNA 1110002B05 gene	NM_134054	1.29117e-06	9.12899e-07	0.369549	-2.706	NC down vs CG
6822	1422508_at	Atp6v1a	ATPase, H+ transporting, lysosomal V1 subunit A	NM_007508	4.55868e-07	9.12924e-07	2.36731	2.36731	NC up vs CG
1954	1417615_a_at	Rpl11	ribosomal protein L11	NM_025919	1.42571e-06	9.13644e-07	0.440234	-2.27152	NC down vs CG
36837	1452534_a_at	Hmgb2	high mobility group box 2	NM_008252	4.69571e-07	9.13815e-07	0.0432184	-23.1383	NC down vs CG
209	1415870_at	Calu	calumenin	NM_007594 /// NM_184053	1.30435e-06	9.17567e-07	0.259069	-3.85998	NC down vs CG
8483	1424169_at	Tax1bp3	Tax1 (human T-cell leukemia virus type I) binding protein 3	NM_029564	8.46915e-07	9.2305e-07	0.251854	-3.97055	NC down vs CG
35602	1451299_at	Prkx	protein kinase, X-linked	NM_016979	8.92838e-07	9.24565e-07	0.401948	-2.48788	NC down vs CG
18630	1434316_at	Chsy1	chondroitin sulfate synthase 1	NM_001081163	1.46245e-07	9.25811e-07	0.287261	-3.48116	NC down vs CG
36272	1451969_s_at	Parp3	poly (ADP-ribose) polymerase family, member 3	NM_145619	2.20766e-06	9.30215e-07	0.111491	-8.96935	NC down vs CG
5791	1421477_at	Cplx2	complexin 2	NM_009946	1.84955e-06	9.31373e-07	9.50474	9.50474	NC up vs CG
1407	1417068_a_at	Ptpn1	protein tyrosine phosphatase, non-receptor type 1	NM_011201	6.80782e-08	9.32657e-07	0.445206	-2.24615	NC down vs CG
35802	1451499_at	Cadps2	Ca2+-dependent activator protein for secretion 2	NM_153163	4.02091e-06	9.38255e-07	25.4883	25.4883	NC up vs CG
40200	1455897_x_at	Hmgn1	high mobility group nucleosomal binding domain 1	NM_008251	1.0254e-06	9.39927e-07	0.247825	-4.03511	NC down vs CG
32946	1448638_at	Mtbp	Mdm2, transformed 3T3 cell double minute p53 binding protein	NM_001168250 /// NM_134092	8.85316e-07	9.41511e-07	0.346351	-2.88724	NC down vs CG
63	1415724_a_at	Cdc42	cell division cycle 42 homolog (S. cerevisiae)	NM_009861	1.17327e-06	9.44055e-07	0.462845	-2.16055	NC down vs CG
33263	1448955_s_at	Cadps	Ca2+-dependent secretion activator	NM_001042617 /// NM_012061	1.83458e-07	9.48702e-07	4.79939	4.79939	NC up vs CG
3235	1418896_a_at	Rpn2	ribophorin II	NM_019642	2.68111e-06	9.50236e-07	0.391375	-2.5551	NC down vs CG
38363	1454060_a_at	Nras	neuroblastoma ras oncogene	NM_010937	3.90636e-07	9.58231e-07	0.49491	-2.02057	NC down vs CG
3275	1418936_at	Maff	v-maf musculoaponeurotic fibrosarcoma oncogene family, protein F (avian)	NM_010755	1.27065e-06	9.60115e-07	0.39779	-2.51389	NC down vs CG
25612	1441298_at	---	---	---	2.24713e-06	9.62762e-07	4.8863	4.8863	NC up vs CG
20742	1436428_at	Chrnb2	cholinergic receptor, nicotinic, beta polypeptide 2 (neuronal)	NM_009602	9.55552e-07	9.64422e-07	2.89899	2.89899	NC up vs CG
32145	1447831_s_at	Mtmr7	myotubularin related protein 7	NM_001040699	3.38505e-07	9.65216e-07	5.59311	5.59311	NC up vs CG
22821	1438507_x_at	Rpl14	ribosomal protein L14	NM_025974	1.53708e-06	9.65283e-07	0.441217	-2.26646	NC down vs CG
30966	1446652_at	Reps2	RALBP1 associated Eps domain containing protein 2	NM_178256	2.10142e-06	9.66052e-07	6.08038	6.08038	NC up vs CG
253	1415914_at	Hnrnpab	heterogeneous nuclear ribonucleoprotein A/B	NM_001048061 /// NM_010448	7.31905e-07	9.67313e-07	0.33568	-2.97903	NC down vs CG
41203	1456900_at	---	---	---	5.64743e-07	9.6804e-07	4.76291	4.76291	NC up vs CG
33122	1448814_at	Gab1	growth factor receptor bound protein 2-associated protein 1	NM_021356	1.35929e-06	9.71139e-07	0.278433	-3.59153	NC down vs CG
19921	1435607_at	Grm2	glutamate receptor, metabotropic 2	NM_001160353	2.32201e-06	9.73496e-07	4.45789	4.45789	NC up vs CG
8233	1423919_at	Haus3	HAUS augmin-like complex, subunit 3	NM_146159	1.91632e-06	9.73814e-07	0.300668	-3.32592	NC down vs CG
10212	1425898_x_at	Olfm3	olfactomedin 3	NM_153157 /// NM_153458	5.38432e-07	9.75487e-07	26.0098	26.0098	NC up vs CG
22748	1438434_at	Arhgap11a	Rho GTPase activating protein 11A	NM_181416	6.88529e-07	9.76094e-07	0.0897176	-11.1461	NC down vs CG
29779	1445465_at	N28178	expressed sequence N28178	NM_172690	2.41555e-06	9.7622e-07	4.40065	4.40065	NC up vs CG
21677	1437363_at	Homer1	homer homolog 1 (Drosophila)	NM_011982 /// NM_147176 /// NM_152134	1.1565e-06	9.83173e-07	4.73407	4.73407	NC up vs CG
41273	1456970_at	---	---	---	6.63825e-07	9.85974e-07	4.46286	4.46286	NC up vs CG
36094	1451791_at	Tfpi	tissue factor pathway inhibitor	NM_001177319 /// NM_001177320 /// NM_011576	2.48363e-06	9.8612e-07	0.184473	-5.42084	NC down vs CG
39533	1455230_at	Cacng4	calcium channel, voltage-dependent, gamma subunit 4	NM_019431	4.10544e-07	9.86993e-07	0.187916	-5.32152	NC down vs CG
22059	1437745_at	Chd7	chromodomain helicase DNA binding protein 7	NM_001081417	1.30981e-06	9.877e-07	0.14599	-6.84978	NC down vs CG
18768	1434454_at	Adcy9	adenylate cyclase 9	NM_009624	1.79128e-06	9.90407e-07	4.18281	4.18281	NC up vs CG
32551	1448243_at	Napa	N-ethylmaleimide sensitive fusion protein attachment protein alpha	NM_025898	1.15645e-06	9.90476e-07	2.30755	2.30755	NC up vs CG
12959	1428645_at	Gnai3	guanine nucleotide binding protein (G protein), alpha inhibiting 3	NM_010306	9.79044e-07	9.91089e-07	0.336493	-2.97183	NC down vs CG
19625	1435311_s_at	Syn3	synapsin III	NM_001164495 /// NM_013722	9.27834e-08	9.91424e-07	4.0822	4.0822	NC up vs CG
8407	1424093_x_at	Cd151	CD151 antigen	NM_001111049 /// NM_001111050 /// NM_009842	3.81329e-06	9.93185e-07	0.271577	-3.6822	NC down vs CG
35084	1450781_at	Hmga2	high mobility group AT-hook 2	NM_010441	3.83987e-07	9.95612e-07	0.0465018	-21.5045	NC down vs CG
41036	1456733_x_at	Serpinh1	serine (or cysteine) peptidase inhibitor, clade H, member 1	NM_001111043 /// NM_001111044 /// NM_009825	2.61875e-06	9.96668e-07	0.0836758	-11.9509	NC down vs CG
35635	1451332_at	Zfp521	zinc finger protein 521	NM_145492	2.72545e-06	9.98468e-07	0.246394	-4.05854	NC down vs CG
10662	1426348_at	Col4a1	collagen, type IV, alpha 1	NM_009931	1.31501e-06	1.00161e-06	0.0976914	-10.2363	NC down vs CG
6957	1422643_at	Moxd1	monooxygenase, DBH-like 1	NM_021509	2.76138e-07	1.00446e-06	0.0503682	-19.8538	NC down vs CG
23926	1439612_at	Cacna1b	calcium channel, voltage-dependent, N type, alpha 1B subunit	NM_001042528 /// NM_007579	1.76497e-06	1.00597e-06	7.0944	7.0944	NC up vs CG
11588	1427274_at	Rnf214	ring finger protein 214	NM_178709	3.63771e-07	1.00626e-06	2.10963	2.10963	NC up vs CG
18434	1434120_a_at	Metap2	methionine aminopeptidase 2	NM_019648	2.96073e-06	1.01437e-06	0.434193	-2.30313	NC down vs CG
26312	1441998_at	---	---	---	6.4536e-06	1.02363e-06	3.72641	3.72641	NC up vs CG
21349	1437035_x_at	Rnf14	ring finger protein 14	NM_001164621 /// NM_001164622 /// NM_020012	1.08962e-06	1.0263e-06	2.27684	2.27684	NC up vs CG
26297	1441983_at	---	---	---	5.6232e-07	1.03382e-06	11.7397	11.7397	NC up vs CG
10970	1426656_at	Fam63a	family with sequence similarity 63, member A	NM_133858 /// NM_199475	3.68547e-06	1.03773e-06	0.313484	-3.18996	NC down vs CG
18135	1433821_at	1110012D08Rik	RIKEN cDNA 1110012D08 gene	NM_178066	1.40505e-06	1.03803e-06	0.451476	-2.21496	NC down vs CG
7123	1422809_at	Rims2	regulating synaptic membrane exocytosis 2	NM_053271	3.34898e-06	1.04123e-06	3.8195	3.8195	NC up vs CG
8789	1424475_at	Camkk2	calcium/calmodulin-dependent protein kinase kinase 2, beta	NM_145358	2.31427e-06	1.04254e-06	5.89674	5.89674	NC up vs CG
3161	1418822_a_at	Arf6	ADP-ribosylation factor 6	NM_007481	5.92732e-07	1.04744e-06	0.4628	-2.16076	NC down vs CG
13588	1429274_at	Lypd6b	LY6/PLAUR domain containing 6B	NM_027990	4.91827e-07	1.04836e-06	11.1907	11.1907	NC up vs CG
39114	1454811_a_at	Serinc1	serine incorporator 1	NM_019760	3.4526e-06	1.05009e-06	2.48596	2.48596	NC up vs CG
24346	1440032_at	---	---	---	4.56045e-06	1.05096e-06	3.80071	3.80071	NC up vs CG
13731	1429417_at	Chsy3	chondroitin sulfate synthase 3	NM_001081328	2.7206e-06	1.05789e-06	2.20814	2.20814	NC up vs CG
20589	1436275_at	Kcnip2	Kv channel-interacting protein 2	NM_030716 /// NM_145703 /// NM_145704	1.55619e-06	1.05895e-06	14.877	14.877	NC up vs CG
34192	1449889_a_at	Ociad1	OCIA domain containing 1	NM_001159887 /// NM_001159888 /// NM_001159889 /// NM_023429	3.8549e-07	1.06156e-06	2.07169	2.07169	NC up vs CG
4967	1420653_at	Tgfb1	transforming growth factor, beta 1	NM_011577	2.74531e-06	1.06175e-06	0.198834	-5.02932	NC down vs CG
28322	1444008_at	Gm2137	Predicted gene 2137	XM_001472609	4.94328e-06	1.06418e-06	2.68146	2.68146	NC up vs CG
32473	1448165_at	Casp2	caspase 2	NM_007610	8.46262e-07	1.06499e-06	0.3408	-2.93427	NC down vs CG
12916	1428602_at	Kcnj9	potassium inwardly-rectifying channel, subfamily J, member 9	NM_008429	2.68933e-06	1.0656e-06	7.65247	7.65247	NC up vs CG
32809	1448501_at	Tspan6	tetraspanin 6	NM_019656	5.48015e-07	1.06656e-06	0.196683	-5.08431	NC down vs CG
34490	1450187_a_at	Galt	galactose-1-phosphate uridyl transferase	NM_016658	1.55581e-06	1.06764e-06	2.89295	2.89295	NC up vs CG
3589	1419250_a_at	Cdk14	cyclin-dependent kinase 14	NM_011074	1.52803e-06	1.0714e-06	3.62421	3.62421	NC up vs CG
8935	1424621_at	Krcc1	lysine-rich coiled-coil 1	NM_145568	5.13962e-06	1.07201e-06	0.294024	-3.40109	NC down vs CG
19611	1435297_at	Gjd2	gap junction protein, delta 2	NM_010290	5.05258e-08	1.07265e-06	5.56465	5.56465	NC up vs CG
3760	1419421_at	Ank1	ankyrin 1, erythroid	NM_001110783 /// NM_031158	1.19492e-08	1.07566e-06	2.6476	2.6476	NC up vs CG
41364	1457061_at	Glcci1 /// Gm16039	glucocorticoid induced transcript 1 /// predicted gene 16039	NM_133236 /// NR_033518	1.16739e-06	1.07573e-06	7.0254	7.0254	NC up vs CG
8379	1424065_at	Edem1	ER degradation enhancer, mannosidase alpha-like 1	NM_138677	1.33534e-06	1.07699e-06	0.197195	-5.07111	NC down vs CG
6292	1421978_at	Gad2	glutamic acid decarboxylase 2	NM_008078	8.42152e-07	1.08056e-06	31.6117	31.6117	NC up vs CG
7390	1423076_at	Snx9	sorting nexin 9	NM_025664	1.10672e-06	1.0829e-06	0.284972	-3.50912	NC down vs CG
11113	1426799_at	Rab8b	RAB8B, member RAS oncogene family	NM_173413	1.32562e-06	1.08756e-06	0.292368	-3.42035	NC down vs CG
4859	1420545_a_at	Chn1	chimerin (chimaerin) 1	NM_001113246 /// NM_001166603 /// NM_001166604 /// NM_029716 /// NM_175752	2.13968e-06	1.08785e-06	11.4639	11.4639	NC up vs CG
1950	1417611_at	Tmem37	transmembrane protein 37	NM_019432	6.48292e-07	1.08786e-06	0.379887	-2.63236	NC down vs CG
1451	1417112_at	Arl2bp	ADP-ribosylation factor-like 2 binding protein	NM_024191 /// NM_024269	8.65112e-07	1.08812e-06	0.466945	-2.14158	NC down vs CG
868	1416529_at	Emp1	epithelial membrane protein 1	NM_010128	1.5534e-06	1.09399e-06	0.0151289	-66.0988	NC down vs CG
7423	1423109_s_at	Slc25a20	solute carrier family 25 (mitochondrial carnitine/acylcarnitine translocase), me	NM_020520	4.15337e-06	1.0977e-06	0.39538	-2.52921	NC down vs CG
41521	1457218_at	Strbp	spermatid perinuclear RNA binding protein	NM_009261	2.09392e-06	1.1023e-06	6.40718	6.40718	NC up vs CG
26733	1442419_at	---	---	---	2.34344e-06	1.10343e-06	8.74268	8.74268	NC up vs CG
33116	1448808_a_at	Nme2	non-metastatic cells 2, protein (NM23B) expressed in	NM_001077529 /// NM_008705	1.96551e-06	1.10369e-06	0.398651	-2.50846	NC down vs CG
35036	1450733_at	Bicd2	bicaudal D homolog 2 (Drosophila)	NM_001039179 /// NM_001039180 /// NM_029791	4.52946e-06	1.11033e-06	0.476017	-2.10076	NC down vs CG
40483	1456180_at	Rbm24	RNA binding motif protein 24	NM_001081425	3.85429e-06	1.11057e-06	4.81863	4.81863	NC up vs CG
34769	1450466_at	Cdk5r2	cyclin-dependent kinase 5, regulatory subunit 2 (p39)	NM_009872	2.30073e-06	1.11255e-06	15.425	15.425	NC up vs CG
17965	1433651_at	Wtip	WT1-interacting protein	NM_207212	5.89943e-07	1.11675e-06	0.29089	-3.43773	NC down vs CG
36393	1452090_a_at	Olfm3	olfactomedin 3	NM_153157 /// NM_153458	6.50006e-07	1.11705e-06	32.0379	32.0379	NC up vs CG
32563	1448255_a_at	Surf4	surfeit gene 4	NM_011512	3.94726e-07	1.121e-06	0.437584	-2.28528	NC down vs CG
22512	1438198_at	Bri3bp	Bri3 binding protein	NM_029752	1.98542e-07	1.12153e-06	2.39405	2.39405	NC up vs CG
19094	1434780_at	Mtus2	microtubule associated tumor suppressor candidate 2	NM_029920	1.58804e-06	1.12339e-06	5.83199	5.83199	NC up vs CG
39	1415700_a_at	Ssr3	signal sequence receptor, gamma	NM_026155	1.03814e-06	1.12662e-06	0.368676	-2.71241	NC down vs CG
2045	1417706_at	Naglu	alpha-N-acetylglucosaminidase (Sanfilippo disease IIIB)	NM_013792	2.65179e-06	1.12989e-06	0.442741	-2.25866	NC down vs CG
27024	1442710_at	---	---	---	1.28145e-06	1.13091e-06	0.134422	-7.43928	NC down vs CG
23032	1438718_at	Fgf9	fibroblast growth factor 9	NM_013518	3.06133e-07	1.1314e-06	16.3267	16.3267	NC up vs CG
27319	1443005_at	Zeb1	zinc finger E-box binding homeobox 1	NM_011546	3.34161e-07	1.13152e-06	0.333149	-3.00166	NC down vs CG
39447	1455144_s_at	AU040829	expressed sequence AU040829	NM_001099288 /// NM_175003	9.12214e-07	1.13212e-06	5.05276	5.05276	NC up vs CG
11867	1427553_at	Gm16489	predicted gene 16489	XM_893741	3.80792e-06	1.13258e-06	3.55479	3.55479	NC up vs CG
11741	1427427_at	Ryr3	ryanodine receptor 3	NM_177652	1.69772e-06	1.13625e-06	7.22948	7.22948	NC up vs CG
5011	1420697_at	Slc15a3	solute carrier family 15, member 3	NM_023044	9.44265e-07	1.13861e-06	0.110112	-9.08164	NC down vs CG
39460	1455157_a_at	Fam38a	family with sequence similarity 38, member A	NM_001037298	1.38983e-06	1.14243e-06	0.277759	-3.60024	NC down vs CG
10062	1425748_at	Diras1	DIRAS family, GTP-binding RAS-like 1	NM_145217	1.17372e-06	1.14306e-06	2.42894	2.42894	NC up vs CG
11908	1427594_at	---	---	---	4.83907e-06	1.14393e-06	2.69161	2.69161	NC up vs CG
19989	1435675_at	Tbc1d12	TBC1D12: TBC1 domain family, member 12	NM_145952	1.70966e-06	1.14672e-06	0.379693	-2.63371	NC down vs CG
34426	1450123_at	Ryr2	ryanodine receptor 2, cardiac	NM_023868	9.22823e-07	1.15212e-06	15.7882	15.7882	NC up vs CG
4974	1420660_at	Lrrc6	leucine rich repeat containing 6 (testis)	NM_019457	2.1944e-06	1.15411e-06	2.5385	2.5385	NC up vs CG
1377	1417038_at	2014-09-09	septin 9	NM_001113486 /// NM_001113487 /// NM_001113488 /// NM_017380	9.22802e-07	1.15594e-06	0.218509	-4.57647	NC down vs CG
2990	1418651_at	Spata6	spermatogenesis associated 6	NM_026470	2.26437e-06	1.15822e-06	0.240708	-4.15441	NC down vs CG
18129	1433815_at	Jakmip1	janus kinase and microtubule interacting protein 1	NM_178394	2.47704e-06	1.16108e-06	8.96999	8.96999	NC up vs CG
8068	1423754_at	Ifitm3	interferon induced transmembrane protein 3	NM_025378	2.23694e-06	1.16173e-06	0.0759689	-13.1633	NC down vs CG
9857	1425543_s_at	Plekha5	pleckstrin homology domain containing, family A member 5	NM_144920	4.941e-06	1.16421e-06	2.57717	2.57717	NC up vs CG
10996	1426682_at	Cnot6	CCR4-NOT transcription complex, subunit 6	NM_212484	5.17319e-07	1.17043e-06	0.346377	-2.88703	NC down vs CG
18391	1434077_at	Wdr37	WD repeat domain 37	NM_001039388 /// NM_001039389 /// NM_172445	3.71703e-06	1.17055e-06	3.92357	3.92357	NC up vs CG
19283	1434969_at	Celf5	CUGBP, Elav-like family member 5	NM_176954	1.76611e-06	1.17078e-06	8.00096	8.00096	NC up vs CG
2839	1418500_at	Nap1l3	nucleosome assembly protein 1-like 3	NM_138742	3.86466e-07	1.17547e-06	7.73706	7.73706	NC up vs CG
39264	1454961_at	Synj1	synaptojanin 1	NM_001045515 /// NM_001164483	8.59039e-07	1.18011e-06	3.52565	3.52565	NC up vs CG
10764	1426450_at	Plcl2	phospholipase C-like 2	NM_013880	2.18286e-06	1.18539e-06	4.81351	4.81351	NC up vs CG
4820	1420506_a_at	Stxbp1	syntaxin binding protein 1	NM_001113569 /// NM_009295	1.16111e-06	1.19431e-06	10.4098	10.4098	NC up vs CG
43000	1458697_at	---	---	---	1.06237e-06	1.19443e-06	4.41171	4.41171	NC up vs CG
8016	1423702_at	H1f0	H1 histone family, member 0	NM_008197	2.60607e-06	1.19489e-06	0.478509	-2.08983	NC down vs CG
35556	1451253_at	Pxk	PX domain containing serine/threonine kinase	NM_145458 /// NM_178279	4.7149e-06	1.1959e-06	0.488073	-2.04888	NC down vs CG
36116	1451813_at	Oprk1	opioid receptor, kappa 1	NM_011011	3.43691e-06	1.20121e-06	4.80493	4.80493	NC up vs CG
32502	1448194_a_at	H19	H19 fetal liver mRNA	NR_001592	3.6808e-06	1.20426e-06	0.0815572	-12.2613	NC down vs CG
17824	1433510_x_at	Rpl36	ribosomal protein L36	NM_018730	1.12532e-06	1.21334e-06	0.382641	-2.61341	NC down vs CG
22531	1438217_at	Rbfox1	RNA binding protein, fox-1 homolog (C. elegans) 1	NM_021477 /// NM_183188	1.60348e-06	1.22152e-06	13.2601	13.2601	NC up vs CG
42239	1457936_at	Mapk8	mitogen-activated protein kinase 8	NM_016700	2.11931e-06	1.22631e-06	4.58437	4.58437	NC up vs CG
40250	1455947_at	2014-03-11	membrane-associated ring finger (C3HC4) 11	NM_177597	2.97303e-07	1.22698e-06	3.18233	3.18233	NC up vs CG
8600	1424286_at	Prkx	protein kinase, X-linked	NM_016979	2.55656e-06	1.22809e-06	0.366797	-2.7263	NC down vs CG
9664	1425350_a_at	Myef2	myelin basic protein expression factor 2, repressor	NM_001162417 /// NM_001162418 /// NM_010852	1.82763e-07	1.23144e-06	0.453436	-2.20538	NC down vs CG
5506	1421192_a_at	Itsn1	intersectin 1 (SH3 domain protein 1A)	NM_001110275 /// NM_001110276 /// NM_010587	3.05422e-07	1.23217e-06	2.3424	2.3424	NC up vs CG
6616	1422302_s_at	Ftl1 /// Ftl2	ferritin light chain 1 /// ferritin light chain 2	NM_008049 /// NM_010240	3.79188e-07	1.24242e-06	0.432382	-2.31277	NC down vs CG
1171	1416832_at	Slc39a8	solute carrier family 39 (metal ion transporter), member 8	NM_001135149 /// NM_001135150 /// NM_026228	1.66896e-06	1.24564e-06	0.271808	-3.67907	NC down vs CG
832	1416493_at	Ddost	dolichyl-di-phosphooligosaccharide-protein glycotransferase	NM_007838	6.76707e-07	1.24617e-06	0.383132	-2.61007	NC down vs CG
35408	1451105_at	Vash2	vasohibin 2	NM_144879 /// NR_027352	5.30937e-06	1.24944e-06	0.383367	-2.60847	NC down vs CG
11035	1426721_s_at	Tiparp	TCDD-inducible poly(ADP-ribose) polymerase	NM_178892	1.17205e-07	1.25271e-06	0.36716	-2.72361	NC down vs CG
35484	1451181_at	Tmem121	transmembrane protein 121	NM_153776	1.60725e-07	1.26636e-06	0.422335	-2.36779	NC down vs CG
19714	1435400_at	Efha2	EF-hand domain family, member A2	NM_030110	1.67206e-06	1.26679e-06	6.83015	6.83015	NC up vs CG
11030	1426716_at	Tdrd7	tudor domain containing 7	NM_146142	5.62075e-06	1.27353e-06	0.414401	-2.41312	NC down vs CG
2370	1418031_at	Myo9b	myosin IXb	NM_001142322 /// NM_001142323 /// NM_015742	3.09472e-06	1.27915e-06	0.410666	-2.43507	NC down vs CG
44163	1459860_x_at	Trim2	tripartite motif-containing 2	NM_030706	3.04288e-07	1.28214e-06	2.83572	2.83572	NC up vs CG
11199	1426885_a_at	Cdk2ap1	CDK2 (cyclin-dependent kinase 2)-associated protein 1	NM_013812	3.66254e-06	1.28741e-06	0.333193	-3.00127	NC down vs CG
10956	1426642_at	Fn1	fibronectin 1	NM_010233	2.94464e-06	1.29397e-06	0.0644818	-15.5082	NC down vs CG
1773	1417434_at	Gpd2	glycerol phosphate dehydrogenase 2, mitochondrial	NM_001145820 /// NM_010274	4.0938e-07	1.29813e-06	3.525	3.525	NC up vs CG
17768	1433454_at	Abtb2	ankyrin repeat and BTB (POZ) domain containing 2	NM_178890	1.60402e-06	1.30148e-06	0.170536	-5.86386	NC down vs CG
18817	1434503_s_at	Lamp2	lysosomal-associated membrane protein 2	NM_001017959 /// NM_010685	2.79257e-06	1.3045e-06	0.262171	-3.8143	NC down vs CG
2650	1418311_at	Fn3k	fructosamine 3 kinase	NM_001038699 /// NM_022014	4.46557e-07	1.3073e-06	8.4946	8.4946	NC up vs CG
33525	1449217_at	Casp8ap2	caspase 8 associated protein 2	NM_001122978 /// NM_011997	7.644e-07	1.30793e-06	0.465119	-2.14999	NC down vs CG
34851	1450548_at	Htr1f	5-hydroxytryptamine (serotonin) receptor 1F	NM_008310	4.12259e-06	1.30868e-06	6.17583	6.17583	NC up vs CG
13773	1429459_at	Sema3d	sema domain, immunoglobulin domain (Ig), short basic domain, secreted, (semaphor	NM_028882	1.39832e-06	1.3087e-06	0.0462384	-21.627	NC down vs CG
9499	1425185_at	Pppde1	PPPDE peptidase domain containing 1	NM_024282	3.46995e-07	1.31344e-06	0.426994	-2.34195	NC down vs CG
21283	1436969_at	4922501L14Rik	RIKEN cDNA 4922501L14 gene	NM_175176	1.75748e-06	1.31672e-06	0.309184	-3.23432	NC down vs CG
23169	1438855_x_at	Tnfaip2	tumor necrosis factor, alpha-induced protein 2	NM_009396	1.68256e-06	1.31824e-06	0.0463905	-21.5561	NC down vs CG
2424	1418085_at	Prkcz	protein kinase C, zeta	NM_001039079 /// NM_008860	1.44414e-06	1.32001e-06	3.77681	3.77681	NC up vs CG
21625	1437311_at	Snhg11	small nucleolar RNA host gene 11	NM_175692	1.06843e-06	1.32108e-06	22.9073	22.9073	NC up vs CG
7599	1423285_at	Coch	coagulation factor C homolog (Limulus polyphemus)	NM_001198835 /// NM_007728	2.65454e-06	1.32576e-06	11.4825	11.4825	NC up vs CG
35155	1450852_s_at	F2r	coagulation factor II (thrombin) receptor	NM_010169	1.96744e-06	1.3261e-06	0.109223	-9.15559	NC down vs CG
32521	1448213_at	Anxa1	annexin A1	NM_010730	1.3931e-06	1.32694e-06	0.0415405	-24.0729	NC down vs CG
40433	1456130_at	Thsd7a	thrombospondin, type I, domain containing 7A	NM_001164805	1.52154e-06	1.32787e-06	3.71527	3.71527	NC up vs CG
2058	1417719_at	Sap30	sin3 associated polypeptide	NM_021788	9.9315e-08	1.34573e-06	0.254081	-3.93575	NC down vs CG
220	1415881_at	Ghitm	growth hormone inducible transmembrane protein	NM_078478	3.88414e-07	1.34639e-06	3.06134	3.06134	NC up vs CG
19966	1435652_a_at	Gnai2	guanine nucleotide binding protein (G protein), alpha inhibiting 2	NM_008138	2.2142e-06	1.34758e-06	0.313722	-3.18754	NC down vs CG
11471	1427157_at	Ccdc85a	coiled-coil domain containing 85A	NM_001166661 /// NM_001166662 /// NM_181577	8.45562e-07	1.34996e-06	5.1869	5.1869	NC up vs CG
40529	1456226_x_at	Ddr1	discoidin domain receptor family, member 1	NM_001198831 /// NM_001198833 /// NM_007584 /// NM_172962	4.99783e-06	1.35169e-06	0.399345	-2.5041	NC down vs CG
22577	1438263_at	9430020K01Rik	RIKEN cDNA 9430020K01 gene	NM_001081963	2.63702e-06	1.35229e-06	3.77656	3.77656	NC up vs CG
18182	1433868_at	Btbd3	BTB (POZ) domain containing 3	NM_001025431 /// NM_145534	2.44204e-06	1.35339e-06	5.0963	5.0963	NC up vs CG
34682	1450379_at	Msn	moesin	NM_010833	1.36314e-06	1.35345e-06	0.0834383	-11.9849	NC down vs CG
37	1415698_at	Golm1	golgi membrane protein 1	NM_001035122 /// NM_027307	6.62634e-08	1.35527e-06	0.401596	-2.49006	NC down vs CG
8306	1423992_at	Gatad2a	GATA zinc finger domain containing 2A	NM_001113345 /// NM_001113346 /// NM_145596	3.18188e-06	1.35531e-06	0.310387	-3.22179	NC down vs CG
34345	1450042_at	Arx	aristaless related homeobox	NM_007492	8.29818e-07	1.35761e-06	11.1932	11.1932	NC up vs CG
4498	1420171_s_at	Myh9	myosin, heavy polypeptide 9, non-muscle	NM_022410	1.00512e-06	1.36083e-06	0.270007	-3.7036	NC down vs CG
22175	1437861_s_at	Prkce	protein kinase C, epsilon	NM_011104	2.46745e-06	1.36097e-06	7.56901	7.56901	NC up vs CG
41800	1457497_at	---	---	---	2.34675e-06	1.3659e-06	8.98059	8.98059	NC up vs CG
40747	1456444_at	Fbxo41	F-box protein 41	NM_001001160	2.53242e-06	1.37096e-06	7.50166	7.50166	NC up vs CG
44346	1460045_at	Cdh7	cadherin 7, type 2	NM_172853	5.34532e-07	1.3759e-06	5.85664	5.85664	NC up vs CG
30208	1445894_at	---	---	---	2.41223e-07	1.37894e-06	3.4749	3.4749	NC up vs CG
22818	1438504_x_at	Tm7sf3	Transmembrane 7 superfamily member 3	NM_026281	1.20287e-06	1.38279e-06	0.292079	-3.42373	NC down vs CG
15911	1431597_a_at	Nrip3	nuclear receptor interacting protein 3	NM_020610	4.34264e-07	1.38307e-06	17.6502	17.6502	NC up vs CG
8491	1424177_at	Tmem38a	transmembrane protein 38A	NM_144534	3.40937e-06	1.38413e-06	5.18832	5.18832	NC up vs CG
35144	1450841_at	Stt3a	STT3, subunit of the oligosaccharyltransferase complex, homolog A (S. cerevisiae	NM_008408	2.19668e-06	1.3843e-06	0.288393	-3.46749	NC down vs CG
22987	1438673_at	Slc4a7	solute carrier family 4, sodium bicarbonate cotransporter, member 7	NM_001033270	7.69388e-07	1.38541e-06	0.4307	-2.3218	NC down vs CG
42688	1458385_at	Hspa4l	heat shock protein 4 like	NM_011020	3.15632e-07	1.38604e-06	5.25367	5.25367	NC up vs CG
1799	1417460_at	Ifitm2	interferon induced transmembrane protein 2	NM_030694	2.21703e-06	1.3869e-06	0.150345	-6.65135	NC down vs CG
12619	1428305_at	Pcsk2	proprotein convertase subtilisin/kexin type 2	NM_008792	1.66774e-06	1.39384e-06	30.4896	30.4896	NC up vs CG
34423	1450120_at	Scn1a	sodium channel, voltage-gated, type I, alpha	NM_018733	1.36417e-06	1.39807e-06	20.3583	20.3583	NC up vs CG
2208	1417869_s_at	Ctsz	cathepsin Z	NM_022325	1.67708e-06	1.40191e-06	0.222125	-4.50197	NC down vs CG
5045	1420731_a_at	Csrp2	cysteine and glycine-rich protein 2	NM_007792	5.08491e-06	1.40479e-06	0.167341	-5.97583	NC down vs CG
19639	1435325_at	Usp46	ubiquitin specific peptidase 46	NM_177561	7.18793e-06	1.40594e-06	2.34746	2.34746	NC up vs CG
3919	1419580_at	Dlg4	discs, large homolog 4 (Drosophila)	NM_001109752 /// NM_007864	2.6471e-06	1.40629e-06	4.17228	4.17228	NC up vs CG
10361	1426047_a_at	Ptprr	protein tyrosine phosphatase, receptor type, R	NM_001161838 /// NM_001161839 /// NM_001161840 /// NM_011217	4.08703e-06	1.41137e-06	6.18438	6.18438	NC up vs CG
13777	1429463_at	Prkaa2	protein kinase, AMP-activated, alpha 2 catalytic subunit	NM_178143	4.87542e-06	1.41312e-06	4.26306	4.26306	NC up vs CG
32885	1448577_x_at	Syngr2	synaptogyrin 2	NM_009304	7.65851e-06	1.41603e-06	0.35744	-2.79767	NC down vs CG
12518	1428204_at	Gabrb2	gamma-aminobutyric acid (GABA) A receptor, subunit beta 2	NM_008070	2.5977e-06	1.42131e-06	9.70178	9.70178	NC up vs CG
35268	1450965_at	Tex261	testis expressed gene 261	NM_009357	1.52287e-06	1.4229e-06	0.470854	-2.1238	NC down vs CG
17867	1433553_at	Garnl3	GTPase activating RANGAP domain-like 3	NM_178888	2.83147e-06	1.42868e-06	8.4731	8.4731	NC up vs CG
32085	1447771_at	---	---	---	2.38399e-06	1.43335e-06	25.4518	25.4518	NC up vs CG
32554	1448246_at	Hdac1	histone deacetylase 1	NM_008228	2.78072e-06	1.43365e-06	0.230956	-4.32982	NC down vs CG
681	1416342_at	Tnc	tenascin C	NM_011607	2.06246e-06	1.44039e-06	0.0241028	-41.489	NC down vs CG
27641	1443327_at	D130043K22Rik	RIKEN cDNA D130043K22 gene	NM_001081051	7.79999e-07	1.44377e-06	14.8877	14.8877	NC up vs CG
6242	1421928_at	Epha4	Eph receptor A4	NM_007936	2.86047e-06	1.45285e-06	8.61468	8.61468	NC up vs CG
12579	1428265_at	Ppp2r1b	protein phosphatase 2 (formerly 2A), regulatory subunit A (PR 65), beta isoform	NM_001034085 /// NM_028614	9.34853e-07	1.45607e-06	0.315463	-3.16994	NC down vs CG
8046	1423732_at	Tram1	translocating chain-associating membrane protein 1	NM_028173	1.93053e-06	1.4594e-06	0.310489	-3.22072	NC down vs CG
20216	1435902_at	Nudt18	nudix (nucleoside diphosphate linked moiety X)-type motif 18	NM_153136	1.99676e-06	1.46009e-06	2.44412	2.44412	NC up vs CG
33529	1449221_a_at	Rrbp1	ribosome binding protein 1	NM_024281 /// NM_133626	8.60984e-07	1.46156e-06	0.228539	-4.37563	NC down vs CG
42170	1457867_at	Sgpp2	sphingosine-1-phosphate phosphotase 2	NM_001004173	1.91398e-07	1.46443e-06	16.1509	16.1509	NC up vs CG
450	1416111_at	Cd83	CD83 antigen	NM_009856	1.06134e-07	1.46612e-06	0.338302	-2.95594	NC down vs CG
20085	1435771_at	Plcb4	phospholipase C, beta 4	NM_013829	2.72338e-07	1.47424e-06	4.81317	4.81317	NC up vs CG
14176	1429862_at	Pla2g4e	phospholipase A2, group IVE	NM_177845	1.50125e-06	1.47432e-06	7.44263	7.44263	NC up vs CG
3841	1419502_at	Ghdc	GH3 domain containing	NM_031871	3.03045e-06	1.47652e-06	0.499954	-2.00019	NC down vs CG
39503	1455200_at	Pak6	p21 protein (Cdc42/Rac)-activated kinase 6	NM_001033254 /// NM_001145854	3.19987e-06	1.48929e-06	4.69738	4.69738	NC up vs CG
19725	1435411_at	Neurod2	neurogenic differentiation 2	NM_010895	4.13198e-06	1.49098e-06	3.43486	3.43486	NC up vs CG
22596	1438282_at	Syt1	synaptotagmin I	NM_009306	2.32317e-06	1.49183e-06	10.0745	10.0745	NC up vs CG
44685	1460385_a_at	Rnf112	ring finger protein 112	NM_009548	3.60044e-06	1.49236e-06	8.12195	8.12195	NC up vs CG
9408	1425094_a_at	Lhx6	LIM homeobox protein 6	NM_001083125 /// NM_001083126 /// NM_001083127 /// NM_008500	5.67247e-07	1.495e-06	3.82313	3.82313	NC up vs CG
41628	1457325_at	Kcns2	K+ voltage-gated channel, subfamily S, 2	NM_181317	2.17545e-06	1.5028e-06	6.42059	6.42059	NC up vs CG
16872	1432558_a_at	Mal	myelin and lymphocyte protein, T-cell differentiation protein	NM_001171187 /// NM_010762	4.86053e-07	1.50449e-06	29.1456	29.1456	NC up vs CG
20846	1436532_at	Dclk3	doublecortin-like kinase 3	NM_172928	2.26648e-06	1.50474e-06	13.3773	13.3773	NC up vs CG
25181	1440867_at	Spry4	sprouty homolog 4 (Drosophila)	NM_011898	8.33376e-07	1.51108e-06	0.294273	-3.3982	NC down vs CG
2733	1418394_a_at	Cd97	CD97 antigen	NM_001163029 /// NM_001163030 /// NM_001163031 /// NM_011925	3.75322e-06	1.51158e-06	0.401427	-2.49112	NC down vs CG
6195	1421881_a_at	Elavl2	ELAV (embryonic lethal, abnormal vision, Drosophila)-like 2 (Hu antigen B)	NM_001177883 /// NM_010486 /// NM_207685 /// NM_207686	2.74729e-07	1.52343e-06	8.17592	8.17592	NC up vs CG
22626	1438312_s_at	Ltbp3	latent transforming growth factor beta binding protein 3	NM_008520	5.38212e-06	1.52631e-06	0.239674	-4.17234	NC down vs CG
32525	1448217_a_at	Rpl27	ribosomal protein L27	NM_011289	1.05835e-06	1.52893e-06	0.363403	-2.75177	NC down vs CG
13122	1428808_at	Prickle2	prickle homolog 2 (Drosophila)	NM_001081146 /// NM_001134459 /// NM_001134460 /// NM_001134461	3.2415e-06	1.53071e-06	4.00121	4.00121	NC up vs CG
26964	1442650_at	---	---	---	4.01359e-06	1.53578e-06	5.48304	5.48304	NC up vs CG
23769	1439455_x_at	Capza1	capping protein (actin filament) muscle Z-line, alpha 1	NM_009797	5.31274e-06	1.53712e-06	0.265098	-3.77219	NC down vs CG
41067	1456764_at	Slc35f3	solute carrier family 35, member F3	NM_175434	5.78455e-07	1.55117e-06	11.5195	11.5195	NC up vs CG
41435	1457132_at	---	---	---	3.26638e-06	1.55158e-06	7.47193	7.47193	NC up vs CG
9050	1424736_at	Eef2	eukaryotic translation elongation factor 2	NM_007907	4.38166e-06	1.55513e-06	0.499929	-2.00028	NC down vs CG
22927	1438613_at	Kcna4	potassium voltage-gated channel, shaker-related subfamily, member 4	NM_021275	2.00538e-06	1.567e-06	5.84344	5.84344	NC up vs CG
40347	1456044_at	Nedd4l	neural precursor cell expressed, developmentally down-regulated gene 4-like	NM_001114386 /// NM_031881	2.57043e-06	1.56937e-06	4.83353	4.83353	NC up vs CG
41044	1456741_s_at	Gpm6a	glycoprotein m6a	NM_153581	1.68104e-06	1.57228e-06	2.28476	2.28476	NC up vs CG
29611	1445297_at	Stxbp5l	syntaxin binding protein 5-like	NM_001114611 /// NM_001114612 /// NM_001114613 /// NM_172440	9.89695e-07	1.57851e-06	4.81832	4.81832	NC up vs CG
7087	1422773_at	Myt1	myelin transcription factor 1	NM_001171615 /// NM_001171616 /// NM_001171680 /// NM_008665	8.00312e-07	1.57951e-06	0.0999478	-10.0052	NC down vs CG
928	1416589_at	Sparc	secreted acidic cysteine rich glycoprotein	NM_009242	3.38411e-06	1.58114e-06	0.282667	-3.53773	NC down vs CG
3488	1419149_at	Serpine1	serine (or cysteine) peptidase inhibitor, clade E, member 1	NM_008871	1.25813e-06	1.58199e-06	0.0502136	-19.9149	NC down vs CG
2198	1417859_at	Gas7	growth arrest specific 7	NM_001109657 /// NM_008088	3.65031e-06	1.58329e-06	5.79086	5.79086	NC up vs CG
18365	1434051_s_at	Hspa12a	heat shock protein 12A	NM_175199	2.95671e-07	1.5891e-06	8.85638	8.85638	NC up vs CG
14486	1430172_a_at	Cyp4f16 /// Gm9705	cytochrome P450, family 4, subfamily f, polypeptide 16 /// predicted gene 9705	NM_001100187 /// NM_024442	5.5514e-06	1.58939e-06	0.217416	-4.59947	NC down vs CG
20102	1435788_at	Actr10	ARP10 actin-related protein 10 homolog (S. cerevisiae)	NM_019785	1.315e-06	1.59085e-06	2.95537	2.95537	NC up vs CG
9140	1424826_s_at	Mtss1	metastasis suppressor 1	NM_001146180 /// NM_144800	3.39925e-06	1.60203e-06	0.349014	-2.86522	NC down vs CG
27590	1443276_at	Htr5a	5-hydroxytryptamine (serotonin) receptor 5A	NM_008314	5.10358e-06	1.60422e-06	3.51404	3.51404	NC up vs CG
7619	1423305_at	Extl1	exostoses (multiple)-like 1	NM_019578	3.85466e-06	1.60984e-06	4.26818	4.26818	NC up vs CG
10969	1426655_a_at	Fam63a	family with sequence similarity 63, member A	NM_133858 /// NM_199475	5.95475e-06	1.61409e-06	0.307047	-3.25683	NC down vs CG
9429	1425115_at	Rbbp6	retinoblastoma binding protein 6	NM_011247 /// NM_175023	8.61786e-07	1.61959e-06	2.35121	2.35121	NC up vs CG
33608	1449300_at	Cttnbp2nl	CTTNBP2 N-terminal like	NM_001163332 /// NM_001163333 /// NM_030249	4.46532e-07	1.62446e-06	0.190702	-5.24379	NC down vs CG
44884	1460584_at	Ppip5k1	diphosphoinositol pentakisphosphate kinase 1	NM_178795	6.07584e-07	1.62661e-06	3.5528	3.5528	NC up vs CG
32626	1448318_at	Plin2	perilipin 2	NM_007408	6.96963e-06	1.62814e-06	0.157454	-6.35107	NC down vs CG
29508	1445194_at	Cnksr2	connector enhancer of kinase suppressor of Ras 2	NM_177751	4.02879e-06	1.6289e-06	11.3608	11.3608	NC up vs CG
18953	1434639_at	Klhl29	kelch-like 29 (Drosophila)	NM_001164493	6.4895e-07	1.62951e-06	6.23244	6.23244	NC up vs CG
11415	1427101_at	Metrn	meteorin, glial cell differentiation regulator	NM_133719	5.17454e-06	1.6296e-06	0.116104	-8.61299	NC down vs CG
19641	1435327_at	Lpgat1	lysophosphatidylglycerol acyltransferase 1	NM_001134829 /// NM_172266	8.32912e-07	1.63283e-06	3.4488	3.4488	NC up vs CG
36513	1452210_at	Dna2	DNA replication helicase 2 homolog (yeast)	NM_177372	3.20013e-06	1.63586e-06	0.212405	-4.70798	NC down vs CG
36338	1452035_at	Col4a1	collagen, type IV, alpha 1	NM_009931	1.30943e-06	1.6372e-06	0.0900433	-11.1058	NC down vs CG
32426	1448118_a_at	Ctsd	cathepsin D	NM_009983	4.16399e-06	1.63856e-06	0.332064	-3.01147	NC down vs CG
23336	1439022_at	Phactr1	phosphatase and actin regulator 1	NM_001005740 /// NM_001005748 /// NM_198419	5.6331e-06	1.6391e-06	9.71503	9.71503	NC up vs CG
11672	1427358_a_at	Dapk1	death associated protein kinase 1	NM_029653 /// NM_134062	2.28715e-06	1.64154e-06	3.37702	3.37702	NC up vs CG
890	1416551_at	Atp2a2	ATPase, Ca++ transporting, cardiac muscle, slow twitch 2	NM_001110140 /// NM_009722 /// NR_027838	2.21896e-06	1.64469e-06	4.95638	4.95638	NC up vs CG
28147	1443833_at	---	---	---	5.74031e-07	1.65164e-06	2.77805	2.77805	NC up vs CG
27343	1443029_at	Ppfibp1	PTPRF interacting protein, binding protein 1 (liprin beta 1)	NM_001170433 /// NM_026221	5.86634e-07	1.65419e-06	0.26295	-3.803	NC down vs CG
36283	1451980_at	Casd1	CAS1 domain containing 1	NM_145398	1.98524e-06	1.65593e-06	2.72371	2.72371	NC up vs CG
20540	1436226_at	Tceb1	transcription elongation factor B (SIII), polypeptide 1	NM_026456	5.36729e-06	1.65818e-06	2.16582	2.16582	NC up vs CG
4183	1419845_at	Dlx1as	distal-less homeobox 1, antisense	NR_002854	1.86665e-06	1.66078e-06	5.81958	5.81958	NC up vs CG
29582	1445268_at	---	---	---	4.67815e-06	1.66253e-06	3.72885	3.72885	NC up vs CG
20769	1436455_at	Asph	aspartate-beta-hydroxylase	NM_001177849 /// NM_001177850 /// NM_001177851 /// NM_001177852 /// NM_001177853	1.02007e-06	1.66871e-06	17.4092	17.4092	NC up vs CG
7201	1422887_a_at	Ctbp2	C-terminal binding protein 2	NM_001170744 /// NM_009980	9.69323e-06	1.66953e-06	0.24303	-4.11471	NC down vs CG
33742	1449434_at	Car3	carbonic anhydrase 3	NM_007606	4.88093e-06	1.67261e-06	3.18087	3.18087	NC up vs CG
27137	1442823_at	Shank2	SH3/ankyrin domain gene 2	NM_001081370 /// NM_001113373	3.53243e-06	1.67343e-06	3.83965	3.83965	NC up vs CG
36359	1452056_s_at	Ppp3ca	protein phosphatase 3, catalytic subunit, alpha isoform	NM_008913	3.77422e-06	1.67949e-06	3.4088	3.4088	NC up vs CG
22535	1438221_at	Fam126b	family with sequence similarity 126, member B	NM_172513	1.60499e-06	1.68142e-06	4.32718	4.32718	NC up vs CG
33006	1448698_at	Ccnd1	cyclin D1	NM_007631	1.50718e-06	1.68676e-06	0.0530728	-18.8421	NC down vs CG
35095	1450792_at	Tyrobp	TYRO protein tyrosine kinase binding protein	NM_011662	9.36765e-07	1.69079e-06	0.223544	-4.47339	NC down vs CG
24144	1439830_at	Map3k5	mitogen-activated protein kinase kinase kinase 5	NM_008580	2.1981e-06	1.69424e-06	3.25893	3.25893	NC up vs CG
10994	1426680_at	Sepn1	selenoprotein N, 1	NM_029100	1.11824e-05	1.70098e-06	0.258109	-3.87434	NC down vs CG
8035	1423721_at	Tpm1	tropomyosin 1, alpha	NM_001164248 /// NM_001164249 /// NM_001164250 /// NM_001164251 /// NM_001164252	1.91356e-06	1.70364e-06	0.300059	-3.33268	NC down vs CG
30830	1446516_at	Bcl7c /// LOC100502737	B-cell CLL/lymphoma 7C /// hypothetical LOC100502737	NM_009746 /// XR_105166 /// XR_107953	9.84674e-07	1.70576e-06	0.274826	-3.63866	NC down vs CG
19	1415680_at	Anapc1	anaphase promoting complex subunit 1	NM_008569	5.10559e-07	1.70875e-06	0.469602	-2.12946	NC down vs CG
19364	1435050_at	D10Bwg1379e	DNA segment, Chr 10, Brigham & Women's Genetics 1379 expressed	NM_001033258	1.89714e-06	1.71296e-06	6.96299	6.96299	NC up vs CG
37175	1452872_at	Ank3	ankyrin 3, epithelial	NM_009670 /// NM_146005 /// NM_170687 /// NM_170688 /// NM_170689 /// NM_170690	6.50404e-07	1.72238e-06	2.80663	2.80663	NC up vs CG
40967	1456664_x_at	Hnrnpf /// LOC100503154	heterogeneous nuclear ribonucleoprotein F /// hypothetical LOC100503154	NM_001166427 /// NM_001166428 /// NM_001166429 /// NM_001166430 /// NM_001166431	2.11133e-06	1.7236e-06	0.350171	-2.85574	NC down vs CG
19793	1435479_at	Bmp7	bone morphogenetic protein 7	NM_007557	2.02251e-06	1.72655e-06	0.151501	-6.60062	NC down vs CG
36772	1452469_a_at	Smtn	smoothelin	NM_001159284 /// NM_013870	8.32561e-07	1.72723e-06	0.188387	-5.30821	NC down vs CG
38927	1454624_at	Dennd2a	DENN/MADD domain containing 2A	NM_172477	1.01924e-06	1.72762e-06	0.214599	-4.65985	NC down vs CG
23605	1439291_at	---	---	---	5.42442e-06	1.731e-06	2.38061	2.38061	NC up vs CG
12481	1428167_a_at	Mpzl1	myelin protein zero-like 1	NM_001001880 /// NM_001083897	3.1203e-06	1.73898e-06	0.221055	-4.52376	NC down vs CG
36952	1452649_at	Rtn4	reticulon 4	NM_024226 /// NM_194051 /// NM_194052 /// NM_194053 /// NM_194054	1.57363e-06	1.74487e-06	2.20711	2.20711	NC up vs CG
36512	1452209_at	Pkp4	plakophilin 4	NM_026361 /// NM_175464	2.63839e-07	1.76478e-06	2.7129	2.7129	NC up vs CG
20308	1435994_at	Kcnh1	potassium voltage-gated channel, subfamily H (eag-related), member 1	NM_001038607 /// NM_010600	1.5902e-06	1.76603e-06	13.5346	13.5346	NC up vs CG
18913	1434599_a_at	Tjp2	tight junction protein 2	NM_011597	2.67556e-06	1.77019e-06	0.380361	-2.62908	NC down vs CG
21878	1437564_at	Polg	polymerase (DNA directed), gamma	NM_017462	1.24191e-06	1.7705e-06	0.297509	-3.36124	NC down vs CG
3372	1419033_at	2610018G03Rik	RIKEN cDNA 2610018G03 gene	NM_133729	2.36392e-06	1.77765e-06	4.57876	4.57876	NC up vs CG
33673	1449365_at	S1pr5	sphingosine-1-phosphate receptor 5	NM_053190	5.72302e-08	1.77837e-06	7.38389	7.38389	NC up vs CG
19919	1435605_at	Actr3b	ARP3 actin-related protein 3 homolog B (yeast)	NM_001004365	7.45911e-06	1.78851e-06	5.60838	5.60838	NC up vs CG
23177	1438863_at	A530079E22Rik	RIKEN cDNA A530079E22 gene	XR_106102 /// XR_107271	4.07781e-06	1.797e-06	4.18963	4.18963	NC up vs CG
12408	1428094_at	Lamp2	lysosomal-associated membrane protein 2	NM_001017959 /// NM_010685	5.54237e-06	1.79719e-06	0.252066	-3.96721	NC down vs CG
22291	1437977_at	Sgtb	Small glutamine-rich tetratricopeptide repeat (TPR)-containing, beta	NM_144838	3.7587e-06	1.80364e-06	6.49141	6.49141	NC up vs CG
6766	1422452_at	Bag3	BCL2-associated athanogene 3	NM_013863	8.35757e-06	1.81577e-06	0.155997	-6.41036	NC down vs CG
12741	1428427_at	Fbxl2	F-box and leucine-rich repeat protein 2	NM_178624	9.28868e-07	1.81666e-06	8.10911	8.10911	NC up vs CG
7464	1423150_at	Scg5	secretogranin V	NM_009162	2.98101e-06	1.81747e-06	3.33437	3.33437	NC up vs CG
37381	1453078_at	2610002M06Rik	RIKEN cDNA 2610002M06 gene	NM_025921	5.78611e-07	1.82043e-06	3.42324	3.42324	NC up vs CG
23753	1439439_x_at	Eef1d	eukaryotic translation elongation factor 1 delta (guanine nucleotide exchange pr	NM_023240 /// NM_029663	1.89263e-06	1.82619e-06	0.30915	-3.23468	NC down vs CG
21704	1437390_x_at	Stx1a	syntaxin 1A (brain)	NM_016801	1.37795e-06	1.82662e-06	9.53427	9.53427	NC up vs CG
24732	1440418_at	---	---	---	2.30102e-06	1.82666e-06	4.79207	4.79207	NC up vs CG
35830	1451527_at	Pcolce2	procollagen C-endopeptidase enhancer 2	NM_029620	6.93547e-07	1.82815e-06	0.281563	-3.5516	NC down vs CG
40143	1455840_at	Rapgef5	Rap guanine nucleotide exchange factor (GEF) 5	NM_175930	5.28034e-06	1.83063e-06	3.77023	3.77023	NC up vs CG
25682	1441368_at	---	---	---	6.77092e-06	1.83151e-06	8.06934	8.06934	NC up vs CG
8881	1424567_at	Tspan2	tetraspanin 2	NM_027533	8.39927e-08	1.83386e-06	4.88223	4.88223	NC up vs CG
24792	1440478_at	Nus1	nuclear undecaprenyl pyrophosphate synthase 1 homolog (S. cerevisiae)	NM_030250	2.64716e-06	1.8354e-06	2.07055	2.07055	NC up vs CG
42313	1458010_at	---	---	---	3.3537e-06	1.84414e-06	9.49087	9.49087	NC up vs CG
137	1415798_at	Ddr1	discoidin domain receptor family, member 1	NM_001198831 /// NM_001198833 /// NM_007584 /// NM_172962	1.0705e-05	1.84454e-06	0.445751	-2.2434	NC down vs CG
35074	1450771_at	Fut9	fucosyltransferase 9	NM_010243	8.14656e-06	1.85125e-06	5.69341	5.69341	NC up vs CG
1748	1417409_at	Jun	Jun oncogene	NM_010591	4.89076e-06	1.8535e-06	0.251148	-3.98172	NC down vs CG
21413	1437099_x_at	Hnrnpf /// LOC100503154	heterogeneous nuclear ribonucleoprotein F /// hypothetical LOC100503154	NM_001166427 /// NM_001166428 /// NM_001166429 /// NM_001166430 /// NM_001166431	2.01776e-06	1.85645e-06	0.376449	-2.6564	NC down vs CG
20472	1436158_at	Eif4ebp2	eukaryotic translation initiation factor 4E binding protein 2	NM_010124	6.11138e-07	1.85712e-06	0.256991	-3.89119	NC down vs CG
26137	1441823_at	Zmiz1	zinc finger, MIZ-type containing 1	NM_183208	5.7783e-06	1.85791e-06	0.169647	-5.89461	NC down vs CG
36974	1452671_s_at	Lman1	lectin, mannose-binding, 1	NM_001172062 /// NM_027400	1.40262e-06	1.86432e-06	0.479708	-2.0846	NC down vs CG
22382	1438068_at	---	---	---	2.42469e-07	1.87082e-06	2.30747	2.30747	NC up vs CG
40075	1455772_at	Pgr	progesterone receptor	NM_008829	2.53436e-06	1.87224e-06	6.31342	6.31342	NC up vs CG
43532	1459229_at	---	---	---	1.4169e-08	1.87972e-06	2.46934	2.46934	NC up vs CG
33537	1449229_a_at	Cdkl2	cyclin-dependent kinase-like 2 (CDC2-related kinase)	NM_016912 /// NM_177270	1.01092e-06	1.88039e-06	10.8708	10.8708	NC up vs CG
39342	1455039_a_at	Sin3b	transcriptional regulator, SIN3B (yeast)	NM_001113248 /// NM_009188	1.26965e-07	1.88071e-06	0.367918	-2.718	NC down vs CG
30926	1446612_at	9330118A15Rik	RIKEN cDNA 9330118A15 gene	---	9.64513e-06	1.88986e-06	3.56081	3.56081	NC up vs CG
14897	1430583_at	Nrcam	neuron-glia-CAM-related cell adhesion molecule	NM_001146031 /// NM_176930	2.08388e-06	1.891e-06	3.16037	3.16037	NC up vs CG
9418	1425104_at	Kctd1	potassium channel tetramerisation domain containing 1	NM_001142731 /// NM_134112	2.04783e-06	1.89105e-06	2.66344	2.66344	NC up vs CG
40028	1455725_a_at	H3f3b	H3 histone, family 3B	NM_008211	5.23184e-07	1.89435e-06	0.438701	-2.27946	NC down vs CG
8721	1424407_s_at	Cbx6	chromobox homolog 6	NM_028763	1.18079e-06	1.89626e-06	3.39012	3.39012	NC up vs CG
22889	1438575_a_at	---	---	---	1.66589e-06	1.90033e-06	4.74914	4.74914	NC up vs CG
32706	1448398_s_at	Rpl22	ribosomal protein L22	NM_009079	1.11928e-06	1.90866e-06	0.332332	-3.00904	NC down vs CG
39677	1455374_at	Kcnj3	potassium inwardly-rectifying channel, subfamily J, member 3	NM_008426	1.3766e-06	1.92483e-06	23.5423	23.5423	NC up vs CG
5489	1421175_at	Myt1l	myelin transcription factor 1-like	NM_001093775 /// NM_001093776 /// NM_001093778 /// NM_008666	1.51018e-06	1.92853e-06	7.91075	7.91075	NC up vs CG
8592	1424278_a_at	Birc5	baculoviral IAP repeat-containing 5	NM_001012273 /// NM_009689	1.60857e-06	1.94108e-06	0.0211044	-47.3836	NC down vs CG
216	1415877_at	Dpysl3	dihydropyrimidinase-like 3	NM_001136086 /// NM_009468	6.41345e-06	1.94475e-06	0.176307	-5.67192	NC down vs CG
34928	1450625_at	Col5a2	collagen, type V, alpha 2	NM_007737	3.48883e-06	1.94838e-06	0.042578	-23.4863	NC down vs CG
12725	1428411_at	---	---	---	1.01441e-06	1.95511e-06	2.6896	2.6896	NC up vs CG
32504	1448196_at	Mat2b	methionine adenosyltransferase II, beta	NM_134017	6.4786e-06	1.95723e-06	4.38302	4.38302	NC up vs CG
18999	1434685_at	D3Bwg0562e	DNA segment, Chr 3, Brigham & Women's Genetics 0562 expressed	NM_177664	1.0343e-06	1.95784e-06	4.31865	4.31865	NC up vs CG
1098	1416759_at	Mical1	microtubule associated monoxygenase, calponin and LIM domain containing 1	NM_001164433 /// NM_138315	1.293e-06	1.95867e-06	0.159997	-6.25013	NC down vs CG
39493	1455190_at	Gng7	guanine nucleotide binding protein (G protein), gamma 7	NM_001038655 /// NM_010319	3.71222e-06	1.96276e-06	10.5212	10.5212	NC up vs CG
28076	1443762_s_at	Sbf2	SET binding factor 2	NM_177324	2.85309e-07	1.9704e-06	0.378895	-2.63925	NC down vs CG
22407	1438093_x_at	Dbi	diazepam binding inhibitor	NM_001037999 /// NM_007830	3.83635e-06	1.97368e-06	0.289734	-3.45145	NC down vs CG
43733	1459430_at	Gpr158	G protein-coupled receptor 158	NM_001004761	7.847e-06	1.98241e-06	6.31153	6.31153	NC up vs CG
2703	1418364_a_at	Ftl1	ferritin light chain 1	NM_010240	1.20716e-06	1.98856e-06	0.327451	-3.05389	NC down vs CG
13758	1429444_at	Rasl11a	RAS-like, family 11, member A	NM_026864	1.56753e-06	1.99607e-06	0.0547518	-18.2643	NC down vs CG
5776	1421462_a_at	Lepre1	leprecan 1	NM_001042411 /// NM_019782 /// NM_019783	3.45738e-06	1.99834e-06	0.247362	-4.04266	NC down vs CG
5724	1421410_a_at	Pstpip2	proline-serine-threonine phosphatase-interacting protein 2	NM_013831	8.5854e-07	1.9997e-06	0.17554	-5.69671	NC down vs CG
7068	1422754_at	Tmod1	tropomodulin 1	NM_021883	7.72512e-06	2.00314e-06	6.21171	6.21171	NC up vs CG
3046	1418707_at	Bag4	BCL2-associated athanogene 4	NM_026121	5.79615e-06	2.00396e-06	2.82773	2.82773	NC up vs CG
34812	1450509_at	Chst11	carbohydrate sulfotransferase 11	NM_021439	7.41257e-07	2.01032e-06	0.258731	-3.86502	NC down vs CG
11368	1427054_s_at	Abi3bp	ABI gene family, member 3 (NESH) binding protein	NM_001014399 /// NM_001014422 /// NM_001014423 /// NM_001014424 /// NM_178790	1.30646e-06	2.01258e-06	8.16455	8.16455	NC up vs CG
35243	1450940_at	Gdap1	ganglioside-induced differentiation-associated-protein 1	NM_010267	2.66672e-06	2.01422e-06	6.43104	6.43104	NC up vs CG
19322	1435008_at	Slc9a6	solute carrier family 9 (sodium/hydrogen exchanger), member 6	NM_172780	1.05928e-06	2.03421e-06	2.3653	2.3653	NC up vs CG
32496	1448188_at	Ucp2	uncoupling protein 2 (mitochondrial, proton carrier)	NM_011671	1.94417e-06	2.03487e-06	0.239257	-4.17961	NC down vs CG
13195	1428881_at	Klc1	kinesin light chain 1	NM_001025360 /// NM_001081959 /// NM_008450	8.03626e-06	2.03808e-06	0.242994	-4.11532	NC down vs CG
6894	1422580_at	Myl4	myosin, light polypeptide 4	NM_010858	2.62181e-06	2.04194e-06	9.47415	9.47415	NC up vs CG
38085	1453782_at	Ankrd33b	ankyrin repeat domain 33B	NM_001164441 /// NM_026153 /// NM_027496	2.52247e-06	2.04482e-06	7.65733	7.65733	NC up vs CG
39236	1454933_at	Fam176b	family with sequence similarity 176, member B	NM_172145	2.15088e-06	2.0649e-06	0.157455	-6.35104	NC down vs CG
40912	1456609_at	Camk2n1	calcium/calmodulin-dependent protein kinase II inhibitor 1	NM_025451	2.98712e-06	2.0709e-06	3.73211	3.73211	NC up vs CG
8608	1424294_at	Ppp4r1	protein phosphatase 4, regulatory subunit 1	NM_001114131 /// NM_146081	3.21271e-07	2.07316e-06	0.375305	-2.6645	NC down vs CG
15292	1430978_at	Rps25	ribosomal protein S25	NM_024266	4.5138e-07	2.08396e-06	0.335936	-2.97676	NC down vs CG
2760	1418421_at	Bcl6b	B-cell CLL/lymphoma 6, member B	NM_007528	1.47941e-06	2.08463e-06	0.39034	-2.56187	NC down vs CG
2191	1417852_x_at	Clca1	chloride channel calcium activated 1	NM_009899	2.0974e-06	2.08612e-06	0.0509217	-19.638	NC down vs CG
10620	1426306_a_at	Maged2	melanoma antigen, family D, 2	NM_030700	8.47403e-06	2.09106e-06	0.405807	-2.46423	NC down vs CG
40846	1456543_at	Prokr1	prokineticin receptor 1	NM_021381	1.40734e-06	2.09219e-06	0.113789	-8.78816	NC down vs CG
3934	1419595_a_at	Ggh	gamma-glutamyl hydrolase	NM_010281	1.33243e-06	2.10044e-06	0.387808	-2.5786	NC down vs CG
22942	1438628_x_at	Cntn3	contactin 3	NM_008779	1.65138e-06	2.10269e-06	3.64868	3.64868	NC up vs CG
11278	1426964_at	3110003A17Rik	RIKEN cDNA 3110003A17 gene	NM_028440	4.00414e-06	2.1056e-06	0.252824	-3.95531	NC down vs CG
40096	1455793_at	Fam149a	family with sequence similarity 149, member A	NM_153535	8.37064e-07	2.11183e-06	0.277488	-3.60376	NC down vs CG
38951	1454648_s_at	D10Wsu102e	DNA segment, Chr 10, Wayne State University 102, expressed	NM_026579	2.84946e-06	2.11334e-06	0.479038	-2.08752	NC down vs CG
29812	1445498_at	---	---	---	3.08325e-06	2.12416e-06	2.70543	2.70543	NC up vs CG
11172	1426858_at	Inhbb	inhibin beta-B	NM_008381	4.7978e-06	2.1259e-06	0.259958	-3.84678	NC down vs CG
23917	1439603_at	Gm13446	predicted gene 13446	XR_104676 /// XR_107369	1.6075e-06	2.13334e-06	2.37933	2.37933	NC up vs CG
33506	1449198_a_at	St3gal5	ST3 beta-galactoside alpha-2,3-sialyltransferase 5	NM_001035228 /// NM_011375	6.33857e-06	2.13907e-06	2.80586	2.80586	NC up vs CG
23487	1439173_at	Hook1	hook homolog 1 (Drosophila)	NM_030014	2.69427e-06	2.14353e-06	6.4886	6.4886	NC up vs CG
6332	1422018_at	Hivep2	human immunodeficiency virus type I enhancer binding protein 2	NM_010437	1.97346e-06	2.15658e-06	3.79066	3.79066	NC up vs CG
40978	1456675_at	Mprip	myosin phosphatase Rho interacting protein	NM_012027 /// NM_201245	8.96473e-06	2.16132e-06	3.49285	3.49285	NC up vs CG
18300	1433986_at	BC024659	cDNA sequence BC024659	NM_001135577	2.7144e-06	2.16665e-06	3.28774	3.28774	NC up vs CG
20551	1436237_at	Ttc9	tetratricopeptide repeat domain 9	NM_001033149	4.01669e-07	2.17044e-06	4.11502	4.11502	NC up vs CG
40040	1455737_at	Ppm1h	protein phosphatase 1H (PP2C domain containing)	NM_001110218 /// NM_176919	1.75445e-06	2.17546e-06	3.19748	3.19748	NC up vs CG
3986	1419647_a_at	Ier3	immediate early response 3	NM_133662	4.00892e-07	2.18295e-06	0.13124	-7.61963	NC down vs CG
33330	1449022_at	Nes	nestin	NM_016701	1.99156e-06	2.18403e-06	0.22971	-4.35331	NC down vs CG
8443	1424129_at	Mfsd1	major facilitator superfamily domain containing 1	NM_025813	9.42907e-07	2.19955e-06	0.455567	-2.19507	NC down vs CG
35722	1451419_at	Spsb4	splA/ryanodine receptor domain and SOCS box containing 4	NM_145134	3.85032e-06	2.20606e-06	0.258862	-3.86306	NC down vs CG
36353	1452050_at	Camk1d	calcium/calmodulin-dependent protein kinase ID	NM_177343	2.60108e-06	2.23086e-06	5.77798	5.77798	NC up vs CG
8445	1424131_at	Col6a3	collagen, type VI, alpha 3	XM_003085326 /// XM_003086176 /// XM_003086177 /// XM_003086178 /// XM_003086179	3.48853e-06	2.23624e-06	0.0294061	-34.0065	NC down vs CG
19861	1435547_at	Mkl2	MKL/myocardin-like 2	NM_001122667 /// NM_153588 /// NM_181860	4.75587e-06	2.23642e-06	4.6897	4.6897	NC up vs CG
33496	1449188_at	Midn	midnolin	NM_021565	1.63083e-06	2.23762e-06	0.186251	-5.36909	NC down vs CG
23573	1439259_x_at	Abhd4	abhydrolase domain containing 4	NM_134076	2.68284e-06	2.23928e-06	0.333942	-2.99453	NC down vs CG
32260	1447946_at	Adam23	a disintegrin and metallopeptidase domain 23	NM_001177600 /// NM_011780	5.96866e-07	2.23952e-06	10.7864	10.7864	NC up vs CG
3388	1419049_at	Pcnx	pecanex homolog (Drosophila)	NM_018814	1.97076e-06	2.23966e-06	2.88622	2.88622	NC up vs CG
39967	1455664_at	Rtn4rl1	reticulon 4 receptor-like 1	NM_177708	2.78736e-06	2.25225e-06	5.57668	5.57668	NC up vs CG
40188	1455885_at	Amz1	archaelysin family metallopeptidase 1	NM_173405	3.09083e-06	2.28547e-06	0.132038	-7.57356	NC down vs CG
26655	1442341_at	Kalrn	kalirin, RhoGEF kinase	NM_001164268 /// NM_177357	4.86295e-06	2.29017e-06	8.97634	8.97634	NC up vs CG
6366	1422052_at	Cdh8	cadherin 8	NM_001039154 /// NM_007667	2.52542e-06	2.29276e-06	14.7173	14.7173	NC up vs CG
18741	1434427_a_at	Rnf157	ring finger protein 157	NM_027258	2.60514e-06	2.29523e-06	3.17236	3.17236	NC up vs CG
40228	1455925_at	Prdm8	PR domain containing 8	NM_029947	5.8839e-06	2.29643e-06	9.9938	9.9938	NC up vs CG
35340	1451037_at	Ptpn9	protein tyrosine phosphatase, non-receptor type 9	NM_019651	1.80674e-06	2.2971e-06	0.381972	-2.61799	NC down vs CG
13165	1428851_at	1300014I06Rik	RIKEN cDNA 1300014I06 gene	NM_025831	9.17726e-07	2.30294e-06	0.136279	-7.33788	NC down vs CG
40790	1456487_at	Adcy1	adenylate cyclase 1	NM_009622	1.85379e-06	2.30483e-06	9.19582	9.19582	NC up vs CG
40202	1455899_x_at	Socs3	suppressor of cytokine signaling 3	NM_007707	6.72509e-07	2.3123e-06	0.0813555	-12.2917	NC down vs CG
44331	1460030_at	Hecw1	HECT, C2 and WW domain containing E3 ubiquitin protein ligase 1	NM_001081348	5.33842e-06	2.31266e-06	4.29994	4.29994	NC up vs CG
40056	1455753_at	Fam163b	family with sequence similarity 163, member B	NM_175427	4.4866e-06	2.31443e-06	9.03228	9.03228	NC up vs CG
26275	1441961_at	Mtap9	microtubule-associated protein 9	NM_001081230	1.03584e-05	2.31681e-06	8.54039	8.54039	NC up vs CG
10714	1426400_a_at	Capns1	calpain, small subunit 1	NM_009795	1.49604e-05	2.31795e-06	0.315737	-3.16719	NC down vs CG
34840	1450537_at	Mid2	midline 2	NM_011845	3.5141e-07	2.32932e-06	2.56284	2.56284	NC up vs CG
19509	1435195_at	Vash1	vasohibin 1	NM_177354	4.70428e-06	2.33752e-06	0.208899	-4.78701	NC down vs CG
34282	1449979_a_at	Spock3	sparc/osteonectin, cwcv and kazal-like domains proteoglycan 3	NM_023689	1.97003e-06	2.34124e-06	29.7514	29.7514	NC up vs CG
20288	1435974_at	Arhgef9	CDC42 guanine nucleotide exchange factor (GEF) 9	NM_001033329	8.92517e-06	2.34169e-06	4.75882	4.75882	NC up vs CG
1968	1417629_at	Prodh	proline dehydrogenase	NM_011172	2.65825e-06	2.34858e-06	6.66103	6.66103	NC up vs CG
38517	1454214_a_at	Znhit6	zinc finger, HIT type 6	NM_001081094	6.20827e-06	2.35101e-06	0.2742	-3.64697	NC down vs CG
43500	1459197_at	Cntn1	contactin 1	NM_001159647 /// NM_001159648 /// NM_007727	4.79315e-06	2.35178e-06	0.21416	-4.6694	NC down vs CG
39337	1455034_at	Nr4a2	nuclear receptor subfamily 4, group A, member 2	NM_001139509 /// NM_013613	1.13297e-06	2.37781e-06	11.3143	11.3143	NC up vs CG
36341	1452038_at	Capza1	capping protein (actin filament) muscle Z-line, alpha 1	NM_009797	9.87836e-06	2.3802e-06	0.302073	-3.31046	NC down vs CG
20380	1436066_at	Kalrn	kalirin, RhoGEF kinase	NM_001164268 /// NM_177357	9.38695e-07	2.3851e-06	39.9871	39.9871	NC up vs CG
37062	1452759_s_at	Ppfibp1	PTPRF interacting protein, binding protein 1 (liprin beta 1)	NM_001170433 /// NM_026221	8.82658e-07	2.38566e-06	0.176829	-5.65519	NC down vs CG
1027	1416688_at	Snap91	synaptosomal-associated protein 91	NM_013669	1.01381e-06	2.38632e-06	3.38298	3.38298	NC up vs CG
22969	1438655_a_at	Rpl34	ribosomal protein L34	NM_001005859 /// NM_026724	2.3415e-06	2.39464e-06	0.499353	-2.00259	NC down vs CG
10429	1426115_a_at	Kcnj9	potassium inwardly-rectifying channel, subfamily J, member 9	NM_008429	4.93978e-06	2.39542e-06	7.71814	7.71814	NC up vs CG
33716	1449408_at	Jam2	junction adhesion molecule 2	NM_023844	2.25398e-06	2.39667e-06	0.305902	-3.26902	NC down vs CG
17961	1433647_s_at	Rhobtb3	Rho-related BTB domain containing 3	NM_028493	6.39266e-06	2.39775e-06	0.269535	-3.71009	NC down vs CG
23338	1439024_at	Bag4	BCL2-associated athanogene 4	NM_026121	7.13052e-06	2.40338e-06	2.54337	2.54337	NC up vs CG
25005	1440691_at	Cyp2j6	cytochrome P450, family 2, subfamily j, polypeptide 6	NM_010008	4.67597e-06	2.40772e-06	0.25132	-3.97899	NC down vs CG
39927	1455624_at	Gm3764	predicted gene 3764	XR_104844 /// XR_107512	8.63434e-06	2.41031e-06	0.379441	-2.63546	NC down vs CG
21332	1437018_at	Pnma2	paraneoplastic antigen MA2	NM_175498	2.35533e-06	2.41211e-06	7.07945	7.07945	NC up vs CG
35583	1451280_at	Arpp21	cyclic AMP-regulated phosphoprotein, 21	NM_001177615 /// NM_001177616 /// NM_001177617 /// NM_001177618 /// NM_001177619	4.99051e-06	2.41594e-06	41.8234	41.8234	NC up vs CG
1753	1417414_at	2014-09-03	septin 3	NM_011889	1.59547e-06	2.42342e-06	2.76778	2.76778	NC up vs CG
7583	1423269_a_at	Nedd4l	neural precursor cell expressed, developmentally down-regulated gene 4-like	NM_001114386 /// NM_031881	1.3655e-06	2.44774e-06	4.31329	4.31329	NC up vs CG
24271	1439957_at	Gnal	guanine nucleotide binding protein, alpha stimulating, olfactory type	NM_010307 /// NM_177137	4.50179e-06	2.45266e-06	4.65732	4.65732	NC up vs CG
39359	1455056_at	Lmo7	LIM domain only 7	NM_201529	2.44272e-06	2.45663e-06	8.94697	8.94697	NC up vs CG
21310	1436996_x_at	Lyz1	lysozyme 1	NM_013590	4.3828e-06	2.45688e-06	0.0354799	-28.1849	NC down vs CG
20537	1436223_at	Itgb8	integrin beta 8	NM_177290	7.15543e-06	2.45876e-06	0.303686	-3.29288	NC down vs CG
5782	1421468_at	Kcnj3	potassium inwardly-rectifying channel, subfamily J, member 3	NM_008426	5.66152e-06	2.46382e-06	5.64846	5.64846	NC up vs CG
2126	1417787_at	Dkkl1	dickkopf-like 1	NM_015789	4.81646e-06	2.46451e-06	5.04572	5.04572	NC up vs CG
12490	1428176_at	S1pr2	sphingosine-1-phosphate receptor 2	NM_010333	2.32137e-06	2.46539e-06	0.10912	-9.16419	NC down vs CG
7368	1423054_at	Wdr1	WD repeat domain 1	NM_011715	6.32182e-06	2.46568e-06	0.334756	-2.98725	NC down vs CG
39580	1455277_at	Hhip	Hedgehog-interacting protein	NM_020259	2.66951e-08	2.47484e-06	2.8811	2.8811	NC up vs CG
13533	1429219_at	Ikbip	IKBKB interacting protein	NM_026166 /// NM_027078	4.961e-06	2.47782e-06	0.166621	-6.00164	NC down vs CG
21028	1436714_at	Lpp	LIM domain containing preferred translocation partner in lipoma	NM_001145952 /// NM_001145954 /// NM_178665	5.45608e-06	2.48167e-06	0.174151	-5.74215	NC down vs CG
8008	1423694_at	Kctd10	potassium channel tetramerisation domain containing 10	NM_001159941 /// NM_026145	9.4868e-07	2.4825e-06	0.42651	-2.34461	NC down vs CG
10327	1426013_s_at	Plekha4	pleckstrin homology domain containing, family A (phosphoinositide binding specif	NM_148927	1.51516e-06	2.48957e-06	0.239203	-4.18054	NC down vs CG
17153	1432839_at	6430598H11Rik	RIKEN cDNA 6430598H11 gene	---	8.9516e-06	2.49103e-06	3.13361	3.13361	NC up vs CG
38721	1454418_at	5330421C15Rik	RIKEN cDNA 5330421C15 gene	---	6.20753e-06	2.49484e-06	2.1718	2.1718	NC up vs CG
33346	1449038_at	Hsd11b1	hydroxysteroid 11-beta dehydrogenase 1	NM_001044751 /// NM_008288	5.96604e-07	2.49507e-06	7.60887	7.60887	NC up vs CG
18193	1433879_a_at	Mapk1ip1l	mitogen-activated protein kinase 1 interacting protein 1-like	NM_178684	9.98089e-07	2.50437e-06	0.445138	-2.24649	NC down vs CG
18302	1433988_s_at	C230098O21Rik	RIKEN cDNA C230098O21 gene	---	1.87476e-06	2.50512e-06	11.9669	11.9669	NC up vs CG
3729	1419390_at	Pde10a	phosphodiesterase 10A	NM_011866	6.37617e-06	2.5213e-06	6.57974	6.57974	NC up vs CG
19699	1435385_at	Tshz2	teashirt zinc finger family member 2	NM_080455	3.29776e-06	2.52515e-06	0.11783	-8.48682	NC down vs CG
2041	1417702_a_at	Hnmt	histamine N-methyltransferase	NM_080462	5.57084e-06	2.52623e-06	5.96696	5.96696	NC up vs CG
20746	1436432_at	B230343J05Rik	RIKEN cDNA B230343J05 gene	---	3.84256e-06	2.5355e-06	6.6564	6.6564	NC up vs CG
11561	1427247_at	D3Bwg0562e	DNA segment, Chr 3, Brigham & Women's Genetics 0562 expressed	NM_177664	3.7844e-06	2.54301e-06	5.15473	5.15473	NC up vs CG
20063	1435749_at	Gda	guanine deaminase	NM_010266	8.75269e-07	2.54803e-06	18.0419	18.0419	NC up vs CG
3788	1419449_a_at	Gnai2	guanine nucleotide binding protein (G protein), alpha inhibiting 2	NM_008138	4.44214e-06	2.55592e-06	0.275805	-3.62576	NC down vs CG
2513	1418174_at	Dbp	D site albumin promoter binding protein	NM_016974	2.30453e-06	2.5589e-06	3.67133	3.67133	NC up vs CG
7829	1423515_at	Scn8a	sodium channel, voltage-gated, type VIII, alpha	NM_001077499 /// NM_011323	8.6699e-07	2.56718e-06	7.98648	7.98648	NC up vs CG
7817	1423503_at	Jam3	junction adhesion molecule 3	NM_023277	8.88727e-06	2.57854e-06	0.386812	-2.58524	NC down vs CG
11294	1426980_s_at	E130012A19Rik	RIKEN cDNA E130012A19 gene	NM_175332	4.53888e-06	2.60299e-06	6.98127	6.98127	NC up vs CG
4080	1419741_at	Supt16h	suppressor of Ty 16 homolog (S. cerevisiae)	NM_033618	1.05329e-05	2.60579e-06	0.479489	-2.08555	NC down vs CG
24637	1440323_at	Syt2	synaptotagmin II	NM_009307	3.6335e-09	2.60667e-06	2.71192	2.71192	NC up vs CG
19065	1434751_at	Ids	iduronate 2-sulfatase	NM_010498	8.95578e-06	2.60699e-06	3.32305	3.32305	NC up vs CG
4087	1419748_at	Abcd2	ATP-binding cassette, sub-family D (ALD), member 2	NM_011994	1.05454e-06	2.60989e-06	8.0698	8.0698	NC up vs CG
11607	1427293_a_at	Auts2	autism susceptibility candidate 2	NM_177047	3.26414e-06	2.62177e-06	5.17255	5.17255	NC up vs CG
34522	1450219_at	Htr1a	5-hydroxytryptamine (serotonin) receptor 1A	NM_008308	5.32122e-06	2.62215e-06	2.07279	2.07279	NC up vs CG
23724	1439410_x_at	Slc25a39	solute carrier family 25, member 39	NM_026542	1.70069e-05	2.62417e-06	0.474957	-2.10546	NC down vs CG
39071	1454768_at	Kcnf1	potassium voltage-gated channel, subfamily F, member 1	NM_201531	3.55445e-06	2.6316e-06	14.3649	14.3649	NC up vs CG
21225	1436911_at	Ss18l1	synovial sarcoma translocation gene on chromosome 18-like 1	NM_178750	2.13282e-06	2.63986e-06	2.27541	2.27541	NC up vs CG
40191	1455888_at	Lingo2	leucine rich repeat and Ig domain containing 2	NM_001165999 /// NM_001166000 /// NM_001166001 /// NM_175516	2.72315e-06	2.64674e-06	4.97805	4.97805	NC up vs CG
39528	1455225_at	Syne1	synaptic nuclear envelope 1	NM_001079686 /// NM_022027 /// NM_153399	4.03067e-06	2.65428e-06	20.3128	20.3128	NC up vs CG
6421	1422107_at	2410066E13Rik	RIKEN cDNA 2410066E13 gene	NM_026629	2.66247e-06	2.65597e-06	2.46788	2.46788	NC up vs CG
35765	1451462_a_at	Ifnar2	interferon (alpha and beta) receptor 2	NM_001110498 /// NM_010509	1.36851e-06	2.66007e-06	0.433214	-2.30833	NC down vs CG
42842	1458539_at	R3hdm1	R3H domain 1 (binds single-stranded nucleic acids)	NM_181750	1.35145e-05	2.66165e-06	8.91165	8.91165	NC up vs CG
38571	1454268_a_at	Cyba	cytochrome b-245, alpha polypeptide	NM_007806	2.95692e-06	2.66701e-06	0.13429	-7.44656	NC down vs CG
3570	1419231_s_at	Krt12	keratin 12	NM_010661	4.35042e-06	2.68087e-06	6.4694	6.4694	NC up vs CG
13078	1428764_at	Meg3	maternally expressed 3	NR_003633 /// NR_027651 /// NR_027652	1.39185e-06	2.69011e-06	11.9155	11.9155	NC up vs CG
8167	1423853_at	6330527O06Rik	RIKEN cDNA 6330527O06 gene	NM_029530	1.28394e-06	2.69154e-06	58.7116	58.7116	NC up vs CG
33678	1449370_at	Sox4	SRY-box containing gene 4	NM_009238	2.12704e-06	2.69826e-06	0.310122	-3.22454	NC down vs CG
28558	1444244_at	---	---	---	5.60806e-06	2.69893e-06	4.0919	4.0919	NC up vs CG
21116	1436802_at	Ilf3	interleukin enhancer binding factor 3	NM_001042707 /// NM_001042708 /// NM_001042709 /// NM_010561	5.63641e-06	2.70487e-06	0.238043	-4.20092	NC down vs CG
17906	1433592_at	Calm1	calmodulin 1	NM_009790	1.2564e-06	2.70943e-06	6.33051	6.33051	NC up vs CG
35504	1451201_s_at	Rnh1	ribonuclease/angiogenin inhibitor 1	NM_001172100 /// NM_001172101 /// NM_145135	6.82062e-06	2.70943e-06	0.458412	-2.18145	NC down vs CG
25369	1441055_at	Palm2	paralemmin 2	NM_172868	6.70795e-06	2.71216e-06	6.79165	6.79165	NC up vs CG
11115	1426801_at	2014-09-08	septin 8	NM_033144	1.4089e-06	2.71862e-06	0.235873	-4.23957	NC down vs CG
39640	1455337_at	Fgd4	FYVE, RhoGEF and PH domain containing 4	NM_139232 /// NM_139233 /// NM_139234	1.51983e-06	2.71974e-06	4.48483	4.48483	NC up vs CG
17774	1433460_at	Ttc7b	tetratricopeptide repeat domain 7B	NM_001033213	2.71551e-06	2.72142e-06	3.14823	3.14823	NC up vs CG
33045	1448737_at	Tspan7	tetraspanin 7	NM_019634	3.7671e-06	2.72223e-06	2.91163	2.91163	NC up vs CG
44589	1460289_at	Nrg3	neuregulin 3	NM_001190187 /// NM_001190188 /// NM_008734	5.849e-06	2.72912e-06	3.02685	3.02685	NC up vs CG
22722	1438408_at	Ankrd56	ankyrin repeat domain 56	NM_175270	2.31014e-06	2.72976e-06	10.3074	10.3074	NC up vs CG
2207	1417868_a_at	Ctsz	cathepsin Z	NM_022325	3.84798e-06	2.73079e-06	0.206295	-4.84743	NC down vs CG
5582	1421268_at	Ugcg	UDP-glucose ceramide glucosyltransferase	NM_011673	8.96174e-06	2.7326e-06	2.62188	2.62188	NC up vs CG
3077	1418738_at	Scn1b	sodium channel, voltage-gated, type I, beta	NM_011322	1.82285e-06	2.73379e-06	2.9538	2.9538	NC up vs CG
16525	1432211_a_at	Fbxo9	f-box protein 9	NM_001081490 /// NM_023605	8.57462e-07	2.73438e-06	2.9537	2.9537	NC up vs CG
12761	1428447_at	Tmem14a	transmembrane protein 14A	NM_029398	4.07394e-06	2.7352e-06	3.2688	3.2688	NC up vs CG
33802	1449494_at	Rab3c	RAB3C, member RAS oncogene family	NM_023852	3.52732e-06	2.75132e-06	20.5713	20.5713	NC up vs CG
20008	1435694_at	Arhgap26	Rho GTPase activating protein 26	NM_175164	1.60925e-06	2.75136e-06	8.92005	8.92005	NC up vs CG
38970	1454667_at	Snx8	sorting nexin 8	NM_172277	1.44008e-05	2.761e-06	0.482541	-2.07236	NC down vs CG
40554	1456251_x_at	Tspo	translocator protein	NM_009775	3.96998e-06	2.76113e-06	0.154115	-6.48868	NC down vs CG
36683	1452380_at	Epha7	Eph receptor A7	NM_001122889 /// NM_010141	3.92819e-06	2.76291e-06	15.6984	15.6984	NC up vs CG
20162	1435848_at	D430041D05Rik	RIKEN cDNA D430041D05 gene	NM_001033347	3.16824e-06	2.77073e-06	7.99679	7.99679	NC up vs CG
24157	1439843_at	Camk4	calcium/calmodulin-dependent protein kinase IV	NM_009793	3.16107e-06	2.77264e-06	46.712	46.712	NC up vs CG
12685	1428371_at	Ttbk2	tau tubulin kinase 2	NM_001024856 /// NM_001024857 /// NM_080788	6.35929e-08	2.78384e-06	2.25182	2.25182	NC up vs CG
12637	1428323_at	Gpd2	glycerol phosphate dehydrogenase 2, mitochondrial	NM_001145820 /// NM_010274	5.3294e-07	2.78533e-06	3.53793	3.53793	NC up vs CG
15505	1431191_a_at	Syt1	synaptotagmin I	NM_009306	1.62136e-06	2.79351e-06	33.5481	33.5481	NC up vs CG
39926	1455623_at	Mfsd4	major facilitator superfamily domain containing 4	NM_001114662 /// NM_172510	3.11733e-06	2.79466e-06	4.60933	4.60933	NC up vs CG
11210	1426896_at	Zfp191	zinc finger protein 191	NM_021559	3.08409e-06	2.81212e-06	0.33094	-3.0217	NC down vs CG
18068	1433754_at	Mbnl2	muscleblind-like 2	NM_175341 /// NM_207515	1.02132e-06	2.82141e-06	2.32587	2.32587	NC up vs CG
43300	1458997_at	Iglon5	IgLON family member 5	NM_001164518	8.20984e-06	2.82458e-06	0.406329	-2.46106	NC down vs CG
14076	1429762_a_at	Bbs5	Bardet-Biedl syndrome 5 (human)	NM_028284	7.74313e-06	2.82614e-06	2.90119	2.90119	NC up vs CG
22527	1438213_at	A830018L16Rik	RIKEN cDNA A830018L16 gene	NM_001160369 /// NM_001160370 /// NM_001160371 /// NM_177173	5.22789e-06	2.84229e-06	10.9878	10.9878	NC up vs CG
10760	1426446_at	6430548M08Rik	RIKEN cDNA 6430548M08 gene	NM_001163760 /// NM_001163761 /// NM_001163762 /// NM_172286	2.66803e-06	2.84924e-06	5.20684	5.20684	NC up vs CG
19272	1434958_at	Sacs	sacsin	NM_172809	1.1553e-06	2.85888e-06	3.63014	3.63014	NC up vs CG
6104	1421790_a_at	Kcnab3	potassium voltage-gated channel, shaker-related subfamily, beta member 3	NM_010599	3.91092e-06	2.87423e-06	3.00198	3.00198	NC up vs CG
26452	1442138_at	Gpr62	G protein-coupled receptor 62	NM_001159652	1.90991e-07	2.87587e-06	7.10226	7.10226	NC up vs CG
11359	1427045_at	Synpo	synaptopodin	NM_001109975 /// NM_177340	2.06459e-06	2.8765e-06	4.02634	4.02634	NC up vs CG
39475	1455172_at	AU020094	expressed sequence AU020094	---	2.70398e-06	2.87655e-06	2.88206	2.88206	NC up vs CG
31990	1447676_x_at	S100a16	S100 calcium binding protein A16	NM_026416	8.60815e-06	2.87667e-06	0.391525	-2.55411	NC down vs CG
21439	1437125_at	Camk2a	calcium/calmodulin-dependent protein kinase II alpha	NM_009792 /// NM_177407	2.59731e-06	2.88486e-06	19.7164	19.7164	NC up vs CG
11274	1426960_a_at	Fa2h	fatty acid 2-hydroxylase	NM_178086	5.51527e-08	2.88606e-06	5.64934	5.64934	NC up vs CG
39073	1454770_at	Cckbr	cholecystokinin B receptor	NM_007627	4.30821e-06	2.88847e-06	13.7785	13.7785	NC up vs CG
2441	1418102_at	Hes1	hairy and enhancer of split 1 (Drosophila)	NM_008235	2.11327e-06	2.907e-06	0.305755	-3.2706	NC down vs CG
9013	1424699_at	Ccdc136	coiled-coil domain containing 136	NM_145574	1.46028e-06	2.90983e-06	3.47419	3.47419	NC up vs CG
11429	1427115_at	Myh3	myosin, heavy polypeptide 3, skeletal muscle, embryonic	NM_001099635	5.20555e-06	2.91855e-06	3.75946	3.75946	NC up vs CG
3569	1419230_at	Krt12	keratin 12	NM_010661	5.54844e-06	2.92825e-06	12.483	12.483	NC up vs CG
27780	1443466_s_at	Polr3b	polymerase (RNA) III (DNA directed) polypeptide B	NM_027423	2.37272e-05	2.92851e-06	0.48505	-2.06164	NC down vs CG
42128	1457825_x_at	Tcn2	transcobalamin 2	NM_001130458 /// NM_001130459 /// NM_015749	1.65334e-05	2.93078e-06	0.455505	-2.19537	NC down vs CG
6812	1422498_at	Mageh1	melanoma antigen, family H, 1	NM_023788	9.67861e-07	2.93213e-06	0.404525	-2.47204	NC down vs CG
43933	1459630_at	---	---	---	1.81042e-07	2.93635e-06	0.372113	-2.68735	NC down vs CG
7104	1422790_at	Nppc	natriuretic peptide type C	NM_010933	5.86816e-07	2.93754e-06	4.06605	4.06605	NC up vs CG
13772	1429458_at	2410127L17Rik	RIKEN cDNA 2410127L17 gene	NM_026120	2.36686e-06	2.94126e-06	0.224138	-4.46154	NC down vs CG
45008	1460708_s_at	Cdc42	cell division cycle 42 homolog (S. cerevisiae)	NM_009861	3.77545e-06	2.94545e-06	0.450269	-2.22089	NC down vs CG
2102	1417763_at	Ssr1	signal sequence receptor, alpha	NM_025965	3.11217e-06	2.94735e-06	0.499046	-2.00382	NC down vs CG
25284	1440970_at	Kalrn	kalirin, RhoGEF kinase	NM_001164268 /// NM_177357	1.83423e-06	2.94919e-06	8.49042	8.49042	NC up vs CG
24467	1440153_at	---	---	---	1.62536e-06	2.95125e-06	3.09303	3.09303	NC up vs CG
10047	1425733_a_at	Eps8	epidermal growth factor receptor pathway substrate 8	NM_007945	1.42988e-06	2.95264e-06	0.433186	-2.30848	NC down vs CG
6805	1422491_a_at	Bnip2	BCL2/adenovirus E1B interacting protein 2	NM_001008238 /// NM_016787	1.02293e-06	2.95339e-06	0.345837	-2.89154	NC down vs CG
23841	1439527_at	Pgr	progesterone receptor	NM_008829	1.54891e-06	2.961e-06	15.3456	15.3456	NC up vs CG
11761	1427447_a_at	Triobp	TRIO and F-actin binding protein	NM_001024716 /// NM_001039155 /// NM_001039156 /// NM_138579	1.83611e-05	2.96127e-06	0.451342	-2.21561	NC down vs CG
2386	1418047_at	Neurod6	neurogenic differentiation 6	NM_009717	4.56772e-06	2.96293e-06	22.7692	22.7692	NC up vs CG
7677	1423363_at	Sort1	sortilin 1	NM_019972	9.8463e-07	2.9648e-06	3.19966	3.19966	NC up vs CG
18725	1434411_at	Col12a1	collagen, type XII, alpha 1	NM_007730	5.80368e-06	2.96958e-06	0.141659	-7.05922	NC down vs CG
21924	1437610_x_at	Rps8	ribosomal protein S8	NM_009098	3.00795e-06	2.97879e-06	0.4405	-2.27015	NC down vs CG
19622	1435308_at	Fut9	fucosyltransferase 9	NM_010243	7.27905e-06	2.98247e-06	3.48186	3.48186	NC up vs CG
36634	1452331_s_at	Qser1	glutamine and serine rich 1	NM_001123327	6.59379e-06	2.98268e-06	0.360956	-2.77042	NC down vs CG
35280	1450977_s_at	Ndrg1	N-myc downstream regulated gene 1	NM_008681	2.85871e-08	2.98466e-06	3.45358	3.45358	NC up vs CG
35871	1451568_at	Fam116a	family with sequence similarity 116, member A	NM_001134465 /// NM_145969	1.71826e-06	2.98615e-06	3.96731	3.96731	NC up vs CG
20211	1435897_at	Rpl32	ribosomal protein L32	NM_172086	1.81906e-06	2.98638e-06	0.404231	-2.47383	NC down vs CG
35107	1450804_at	Kif5c	kinesin family member 5C	NM_008449	3.03493e-06	2.99882e-06	8.66905	8.66905	NC up vs CG
19930	1435616_at	Cyp20a1	cytochrome P450, family 20, subfamily A, polypeptide 1	NM_030013	1.03786e-05	3.00621e-06	0.363051	-2.75443	NC down vs CG
11426	1427112_at	Ttl	tubulin tyrosine ligase	NM_027192	5.88253e-06	3.00909e-06	2.32406	2.32406	NC up vs CG
36031	1451728_at	Wdr13	WD repeat domain 13	NM_026137 /// NR_029428	8.8487e-06	3.0198e-06	2.49321	2.49321	NC up vs CG
9540	1425226_x_at	LOC665506	similar to T-cell receptor beta-2 chain C region	XM_977361	2.37249e-06	3.02352e-06	4.74969	4.74969	NC up vs CG
7006	1422692_at	Sub1	SUB1 homolog (S. cerevisiae)	NM_011294	1.54717e-05	3.02439e-06	3.38412	3.38412	NC up vs CG
35061	1450758_at	Cntnap2	contactin associated protein-like 2	NM_001004357 /// NM_025771	8.57692e-07	3.02572e-06	2.00457	2.00457	NC up vs CG
7877	1423563_at	Prrt1	proline-rich transmembrane protein 1	NM_030890	9.87855e-06	3.02604e-06	3.38951	3.38951	NC up vs CG
9848	1425534_at	Stau2	staufen (RNA binding protein) homolog 2 (Drosophila)	NM_001111272 /// NM_025303	8.63763e-07	3.02894e-06	4.36047	4.36047	NC up vs CG
18021	1433707_at	Gabra4	gamma-aminobutyric acid (GABA) A receptor, subunit alpha 4	NM_010251	6.02585e-06	3.04467e-06	23.7228	23.7228	NC up vs CG
3700	1419361_at	Ss18	synovial sarcoma translocation, Chromosome 18	NM_001161369 /// NM_001161370 /// NM_001161371 /// NM_009280	3.77172e-06	3.0452e-06	0.195466	-5.11598	NC down vs CG
11211	1426897_at	Rcc2	regulator of chromosome condensation 2	NM_173867	1.60793e-06	3.04553e-06	0.418948	-2.38693	NC down vs CG
36827	1452524_a_at	Elavl3	ELAV (embryonic lethal, abnormal vision, Drosophila)-like 3 (Hu antigen C)	NM_010487	7.16746e-07	3.04758e-06	2.75991	2.75991	NC up vs CG
35244	1450941_at	Sdcbp	syndecan binding protein	NM_001098227 /// NM_016807	1.1008e-06	3.05179e-06	0.442179	-2.26153	NC down vs CG
20654	1436340_at	6430704M03Rik /// 9630041G16Rik	RIKEN cDNA 6430704M03 gene /// RIKEN cDNA 9630041G16 gene	NM_001142965	9.80049e-06	3.0615e-06	2.2807	2.2807	NC up vs CG
8299	1423985_at	Gng5	guanine nucleotide binding protein (G protein), gamma 5	NM_010318	1.06489e-05	3.06282e-06	0.288372	-3.46774	NC down vs CG
14615	1430301_at	Stxbp5	syntaxin binding protein 5 (tomosyn)	NM_001081344	1.83829e-06	3.07172e-06	6.37133	6.37133	NC up vs CG
780	1416441_at	Pgcp	plasma glutamate carboxypeptidase	NM_018755 /// NM_176073	6.37801e-06	3.08309e-06	0.213569	-4.68232	NC down vs CG
39310	1455007_s_at	Gpt2	glutamic pyruvate transaminase (alanine aminotransferase) 2	NM_173866	1.58114e-06	3.0964e-06	0.206167	-4.85044	NC down vs CG
1194	1416855_at	Gas1	growth arrest specific 1	NM_008086	1.4069e-06	3.10362e-06	0.274417	-3.64409	NC down vs CG
1055	1416716_at	Efs	embryonal Fyn-associated substrate	NM_010112	2.75294e-06	3.10449e-06	0.228442	-4.37747	NC down vs CG
40226	1455923_at	Kctd8	potassium channel tetramerisation domain containing 8	NM_175519	1.29349e-06	3.1238e-06	5.33602	5.33602	NC up vs CG
20401	1436087_at	Dpp10	dipeptidylpeptidase 10	NM_199021	2.16005e-06	3.12483e-06	10.4115	10.4115	NC up vs CG
19621	1435307_at	Ankrd34b	ankyrin repeat domain 34B	NM_175455	1.92951e-07	3.126e-06	7.54455	7.54455	NC up vs CG
290	1415951_at	Fkbp10	FK506 binding protein 10	NM_001163481 /// NM_010221	5.90921e-06	3.12901e-06	0.15179	-6.58806	NC down vs CG
21427	1437113_s_at	Pld1	phospholipase D1	NM_001164056 /// NM_008875	6.2246e-06	3.1338e-06	0.468754	-2.13331	NC down vs CG
1079	1416740_at	Col5a1	collagen, type V, alpha 1	NM_015734	2.48977e-06	3.14129e-06	0.105544	-9.47471	NC down vs CG
21627	1437313_x_at	Hmgb2	high mobility group box 2	NM_008252	1.60626e-06	3.14681e-06	0.060308	-16.5815	NC down vs CG
5170	1420856_a_at	Lancl2	LanC (bacterial lantibiotic synthetase component C)-like 2	NM_133737	4.63968e-06	3.14899e-06	4.61861	4.61861	NC up vs CG
4071	1419732_at	Rtn4r	reticulon 4 receptor	NM_022982	8.19397e-06	3.15303e-06	2.79596	2.79596	NC up vs CG
34692	1450389_s_at	Pip5k1b	phosphatidylinositol-4-phosphate 5-kinase, type 1 beta	NM_008846	7.70275e-07	3.15347e-06	3.4175	3.4175	NC up vs CG
22323	1438009_at	Gm11276 /// Hist1h2ao	predicted gene 11276 /// histone cluster 1, H2ao	NM_001177544 /// NM_178185	1.74149e-06	3.15961e-06	0.0380092	-26.3094	NC down vs CG
23307	1438993_a_at	Atp6v1d	ATPase, H+ transporting, lysosomal V1 subunit D	NM_023721	5.6663e-06	3.16203e-06	3.12171	3.12171	NC up vs CG
2143	1417804_at	Rasgrp2	RAS, guanyl releasing protein 2	NM_011242	1.10355e-05	3.17799e-06	11.3566	11.3566	NC up vs CG
26335	1442021_at	Gnal	guanine nucleotide binding protein, alpha stimulating, olfactory type	NM_010307 /// NM_177137	1.11673e-05	3.18122e-06	8.63197	8.63197	NC up vs CG
12446	1428132_at	Cdc42se1	CDC42 small effector 1	NM_001038708 /// NM_172395	3.10663e-06	3.18674e-06	0.175923	-5.68429	NC down vs CG
1039	1416700_at	Rnd3	Rho family GTPase 3	NM_028810	1.64734e-05	3.2171e-06	0.332812	-3.0047	NC down vs CG
42743	1458440_at	Specc1	sperm antigen with calponin homology and coiled-coil domains 1	NM_001029936	1.91626e-06	3.22369e-06	0.37976	-2.63324	NC down vs CG
38990	1454687_at	Lrfn5	leucine rich repeat and fibronectin type III domain containing 5	NM_178714	6.91576e-06	3.22397e-06	12.6087	12.6087	NC up vs CG
13106	1428792_at	Bcas1	breast carcinoma amplified sequence 1	NM_001164369 /// NM_029815	2.48889e-06	3.23047e-06	0.319676	-3.12817	NC down vs CG
40158	1455855_x_at	Hnrnpab	heterogeneous nuclear ribonucleoprotein A/B	NM_001048061 /// NM_010448	2.38118e-06	3.23694e-06	0.350087	-2.85644	NC down vs CG
13939	1429625_at	2900054C01Rik	RIKEN cDNA 2900054C01 gene	---	5.05463e-06	3.2404e-06	4.78152	4.78152	NC up vs CG
34248	1449945_at	Ppargc1b	peroxisome proliferative activated receptor, gamma, coactivator 1 beta	NM_133249	2.27428e-06	3.24503e-06	5.57054	5.57054	NC up vs CG
21136	1436822_x_at	Gm10166 /// Gm10268 /// Gm10362 /// Gm6133 /// Hk1 /// Rpl17 /// Rpl17-ps3	predicted pseudogene 10166 /// predicted gene 10268 /// predicted gene 10362 ///	NM_001002239 /// NM_001146100 /// NM_010438 /// XM_001475503 /// XM_001478844 //	2.27033e-06	3.2525e-06	0.472486	-2.11646	NC down vs CG
27241	1442927_at	Ptk2b	PTK2 protein tyrosine kinase 2 beta	NM_001162365 /// NM_001162366 /// NM_172498	3.2199e-06	3.25671e-06	6.723	6.723	NC up vs CG
19479	1435165_at	Cntn2	contactin 2	NM_177129	1.65589e-07	3.26451e-06	5.20059	5.20059	NC up vs CG
44963	1460663_at	Cckbr	cholecystokinin B receptor	NM_007627	4.79587e-06	3.27244e-06	4.67979	4.67979	NC up vs CG
23554	1439240_x_at	Lin7b	lin-7 homolog B (C. elegans)	NM_011698	5.49894e-06	3.27297e-06	3.12065	3.12065	NC up vs CG
37565	1453262_at	2810032G03Rik	RIKEN cDNA 2810032G03 gene	NR_015579	9.75171e-06	3.28139e-06	2.62383	2.62383	NC up vs CG
35027	1450724_at	Fam126a	family with sequence similarity 126, member A	NM_053090	5.11785e-06	3.2871e-06	0.413755	-2.41689	NC down vs CG
19080	1434766_at	Prkaa2	protein kinase, AMP-activated, alpha 2 catalytic subunit	NM_178143	1.26837e-05	3.28789e-06	4.53651	4.53651	NC up vs CG
13398	1429084_at	Vezf1	vascular endothelial zinc finger 1	NM_016686	3.08012e-06	3.29549e-06	0.277683	-3.60122	NC down vs CG
9294	1424980_s_at	Aph1a	anterior pharynx defective 1a homolog (C. elegans)	NM_146104 /// NM_146134	7.29349e-06	3.29686e-06	0.42377	-2.35977	NC down vs CG
9936	1425622_at	Edil3	EGF-like repeats and discoidin I-like domains 3	NM_001037987 /// NM_010103	8.97979e-08	3.30489e-06	3.97013	3.97013	NC up vs CG
7176	1422862_at	Pdlim5	PDZ and LIM domain 5	NM_001190852 /// NM_001190853 /// NM_001190854 /// NM_001190855 /// NM_001190856	2.19421e-06	3.31563e-06	0.206148	-4.85088	NC down vs CG
33534	1449226_at	Hic1	hypermethylated in cancer 1	NM_001098203 /// NM_010430	3.43361e-06	3.32947e-06	0.483633	-2.06768	NC down vs CG
22098	1437784_at	Runx1t1	runt-related transcription factor 1; translocated to, 1 (cyclin D-related)	NM_001111026 /// NM_001111027 /// NM_009822	1.1249e-05	3.33019e-06	4.3477	4.3477	NC up vs CG
40684	1456381_x_at	Mcl1	myeloid cell leukemia sequence 1	NM_008562	3.28536e-06	3.33088e-06	0.479093	-2.08728	NC down vs CG
22134	1437820_at	Foxs1	forkhead box S1	NM_010226	1.67803e-06	3.34522e-06	0.335051	-2.98462	NC down vs CG
39060	1454757_s_at	Ifi27l1	interferon, alpha-inducible protein 27 like 1	NM_026790 /// NM_194066 /// NM_194067 /// NM_194068 /// NM_194069	5.83158e-06	3.35269e-06	0.158112	-6.32462	NC down vs CG
8287	1423973_a_at	Arf3	ADP-ribosylation factor 3	NM_007478	1.13329e-05	3.36234e-06	3.18414	3.18414	NC up vs CG
19246	1434932_at	Adarb1	adenosine deaminase, RNA-specific, B1	NM_001024837 /// NM_130895 /// NR_004429 /// NR_021486	4.05364e-07	3.3737e-06	2.39179	2.39179	NC up vs CG
43825	1459522_s_at	Gyg	glycogenin	NM_013755	8.41588e-06	3.37529e-06	0.467853	-2.13742	NC down vs CG
19343	1435029_at	B230120H23Rik	RIKEN cDNA B230120H23 gene	NM_001164791 /// NM_023057 /// NM_178084	4.71657e-06	3.38627e-06	0.27274	-3.6665	NC down vs CG
1219	1416880_at	Mcl1	myeloid cell leukemia sequence 1	NM_008562	6.12501e-06	3.40878e-06	0.411778	-2.4285	NC down vs CG
5908	1421594_a_at	Sytl2	synaptotagmin-like 2	NM_001040085 /// NM_001040086 /// NM_001040087 /// NM_001040088 /// NM_031394	1.89337e-06	3.40909e-06	5.7891	5.7891	NC up vs CG
4776	1420462_at	Il1rapl2	interleukin 1 receptor accessory protein-like 2	NM_030688	4.76112e-06	3.41167e-06	4.86936	4.86936	NC up vs CG
23113	1438799_at	Dlx6os1	Dlx6 opposite strand transcript 1	NR_015388	5.40873e-06	3.42469e-06	4.68775	4.68775	NC up vs CG
34673	1450370_a_at	Kcnip4	Kv channel interacting protein 4	NM_030265	3.21575e-06	3.43544e-06	14.6646	14.6646	NC up vs CG
232	1415893_at	Sgpl1	sphingosine phosphate lyase 1	NM_009163	1.24067e-06	3.45551e-06	0.218578	-4.57503	NC down vs CG
24974	1440660_at	---	---	---	8.2961e-06	3.45847e-06	0.373985	-2.67391	NC down vs CG
23713	1439399_a_at	Snhg1	small nucleolar RNA host gene (non-protein coding) 1	NR_002896	4.47779e-06	3.46493e-06	0.226182	-4.42121	NC down vs CG
40110	1455807_at	Tspyl5	testis-specific protein, Y-encoded-like 5	NM_001085421	2.10576e-06	3.46585e-06	3.52626	3.52626	NC up vs CG
1759	1417420_at	Ccnd1	cyclin D1	NM_007631	2.24064e-06	3.49134e-06	0.0565691	-17.6775	NC down vs CG
33624	1449316_at	Cyp4f15	cytochrome P450, family 4, subfamily f, polypeptide 15	NM_134127	1.05362e-05	3.49969e-06	4.59286	4.59286	NC up vs CG
11600	1427286_at	D11Bwg0517e	DNA segment, Chr 11, Brigham & Women's Genetics 0517 expressed	NM_001024931 /// NM_001039167 /// NM_001039168	3.47596e-06	3.50011e-06	25.4737	25.4737	NC up vs CG
19442	1435128_at	Baiap2	brain-specific angiogenesis inhibitor 1-associated protein 2	NM_001037754 /// NM_001037755 /// NM_130862	4.8789e-06	3.50908e-06	7.58333	7.58333	NC up vs CG
5185	1420871_at	Gucy1b3	guanylate cyclase 1, soluble, beta 3	NM_001161796 /// NM_017469	7.45632e-06	3.51735e-06	3.82884	3.82884	NC up vs CG
44690	1460390_at	Sorl1	sortilin-related receptor, LDLR class A repeats-containing	NM_011436	8.56044e-07	3.5288e-06	4.79766	4.79766	NC up vs CG
28293	1443979_at	A830021K08Rik	RIKEN cDNA A830021K08 gene	---	5.29101e-06	3.53871e-06	3.50183	3.50183	NC up vs CG
30471	1446157_at	---	---	---	1.86922e-06	3.5407e-06	2.19979	2.19979	NC up vs CG
5531	1421217_a_at	Lgals9	lectin, galactose binding, soluble 9	NM_001159301 /// NM_010708	2.40461e-06	3.54226e-06	0.109346	-9.14531	NC down vs CG
34126	1449823_at	Dach2	dachshund 2 (Drosophila)	NM_001142570 /// NM_033605	3.76755e-06	3.54938e-06	0.117373	-8.51982	NC down vs CG
10768	1426454_at	Arhgdib	Rho, GDP dissociation inhibitor (GDI) beta	NM_007486	9.46284e-07	3.55129e-06	0.194498	-5.14144	NC down vs CG
4305	1419978_s_at	D10Ertd610e	DNA segment, Chr 10, ERATO Doi 610, expressed	NM_001166413 /// NM_028027	7.67823e-07	3.56001e-06	2.00376	2.00376	NC up vs CG
10897	1426583_at	Atf2	activating transcription factor 2	NM_001025093 /// NM_009715	1.15101e-05	3.56859e-06	2.12113	2.12113	NC up vs CG
11746	1427432_a_at	Tra2b	transformer 2 beta homolog (Drosophila)	NM_009186	4.9892e-06	3.56902e-06	0.429562	-2.32795	NC down vs CG
19162	1434848_at	---	---	---	4.75704e-06	3.57339e-06	2.32962	2.32962	NC up vs CG
12432	1428118_at	Lingo1	leucine rich repeat and Ig domain containing 1	NM_181074	1.03696e-05	3.57365e-06	5.77907	5.77907	NC up vs CG
37586	1453283_at	Pgm1	phosphoglucomutase 1	NM_025700	4.52368e-06	3.57547e-06	0.299963	-3.33375	NC down vs CG
28035	1443721_x_at	Sbno2	strawberry notch homolog 2 (Drosophila)	NM_183426	6.29389e-06	3.58181e-06	0.156055	-6.40801	NC down vs CG
19541	1435227_at	Bcl11b	B-cell leukemia/lymphoma 11B	NM_001079883 /// NM_021399	1.28364e-05	3.58359e-06	16.0907	16.0907	NC up vs CG
10807	1426493_a_at	Kifc2	kinesin family member C2	NM_010630	8.00721e-06	3.58401e-06	3.44586	3.44586	NC up vs CG
25117	1440803_x_at	Tacr3	tachykinin receptor 3	NM_021382	1.34072e-07	3.60066e-06	2.16525	2.16525	NC up vs CG
36197	1451894_a_at	Scn8a	sodium channel, voltage-gated, type VIII, alpha	NM_001077499 /// NM_011323	2.49227e-06	3.60507e-06	8.94546	8.94546	NC up vs CG
1822	1417483_at	Nfkbiz	nuclear factor of kappa light polypeptide gene enhancer in B-cells inhibitor, ze	NM_001159394 /// NM_001159395 /// NM_030612	1.12205e-06	3.6137e-06	0.171664	-5.82532	NC down vs CG
10843	1426529_a_at	Tagln2	transgelin 2	NM_178598	4.11924e-06	3.61518e-06	0.0899326	-11.1194	NC down vs CG
10128	1425814_a_at	Calcrl	calcitonin receptor-like	NM_018782	3.73973e-06	3.61538e-06	0.10934	-9.14578	NC down vs CG
5867	1421553_at	Epm2a	epilepsy, progressive myoclonic epilepsy, type 2 gene alpha	NM_010146	5.14909e-06	3.61596e-06	2.78853	2.78853	NC up vs CG
18156	1433842_at	Lrrfip1	leucine rich repeat (in FLII) interacting protein 1	NM_001111311 /// NM_001111312 /// NM_008515	2.41853e-06	3.6184e-06	0.0743976	-13.4413	NC down vs CG
2433	1418094_s_at	Car4	carbonic anhydrase 4	NM_007607	3.8693e-06	3.62654e-06	8.42854	8.42854	NC up vs CG
33202	1448894_at	Akr1b8	aldo-keto reductase family 1, member B8	NM_008012	5.73132e-06	3.62826e-06	0.106758	-9.36698	NC down vs CG
13757	1429443_at	Cpne4	copine IV	NM_028719	2.91122e-06	3.63639e-06	11.9493	11.9493	NC up vs CG
21700	1437386_at	Lingo1	leucine rich repeat and Ig domain containing 1	NM_181074	1.64074e-05	3.63846e-06	4.81117	4.81117	NC up vs CG
35033	1450730_at	Hs2st1	heparan sulfate 2-O-sulfotransferase 1	NM_011828	2.75646e-06	3.644e-06	0.456715	-2.18955	NC down vs CG
37014	1452711_at	Atl1	atlastin GTPase 1	NM_178628	4.49461e-06	3.64921e-06	6.63108	6.63108	NC up vs CG
19865	1435551_at	Fhod3	formin homology 2 domain containing 3	NM_175276	1.63021e-06	3.65797e-06	5.73962	5.73962	NC up vs CG
12594	1428280_at	Fip1l1	FIP1 like 1 (S. cerevisiae)	NM_001159573 /// NM_001159574 /// NM_024183	6.87461e-07	3.66378e-06	0.391681	-2.5531	NC down vs CG
22792	1438478_a_at	Ppp3ca	protein phosphatase 3, catalytic subunit, alpha isoform	NM_008913	7.93874e-06	3.67667e-06	4.58802	4.58802	NC up vs CG
40959	1456656_at	Lin7a	lin-7 homolog A (C. elegans)	NM_001033223 /// NM_001039354	1.51135e-05	3.67949e-06	7.98632	7.98632	NC up vs CG
3301	1418962_at	Necap2	NECAP endocytosis associated 2	NM_025383	1.29571e-05	3.68728e-06	0.442607	-2.25934	NC down vs CG
1150	1416811_s_at	Ctla2a /// Ctla2b	cytotoxic T lymphocyte-associated protein 2 alpha /// cytotoxic T lymphocyte-ass	NM_001145799 /// NM_001145801 /// NM_007796 /// NM_007797	5.97138e-07	3.68977e-06	0.230467	-4.33902	NC down vs CG
35535	1451232_at	Cd151	CD151 antigen	NM_001111049 /// NM_001111050 /// NM_009842	1.70906e-05	3.69337e-06	0.260899	-3.8329	NC down vs CG
39819	1455516_at	Csrnp3	cysteine-serine-rich nuclear protein 3	NM_153409 /// NM_178634	1.37993e-06	3.70629e-06	4.17633	4.17633	NC up vs CG
12578	1428264_at	Snrnp40	small nuclear ribonucleoprotein 40 (U5)	NM_025645	2.37331e-06	3.71367e-06	0.49553	-2.01804	NC down vs CG
32992	1448684_at	Ppp1r2	protein phosphatase 1, regulatory (inhibitor) subunit 2	NM_025800	9.26048e-06	3.7372e-06	2.40983	2.40983	NC up vs CG
24600	1440286_at	Fbxl16	F-box and leucine-rich repeat protein 16	NM_001164225	6.65121e-06	3.74779e-06	6.65455	6.65455	NC up vs CG
28202	1443888_at	AU023762	expressed sequence AU023762	---	8.34352e-06	3.75505e-06	3.36301	3.36301	NC up vs CG
37265	1452962_at	Tmem25	transmembrane protein 25	NM_027865	6.33194e-07	3.75651e-06	3.44286	3.44286	NC up vs CG
22021	1437707_at	Slmo1	slowmo homolog 1 (Drosophila)	NM_144867	1.63404e-05	3.79521e-06	2.90844	2.90844	NC up vs CG
3564	1419225_at	Cacna2d3	calcium channel, voltage-dependent, alpha2/delta subunit 3	NM_009785	4.95621e-06	3.79745e-06	8.44019	8.44019	NC up vs CG
1420	1417081_a_at	Syngr2	synaptogyrin 2	NM_009304	1.73416e-05	3.80745e-06	0.230741	-4.33386	NC down vs CG
22938	1438624_x_at	Hs3st2	heparan sulfate (glucosamine) 3-O-sulfotransferase 2	NM_001081327	4.23182e-06	3.81041e-06	11.3174	11.3174	NC up vs CG
1627	1417288_at	Plekha2	pleckstrin homology domain-containing, family A (phosphoinositide binding specif	NM_031257	3.77432e-06	3.8198e-06	0.277069	-3.60921	NC down vs CG
18542	1434228_at	Pdp1	pyruvate dehyrogenase phosphatase catalytic subunit 1	NM_001033453 /// NM_001098230 /// NM_001098231	9.26998e-06	3.82299e-06	11.3372	11.3372	NC up vs CG
3476	1419137_at	Shank3	SH3/ankyrin domain gene 3	NM_021423	7.50197e-06	3.82524e-06	4.77585	4.77585	NC up vs CG
5539	1421225_a_at	Slc4a4	solute carrier family 4 (anion exchanger), member 4	NM_001136260 /// NM_001197147 /// NM_018760	6.79343e-06	3.83928e-06	5.91146	5.91146	NC up vs CG
7729	1423415_at	Gpr83	G protein-coupled receptor 83	NM_010287	6.17227e-06	3.84267e-06	8.29588	8.29588	NC up vs CG
18327	1434013_at	Ablim3	actin binding LIM protein family, member 3	NM_001164491 /// NM_198649	3.00567e-06	3.86721e-06	4.88302	4.88302	NC up vs CG
3527	1419188_s_at	Ccl27a /// Ccl27b /// Gm13306	chemokine (C-C motif) ligand 27A /// chemokine (C-C motif) ligand 27b /// predic	NM_001048179 /// NM_001164044 /// NM_001164045 /// NM_001164046 /// NM_011336 //	1.67898e-06	3.87302e-06	16.0504	16.0504	NC up vs CG
17904	1433590_at	Herc3	hect domain and RLD 3	NM_028705	3.61457e-06	3.8766e-06	3.71927	3.71927	NC up vs CG
33828	1449520_at	Ttc28	tetratricopeptide repeat domain 28	NM_024477	4.35849e-06	3.88654e-06	0.389616	-2.56663	NC down vs CG
23740	1439426_x_at	Lyz1	lysozyme 1	NM_013590	6.69413e-06	3.90063e-06	0.0391109	-25.5683	NC down vs CG
1841	1417502_at	Tspan7	tetraspanin 7	NM_019634	7.7262e-06	3.9207e-06	4.49772	4.49772	NC up vs CG
2811	1418472_at	Aspa	aspartoacylase	NM_023113	2.51192e-07	3.93352e-06	15.0011	15.0011	NC up vs CG
16731	1432417_a_at	Tspan2	tetraspanin 2	NM_027533	3.14453e-07	3.93989e-06	5.193	5.193	NC up vs CG
14702	1430388_a_at	Sulf2	sulfatase 2	NM_028072	4.62986e-06	3.94292e-06	0.150132	-6.66079	NC down vs CG
25339	1441025_at	3110047P20Rik	RIKEN cDNA 3110047P20 gene	NM_177006	8.66129e-06	3.94446e-06	3.17605	3.17605	NC up vs CG
21954	1437640_at	6430704M03Rik	RIKEN cDNA 6430704M03 gene	NM_001142965	1.42008e-05	3.94497e-06	2.59034	2.59034	NC up vs CG
20882	1436568_at	Jam2	junction adhesion molecule 2	NM_023844	1.12626e-05	3.9451e-06	0.282174	-3.54392	NC down vs CG
42946	1458643_at	Dtx1	deltex 1 homolog (Drosophila)	NM_008052	7.37177e-06	3.94868e-06	4.03513	4.03513	NC up vs CG
33105	1448797_at	Elk3	ELK3, member of ETS oncogene family	NM_013508	1.81235e-06	3.94905e-06	0.160551	-6.22855	NC down vs CG
15685	1431371_at	9030411M13Rik	RIKEN cDNA 9030411M13 gene	---	5.9099e-06	3.95716e-06	3.88316	3.88316	NC up vs CG
2632	1418293_at	Ifit2	interferon-induced protein with tetratricopeptide repeats 2	NM_008332	1.66247e-06	3.95767e-06	0.15387	-6.49901	NC down vs CG
22287	1437973_at	Lingo2	leucine rich repeat and Ig domain containing 2	NM_001165999 /// NM_001166000 /// NM_001166001 /// NM_175516	1.0767e-05	3.96457e-06	2.28711	2.28711	NC up vs CG
4499	1420172_at	---	---	---	3.14567e-06	3.97083e-06	0.352214	-2.83918	NC down vs CG
43608	1459305_at	---	---	---	1.74435e-05	3.97745e-06	0.448561	-2.22935	NC down vs CG
7786	1423472_at	2014-09-02	septin 2	NM_001159717 /// NM_001159718 /// NM_001159719 /// NM_010891	7.14268e-06	3.99955e-06	0.285888	-3.49788	NC down vs CG
38259	1453956_a_at	Cdk14	cyclin-dependent kinase 14	NM_011074	6.58037e-06	4.00314e-06	4.93154	4.93154	NC up vs CG
32760	1448452_at	Irf8	interferon regulatory factor 8	NM_008320	1.45701e-06	4.00429e-06	0.144691	-6.9113	NC down vs CG
32635	1448327_at	Actn2	actinin alpha 2	NM_033268	9.58732e-06	4.02082e-06	6.15639	6.15639	NC up vs CG
20797	1436483_at	Myt1l	myelin transcription factor 1-like	NM_001093775 /// NM_001093776 /// NM_001093778 /// NM_008666	3.58738e-06	4.02897e-06	9.09307	9.09307	NC up vs CG
35621	1451318_a_at	Lyn	Yamaguchi sarcoma viral (v-yes-1) oncogene homolog	NM_001111096 /// NM_010747	4.8517e-06	4.04986e-06	0.15641	-6.39347	NC down vs CG
40515	1456212_x_at	Socs3	suppressor of cytokine signaling 3	NM_007707	3.15322e-06	4.05209e-06	0.116208	-8.60525	NC down vs CG
18408	1434094_at	Tmem125	transmembrane protein 125	NM_172383	2.18526e-07	4.06832e-06	7.1725	7.1725	NC up vs CG
44901	1460601_at	Myrip	myosin VIIA and Rab interacting protein	NM_144557	3.86785e-06	4.09205e-06	8.97036	8.97036	NC up vs CG
41573	1457270_at	Gas7	growth arrest specific 7	NM_001109657 /// NM_008088	2.10551e-06	4.1043e-06	9.10427	9.10427	NC up vs CG
19986	1435672_at	3830612M24	hypothetical protein 3830612M24	---	7.92086e-07	4.10458e-06	0.179755	-5.56312	NC down vs CG
6743	1422429_at	Rnf14	ring finger protein 14	NM_001164621 /// NM_001164622 /// NM_020012	5.41916e-06	4.11813e-06	2.10623	2.10623	NC up vs CG
33779	1449471_at	Kcnmb4	potassium large conductance calcium-activated channel, subfamily M, beta member	NM_021452	4.97701e-06	4.12019e-06	4.87802	4.87802	NC up vs CG
9299	1424985_a_at	Sox10	SRY-box containing gene 10	NM_011437	4.49149e-06	4.15367e-06	0.249415	-4.00938	NC down vs CG
10342	1426028_a_at	Cit	citron	NM_007708	1.76936e-06	4.15815e-06	2.86162	2.86162	NC up vs CG
16746	1432432_a_at	Rab3c	RAB3C, member RAS oncogene family	NM_023852	5.9269e-06	4.17082e-06	22.0549	22.0549	NC up vs CG
38991	1454688_x_at	Tmed10	transmembrane emp24-like trafficking protein 10 (yeast)	NM_026775	1.91042e-06	4.1736e-06	0.343473	-2.91143	NC down vs CG
37600	1453297_at	Golga7b	golgi autoantigen, golgin subfamily a, 7B	NM_001141983 /// NM_027694	1.05713e-05	4.18053e-06	3.9889	3.9889	NC up vs CG
39862	1455559_at	Pcnxl2	pecanex-like 2 (Drosophila)	NM_175561	2.1135e-06	4.21365e-06	5.8665	5.8665	NC up vs CG
21841	1437527_x_at	Mcl1	myeloid cell leukemia sequence 1	NM_008562	3.39101e-06	4.21911e-06	0.452977	-2.20762	NC down vs CG
40279	1455976_x_at	Dbi	diazepam binding inhibitor	NM_001037999 /// NM_007830	9.04901e-06	4.21974e-06	0.306325	-3.26451	NC down vs CG
7137	1422823_at	Eps8	epidermal growth factor receptor pathway substrate 8	NM_007945	3.76925e-06	4.21983e-06	0.452972	-2.20764	NC down vs CG
39414	1455111_at	Yipf6	Yip1 domain family, member 6	NM_207633	1.5135e-06	4.2213e-06	0.388448	-2.57435	NC down vs CG
1581	1417242_at	Eif4a3	eukaryotic translation initiation factor 4A3	NM_138669	4.31245e-06	4.22192e-06	0.429962	-2.32579	NC down vs CG
21874	1437560_at	Ntrk2	neurotrophic tyrosine kinase, receptor, type 2	NM_001025074 /// NM_008745	1.20247e-05	4.2267e-06	5.95241	5.95241	NC up vs CG
3347	1419008_at	Npy5r	neuropeptide Y receptor Y5	NM_016708	2.45974e-06	4.2473e-06	3.91661	3.91661	NC up vs CG
517	1416178_a_at	Plekhb1	pleckstrin homology domain containing, family B (evectins) member 1	NM_001163182 /// NM_001163183 /// NM_001163184 /// NM_001163185 /// NM_001163186	3.95996e-06	4.25985e-06	0.352389	-2.83778	NC down vs CG
40690	1456387_at	Nol4	nucleolar protein 4	NM_001161483 /// NM_199024	3.15866e-06	4.26379e-06	4.20216	4.20216	NC up vs CG
23262	1438948_x_at	Tspo	translocator protein	NM_009775	6.48684e-06	4.264e-06	0.13	-7.69232	NC down vs CG
21873	1437559_at	Rgs7bp	regulator of G-protein signalling 7 binding protein	NM_029879	1.36621e-05	4.26491e-06	4.44265	4.44265	NC up vs CG
43235	1458932_at	Pex5l	peroxisomal biogenesis factor 5-like	NM_001163516 /// NM_001163517 /// NM_021483	4.86767e-06	4.27082e-06	3.29383	3.29383	NC up vs CG
40411	1456108_x_at	Rnf112	ring finger protein 112	NM_009548	5.1632e-06	4.28747e-06	17.5912	17.5912	NC up vs CG
29341	1445027_at	Cdr2l	cerebellar degeneration-related protein 2-like	NM_001080929	4.51238e-06	4.28983e-06	0.386341	-2.58839	NC down vs CG
11215	1426901_s_at	Camta2	calmodulin binding transcription activator 2	NM_001190376 /// NM_001190378 /// NM_001190379 /// NM_178116	1.12354e-05	4.29381e-06	3.88181	3.88181	NC up vs CG
1775	1417436_at	Large /// LOC100505323	like-glycosyltransferase /// glycosyltransferase-like protein LARGE1-like	NM_010687 /// XM_003084774	7.47039e-06	4.31331e-06	2.00887	2.00887	NC up vs CG
34780	1450477_at	Htr2c	5-hydroxytryptamine (serotonin) receptor 2C	NM_008312	6.71496e-07	4.31376e-06	6.15928	6.15928	NC up vs CG
4894	1420580_at	4930429B21Rik	RIKEN cDNA 4930429B21 gene	NR_027966	1.5768e-05	4.3195e-06	4.36334	4.36334	NC up vs CG
39875	1455572_x_at	Rps18	ribosomal protein S18	NM_011296	1.99823e-06	4.32027e-06	0.348595	-2.86866	NC down vs CG
654	1416315_at	Abhd4	abhydrolase domain containing 4	NM_134076	5.38099e-06	4.32438e-06	0.308921	-3.23707	NC down vs CG
39202	1454899_at	Lpp	LIM domain containing preferred translocation partner in lipoma	NM_001145952 /// NM_001145954 /// NM_178665	1.2806e-05	4.32464e-06	0.208189	-4.80332	NC down vs CG
1785	1417446_at	Slc12a4	solute carrier family 12, member 4	NM_009195	2.45073e-06	4.32927e-06	0.181655	-5.50496	NC down vs CG
41743	1457440_at	Sstr4	somatostatin receptor 4	NM_009219	4.36177e-06	4.3298e-06	8.62751	8.62751	NC up vs CG
32821	1448513_a_at	Npc2	Niemann Pick type C2	NM_023409	9.08887e-06	4.33671e-06	0.435976	-2.2937	NC down vs CG
1058	1416719_a_at	Rps10	ribosomal protein S10	NM_025963	5.30928e-06	4.33856e-06	0.438061	-2.28279	NC down vs CG
341	1416002_x_at	Cotl1	coactosin-like 1 (Dictyostelium)	NM_028071	6.56884e-06	4.33976e-06	0.20536	-4.8695	NC down vs CG
7445	1423131_at	Nsa2	NSA2 ribosome biogenesis homolog (S. cerevisiae)	NM_021552	7.38314e-06	4.35274e-06	0.361668	-2.76497	NC down vs CG
34330	1450027_at	Sdc3	syndecan 3	NM_011520	6.03859e-06	4.35287e-06	0.175546	-5.69651	NC down vs CG
3922	1419583_at	Cbx4	chromobox homolog 4 (Drosophila Pc class)	NM_007625	9.31724e-06	4.36174e-06	2.01926	2.01926	NC up vs CG
27447	1443133_at	A230070E04Rik	RIKEN cDNA A230070E04 gene	XR_105623 /// XR_106866	2.60749e-05	4.37056e-06	3.06065	3.06065	NC up vs CG
8343	1424029_at	Tspyl4	TSPY-like 4	NM_030203	7.13402e-07	4.37594e-06	2.92474	2.92474	NC up vs CG
21371	1437057_at	Megf6	multiple EGF-like-domains 6	NM_001162977	8.8602e-06	4.38591e-06	0.181511	-5.50931	NC down vs CG
39277	1454974_at	Ntn1	netrin 1	NM_008744	3.65448e-06	4.39514e-06	0.0691289	-14.4657	NC down vs CG
34743	1450440_at	Gfra1	glial cell line derived neurotrophic factor family receptor alpha 1	NM_010279	7.46604e-06	4.39634e-06	0.25896	-3.8616	NC down vs CG
7402	1423088_at	Tmod3	tropomodulin 3	NM_016963	1.17708e-05	4.3965e-06	0.274839	-3.6385	NC down vs CG
16237	1431923_at	Aifm3	apoptosis-inducing factor, mitochondrion-associated 3	NM_175178	1.91719e-06	4.40065e-06	5.99121	5.99121	NC up vs CG
18991	1434677_at	Hps5	Hermansky-Pudlak syndrome 5 homolog (human)	NM_001005247 /// NM_001005248 /// NM_001167864	2.86386e-05	4.41359e-06	0.424747	-2.35434	NC down vs CG
26735	1442421_at	---	---	---	3.72545e-06	4.41374e-06	2.68792	2.68792	NC up vs CG
6996	1422682_s_at	Gm10334 /// Gm5771 /// Prss1 /// Prss3	predicted gene 10334 /// predicted gene 5771 /// protease, serine, 1 (trypsin 1)	NM_001038997 /// NM_001103153 /// NM_011645 /// NM_053243	1.67067e-05	4.42219e-06	2.5808	2.5808	NC up vs CG
7418	1423104_at	Irs1	insulin receptor substrate 1	NM_010570	9.9363e-06	4.45111e-06	0.334848	-2.98643	NC down vs CG
7459	1423145_a_at	Tcap	titin-cap	NM_011540	9.4947e-06	4.45489e-06	4.16524	4.16524	NC up vs CG
10609	1426295_at	Hapln1	hyaluronan and proteoglycan link protein 1	NM_013500	1.13691e-06	4.46677e-06	7.29548	7.29548	NC up vs CG
2740	1418401_a_at	Dusp16	dual specificity phosphatase 16	NM_001048054 /// NM_130447	1.47164e-05	4.51855e-06	0.309736	-3.22856	NC down vs CG
37070	1452767_at	Rrbp1	ribosome binding protein 1	NM_024281 /// NM_133626	2.17189e-05	4.51986e-06	0.236294	-4.23202	NC down vs CG
7500	1423186_at	Tiam2	T-cell lymphoma invasion and metastasis 2	NM_001122998 /// NM_011878	3.5459e-06	4.52294e-06	8.41892	8.41892	NC up vs CG
32675	1448367_at	Sdf4	stromal cell derived factor 4	NM_011341	2.74432e-06	4.52449e-06	2.84693	2.84693	NC up vs CG
36572	1452269_at	Spnb3	spectrin beta 3	NM_021287	1.08313e-05	4.53128e-06	5.38615	5.38615	NC up vs CG
26413	1442099_at	Usp31	ubiquitin specific peptidase 31	NM_001033173	6.64979e-06	4.53403e-06	3.58374	3.58374	NC up vs CG
10991	1426677_at	Flna	filamin, alpha	NM_010227	9.08339e-06	4.5358e-06	0.167908	-5.95565	NC down vs CG
9896	1425582_a_at	Emcn	endomucin	NM_001163522 /// NM_016885	2.41323e-07	4.53904e-06	0.432484	-2.31222	NC down vs CG
22933	1438619_x_at	Zdhhc14	zinc finger, DHHC domain containing 14	NM_146073	6.6407e-06	4.547e-06	2.16054	2.16054	NC up vs CG
41798	1457495_at	2900052N01Rik	RIKEN cDNA 2900052N01 gene	NR_015605	4.91127e-06	4.54828e-06	2.82638	2.82638	NC up vs CG
18564	1434250_at	Pak2	p21 protein (Cdc42/Rac)-activated kinase 2	NM_177326	1.24546e-06	4.56152e-06	0.410802	-2.43426	NC down vs CG
2877	1418538_at	Kdelr3	KDEL (Lys-Asp-Glu-Leu) endoplasmic reticulum protein retention receptor 3	NM_134090	6.01644e-06	4.56443e-06	0.117684	-8.49731	NC down vs CG
22979	1438665_at	Smpd3	sphingomyelin phosphodiesterase 3, neutral	NM_021491	8.47077e-06	4.60047e-06	5.79523	5.79523	NC up vs CG
11003	1426689_s_at	Sdha	succinate dehydrogenase complex, subunit A, flavoprotein (Fp)	NM_023281	4.54344e-07	4.60734e-06	2.41824	2.41824	NC up vs CG
9095	1424781_at	Reep3	receptor accessory protein 3	NM_178606	1.00977e-05	4.6183e-06	0.34463	-2.90166	NC down vs CG
43323	1459020_at	Amigo1	adhesion molecule with Ig like domain 1	NM_001004293 /// NM_146137	8.12899e-06	4.62297e-06	2.50724	2.50724	NC up vs CG
35073	1450770_at	3632451O06Rik	RIKEN cDNA 3632451O06 gene	NM_026142	9.14886e-06	4.6268e-06	0.274723	-3.64002	NC down vs CG
13604	1429290_at	Cbx6	chromobox homolog 6	NM_028763	4.33834e-06	4.62842e-06	3.25065	3.25065	NC up vs CG
11465	1427151_at	Qser1	glutamine and serine rich 1	NM_001123327	3.96838e-06	4.64252e-06	0.425437	-2.35053	NC down vs CG
12719	1428405_at	Hcfc1r1	host cell factor C1 regulator 1 (XPO1-dependent)	NM_181821	2.52176e-07	4.6581e-06	2.08625	2.08625	NC up vs CG
7019	1422705_at	Pmepa1	prostate transmembrane protein, androgen induced 1	NM_022995	8.11332e-06	4.66411e-06	0.214206	-4.6684	NC down vs CG
33332	1449024_a_at	Hexa	hexosaminidase A	NM_010421	7.81906e-06	4.66516e-06	0.38944	-2.56779	NC down vs CG
41727	1457424_at	Eya1	eyes absent 1 homolog (Drosophila)	NM_010164	1.00187e-06	4.66662e-06	0.213453	-4.68487	NC down vs CG
9300	1424986_s_at	Fbxw7	F-box and WD-40 domain protein 7	NM_001177773 /// NM_001177774 /// NM_080428	6.13718e-06	4.6676e-06	11.2738	11.2738	NC up vs CG
39055	1454752_at	Rbm24	RNA binding motif protein 24	NM_001081425	1.10093e-05	4.67686e-06	3.79707	3.79707	NC up vs CG
1490	1417151_a_at	Ntsr2	neurotensin receptor 2	NM_008747	1.74067e-07	4.67896e-06	3.4185	3.4185	NC up vs CG
36392	1452089_at	Cacnb4	calcium channel, voltage-dependent, beta 4 subunit	NM_001037099 /// NM_146123	1.84646e-05	4.67904e-06	13.7247	13.7247	NC up vs CG
23090	1438776_x_at	Gm12034 /// Gm6402 /// Rps17	predicted gene 12034 /// ribosomal protein S17 pseudogene /// ribosomal protein	NM_001195717 /// NM_009092 /// NR_030688 /// XM_001476297 /// XM_980426	7.73673e-06	4.68039e-06	0.470347	-2.12609	NC down vs CG
20134	1435820_x_at	Ddr1	discoidin domain receptor family, member 1	NM_001198831 /// NM_001198833 /// NM_007584 /// NM_172962	2.26493e-05	4.68454e-06	0.379827	-2.63278	NC down vs CG
22099	1437785_at	Adamts9	a disintegrin-like and metallopeptidase (reprolysin type) with thrombospondin ty	NM_175314	4.46244e-06	4.69087e-06	0.123291	-8.11086	NC down vs CG
39393	1455090_at	Angptl2	angiopoietin-like 2	NM_011923	4.04463e-06	4.70239e-06	0.347783	-2.87535	NC down vs CG
2817	1418478_at	Lmo1	LIM domain only 1	NM_057173	3.58266e-06	4.70646e-06	0.243456	-4.10752	NC down vs CG
17852	1433538_at	Marveld1	MARVEL (membrane-associating) domain containing 1	NM_183195	1.66112e-06	4.72395e-06	0.394428	-2.53532	NC down vs CG
8020	1423706_a_at	Pgd	phosphogluconate dehydrogenase	NM_001081274	1.91281e-05	4.7378e-06	0.30338	-3.29619	NC down vs CG
28709	1444395_at	Dixdc1	DIX domain containing 1	NM_178118	6.49658e-06	4.74077e-06	4.37948	4.37948	NC up vs CG
21271	1436957_at	Gabra3	gamma-aminobutyric acid (GABA) A receptor, subunit alpha 3	NM_008067	2.17383e-05	4.74123e-06	2.72352	2.72352	NC up vs CG
39630	1455327_at	Senp2	SUMO/sentrin specific peptidase 2	NM_029457 /// NR_027488	5.7018e-06	4.75587e-06	2.48583	2.48583	NC up vs CG
644	1416305_at	Sh3bp4	SH3-domain binding protein 4	NM_133816	4.10023e-06	4.75671e-06	0.215977	-4.63012	NC down vs CG
31319	1447005_at	---	---	---	1.16868e-05	4.79683e-06	2.17535	2.17535	NC up vs CG
17769	1433455_at	Sh2b3	SH2B adaptor protein 3	NM_008507	2.10145e-06	4.79893e-06	0.320059	-3.12443	NC down vs CG
33338	1449030_at	Syn2	synapsin II	NM_001111015 /// NM_013681	4.92298e-06	4.81141e-06	6.40038	6.40038	NC up vs CG
32508	1448200_at	Tcn2	transcobalamin 2	NM_001130458 /// NM_001130459 /// NM_015749	2.66959e-05	4.8124e-06	0.465887	-2.14644	NC down vs CG
28174	1443860_at	Ptprd	protein tyrosine phosphatase, receptor type, D	NM_001014288 /// NM_011211	1.63797e-06	4.82945e-06	7.25416	7.25416	NC up vs CG
41658	1457355_at	Pnpla8	patatin-like phospholipase domain containing 8	NM_026164	1.22574e-05	4.83296e-06	2.19066	2.19066	NC up vs CG
240	1415901_at	Plod3	procollagen-lysine, 2-oxoglutarate 5-dioxygenase 3	NM_011962	2.46906e-05	4.83932e-06	0.298613	-3.34882	NC down vs CG
23431	1439117_at	Clmn	calmin	NM_001040682 /// NM_053155	9.1413e-07	4.85148e-06	7.09569	7.09569	NC up vs CG
13063	1428749_at	Dmxl2	Dmx-like 2	NM_172771	2.38958e-06	4.85243e-06	3.4494	3.4494	NC up vs CG
2917	1418578_at	Dgka	diacylglycerol kinase, alpha	NM_016811	1.09926e-05	4.8527e-06	0.457527	-2.18566	NC down vs CG
22568	1438254_at	1110007A13Rik	RIKEN cDNA 1110007A13 gene	NM_145955	3.51348e-06	4.8622e-06	0.48694	-2.05364	NC down vs CG
37187	1452884_at	Srsf2ip	serine/arginine-rich splicing factor 2, interacting protein	NM_028148	1.04387e-05	4.86284e-06	0.497923	-2.00834	NC down vs CG
433	1416094_at	Adam9	a disintegrin and metallopeptidase domain 9 (meltrin gamma)	NM_007404	4.20488e-06	4.88177e-06	0.290791	-3.4389	NC down vs CG
21786	1437472_at	Unc13a	unc-13 homolog A (C. elegans)	NM_001029873	8.30806e-06	4.88613e-06	15.1437	15.1437	NC up vs CG
33721	1449413_at	Mpv17l	Mpv17 transgene, kidney disease mutant-like	NM_033564	1.24866e-05	4.89346e-06	3.19099	3.19099	NC up vs CG
43133	1458830_at	---	---	---	8.19905e-06	4.89783e-06	3.52885	3.52885	NC up vs CG
2822	1418483_a_at	Ggta1	glycoprotein galactosyltransferase alpha 1, 3	NM_001145821 /// NM_010283	1.19153e-05	4.90516e-06	0.141705	-7.0569	NC down vs CG
8096	1423782_at	Mobkl1b	MOB1, Mps One Binder kinase activator-like 1B (yeast)	NM_145571	4.88305e-06	4.91741e-06	0.307548	-3.25152	NC down vs CG
24188	1439874_at	9330102E08Rik	RIKEN cDNA 9330102E08 gene	XR_105034 /// XR_107831	4.91394e-06	4.92581e-06	4.93068	4.93068	NC up vs CG
37946	1453643_at	1700001L19Rik	RIKEN cDNA 1700001L19 gene	NM_027035	5.74552e-06	4.93033e-06	2.67693	2.67693	NC up vs CG
19150	1434836_at	Nfatc2ip	nuclear factor of activated T-cells, cytoplasmic, calcineurin-dependent 2 intera	NM_010900	2.09671e-06	4.93415e-06	0.454436	-2.20053	NC down vs CG
21284	1436970_a_at	Pdgfrb	platelet derived growth factor receptor, beta polypeptide	NM_001146268 /// NM_008809	6.293e-06	4.93596e-06	0.112631	-8.87855	NC down vs CG
19484	1435170_at	Tsr2	TSR2, 20S rRNA accumulation, homolog (S. cerevisiae)	NM_001164578 /// NM_175146 /// NR_028392	1.13238e-05	4.93779e-06	2.20631	2.20631	NC up vs CG
21360	1437046_x_at	Fam63a	family with sequence similarity 63, member A	NM_133858 /// NM_199475	1.37501e-05	4.95149e-06	0.331473	-3.01684	NC down vs CG
29734	1445420_at	---	---	---	3.0675e-06	4.96275e-06	4.80855	4.80855	NC up vs CG
18259	1433945_at	Fam189a1	family with sequence similarity 189, member A1	NM_183087	7.58163e-06	4.97231e-06	11.6145	11.6145	NC up vs CG
35500	1451197_s_at	Gatad2a	GATA zinc finger domain containing 2A	NM_001113345 /// NM_001113346 /// NM_145596	1.33791e-05	4.97577e-06	0.273429	-3.65725	NC down vs CG
37087	1452784_at	Itgav	integrin alpha V	NM_008402	1.25032e-06	4.97698e-06	0.241048	-4.14856	NC down vs CG
3400	1419061_at	Rhod	ras homolog gene family, member D	NM_007485	8.65187e-06	4.97763e-06	0.29801	-3.35559	NC down vs CG
908	1416569_at	Actl6a	actin-like 6A	NM_019673	9.19085e-06	4.9798e-06	0.223602	-4.47223	NC down vs CG
2205	1417866_at	Tnfaip1	tumor necrosis factor, alpha-induced protein 1 (endothelial)	NM_001159392 /// NM_009395	1.39471e-06	4.99579e-06	0.484441	-2.06423	NC down vs CG
19980	1435666_at	Mast3	microtubule associated serine/threonine kinase 3	NM_199308	1.22353e-05	5.01979e-06	4.09673	4.09673	NC up vs CG
8728	1424414_at	Ogfrl1	opioid growth factor receptor-like 1	NM_001081079	1.43221e-05	5.0345e-06	3.23032	3.23032	NC up vs CG
24122	1439808_at	Ipcef1	interaction protein for cytohesin exchange factors 1	NM_001033391 /// NM_001170800 /// NM_001170801 /// NM_001170802	1.36521e-06	5.03744e-06	16.3466	16.3466	NC up vs CG
2192	1417853_at	Clca1	chloride channel calcium activated 1	NM_009899	1.3654e-05	5.04123e-06	0.135161	-7.39857	NC down vs CG
33250	1448942_at	Gng11	guanine nucleotide binding protein (G protein), gamma 11	NM_025331	6.30579e-06	5.05758e-06	0.196717	-5.08346	NC down vs CG
28671	1444357_at	Akap6	A kinase (PRKA) anchor protein 6	NM_198111	6.52424e-06	5.06564e-06	4.17601	4.17601	NC up vs CG
19710	1435396_at	Stxbp6	syntaxin binding protein 6 (amisyn)	NM_144552	1.26195e-06	5.06725e-06	3.74351	3.74351	NC up vs CG
40513	1456210_at	5430407P10Rik	RIKEN cDNA 5430407P10 gene	NM_001159657 /// NM_144883	1.02261e-05	5.06811e-06	4.60555	4.60555	NC up vs CG
1422	1417083_at	Sec61b	Sec61 beta subunit	NM_024171	6.94291e-06	5.07925e-06	0.365253	-2.73783	NC down vs CG
179	1415840_at	Elovl5	ELOVL family member 5, elongation of long chain fatty acids (yeast)	NM_134255	3.17887e-06	5.08603e-06	0.475824	-2.10162	NC down vs CG
37045	1452742_at	Trak1	trafficking protein, kinesin binding 1	NM_175114	6.70812e-06	5.09115e-06	2.11813	2.11813	NC up vs CG
12492	1428178_s_at	Trappc6b	trafficking protein particle complex 6B	NM_030057	8.26686e-06	5.09958e-06	2.00415	2.00415	NC up vs CG
21227	1436913_at	Cdc14a	CDC14 cell division cycle 14 homolog A (S. cerevisiae)	NM_001080818 /// NM_001173553	4.45696e-06	5.12447e-06	0.232349	-4.30388	NC down vs CG
5242	1420928_at	St6gal1	beta galactoside alpha 2,6 sialyltransferase 1	NM_145933	1.75372e-05	5.13827e-06	0.362254	-2.7605	NC down vs CG
32450	1448142_x_at	Rps13	ribosomal protein S13	NM_026533	6.9294e-06	5.14191e-06	0.388474	-2.57418	NC down vs CG
22669	1438355_at	Tmem90a	transmembrane protein 90a	NM_001033334	1.33481e-05	5.1422e-06	7.96279	7.96279	NC up vs CG
1544	1417205_at	Kdelr2	KDEL (Lys-Asp-Glu-Leu) endoplasmic reticulum protein retention receptor 2	NM_025841	4.8783e-06	5.1484e-06	0.228212	-4.3819	NC down vs CG
32650	1448342_at	Mapk10	mitogen-activated protein kinase 10	NM_001081567 /// NM_009158	5.11734e-06	5.15485e-06	4.94612	4.94612	NC up vs CG
42318	1458015_at	Megf11	multiple EGF-like-domains 11	NM_001134399 /// NM_172522	9.19125e-07	5.1848e-06	0.21754	-4.59686	NC down vs CG
21606	1437292_at	Clvs2	clavesin 2	NM_175448	3.04519e-06	5.20931e-06	7.41388	7.41388	NC up vs CG
6989	1422675_at	Smarce1	SWI/SNF related, matrix associated, actin dependent regulator of chromatin, subf	NM_020618	1.60798e-06	5.21666e-06	0.39997	-2.50019	NC down vs CG
25178	1440864_at	AI836737	expressed sequence AI836737	---	1.77364e-06	5.22551e-06	3.27861	3.27861	NC up vs CG
36554	1452251_at	Nbea	neurobeachin	NM_030595	1.96433e-05	5.24585e-06	2.9761	2.9761	NC up vs CG
35394	1451091_at	Txndc5	thioredoxin domain containing 5	NM_145367	1.54686e-05	5.24587e-06	0.456445	-2.19085	NC down vs CG
29707	1445393_at	---	---	---	5.27128e-07	5.24903e-06	3.68981	3.68981	NC up vs CG
39661	1455358_at	Rbfox1	RNA binding protein, fox-1 homolog (C. elegans) 1	NM_021477 /// NM_183188	7.18712e-06	5.25346e-06	12.0625	12.0625	NC up vs CG
44850	1460550_at	Mtmr11	myotubularin related protein 11	NM_181409	2.07634e-05	5.26056e-06	0.189389	-5.28012	NC down vs CG
20247	1435933_at	Scn2a1	sodium channel, voltage-gated, type II, alpha 1	NM_001099298	1.3026e-05	5.26134e-06	10.3513	10.3513	NC up vs CG
26751	1442437_at	---	---	---	8.04008e-06	5.28718e-06	2.90334	2.90334	NC up vs CG
6287	1421973_at	Gfra1	glial cell line derived neurotrophic factor family receptor alpha 1	NM_010279	1.89746e-06	5.28882e-06	0.36006	-2.77732	NC down vs CG
12617	1428303_at	Btbd17	BTB (POZ) domain containing 17	NM_028055	7.01361e-06	5.29345e-06	2.22588	2.22588	NC up vs CG
19059	1434745_at	Ccnd2	cyclin D2	NM_009829	2.22902e-07	5.29501e-06	0.140033	-7.14116	NC down vs CG
41122	1456819_at	Nrn1l	neuritin 1-like	NM_175024	1.51387e-05	5.3233e-06	2.21038	2.21038	NC up vs CG
18914	1434600_at	Tjp2	tight junction protein 2	NM_011597	5.19161e-06	5.32523e-06	0.439672	-2.27442	NC down vs CG
19335	1435021_at	Gabrb3	gamma-aminobutyric acid (GABA) A receptor, subunit beta 3	NM_001038701 /// NM_008071	2.00053e-05	5.32618e-06	3.00601	3.00601	NC up vs CG
11932	1427618_at	Cdh9	cadherin 9	NM_009869	7.96779e-06	5.3264e-06	8.46336	8.46336	NC up vs CG
41715	1457412_at	Scn8a	sodium channel, voltage-gated, type VIII, alpha	NM_001077499 /// NM_011323	1.67304e-06	5.3291e-06	7.74541	7.74541	NC up vs CG
365	1416026_a_at	Rpl12	ribosomal protein L12	NM_009076	9.56988e-07	5.35635e-06	0.48064	-2.08056	NC down vs CG
6586	1422272_at	Phxr4	per-hexamer repeat gene 4	NR_028271	1.10399e-05	5.37369e-06	0.191663	-5.2175	NC down vs CG
27893	1443579_s_at	Depdc6 /// LOC100505173	DEP domain containing 6 /// hypothetical LOC100505173	NM_001037937 /// NM_145470 /// XR_106933	4.60856e-07	5.38528e-06	4.07402	4.07402	NC up vs CG
9714	1425400_a_at	Cited4	Cbp/p300-interacting transactivator, with Glu/Asp-rich carboxy-terminal domain,	NM_019563	1.3182e-05	5.40378e-06	5.12049	5.12049	NC up vs CG
35082	1450779_at	Fabp7	fatty acid binding protein 7, brain	NM_021272	1.33455e-05	5.41715e-06	0.10861	-9.20726	NC down vs CG
9162	1424848_at	Kcnma1	potassium large conductance calcium-activated channel, subfamily M, alpha member	NM_010610	3.19504e-05	5.43176e-06	7.30566	7.30566	NC up vs CG
2699	1418360_at	Rnf112	ring finger protein 112	NM_009548	5.32926e-06	5.43253e-06	13.5231	13.5231	NC up vs CG
13245	1428931_a_at	Parp6	poly (ADP-ribose) polymerase family, member 6	NM_029922	8.5741e-06	5.44826e-06	5.02663	5.02663	NC up vs CG
33029	1448721_at	D1Ertd622e	DNA segment, Chr 1, ERATO Doi 622, expressed	NM_133825	1.39602e-05	5.45199e-06	3.38204	3.38204	NC up vs CG
25591	1441277_s_at	Ptprk	protein tyrosine phosphatase, receptor type, K	NM_008983	1.43326e-05	5.45226e-06	3.12719	3.12719	NC up vs CG
19100	1434786_at	Ppp1r12b	protein phosphatase 1, regulatory (inhibitor) subunit 12B	NM_001081307 /// NR_015606	6.1556e-06	5.456e-06	2.43335	2.43335	NC up vs CG
17916	1433602_at	Gabra5	gamma-aminobutyric acid (GABA) A receptor, subunit alpha 5	NM_176942	3.47377e-06	5.46027e-06	14.6474	14.6474	NC up vs CG
17881	1433567_at	Gmps	guanine monophosphate synthetase	NM_001033300	1.1045e-05	5.4607e-06	0.387749	-2.57899	NC down vs CG
1965	1417626_at	Pde4dip	phosphodiesterase 4D interacting protein (myomegalin)	NM_001039376 /// NM_001110163 /// NM_177145 /// NM_178080	1.45912e-05	5.46578e-06	4.10087	4.10087	NC up vs CG
14911	1430597_at	Jakmip1	janus kinase and microtubule interacting protein 1	NM_178394	1.37149e-05	5.46597e-06	4.12464	4.12464	NC up vs CG
8727	1424413_at	Ogfrl1	opioid growth factor receptor-like 1	NM_001081079	8.88592e-06	5.48155e-06	6.75108	6.75108	NC up vs CG
208	1415869_a_at	Trim28	tripartite motif-containing 28	NM_011588	8.32541e-06	5.48834e-06	0.454611	-2.19968	NC down vs CG
35482	1451179_a_at	Qk	quaking	NM_001159516 /// NM_001159517 /// NM_021881	3.95217e-06	5.4932e-06	0.274626	-3.64132	NC down vs CG
16063	1431749_a_at	Rasgrp1	RAS guanyl releasing protein 1	NM_011246	7.54673e-06	5.50552e-06	10.21	10.21	NC up vs CG
10716	1426402_at	Syncrip	synaptotagmin binding, cytoplasmic RNA interacting protein	NM_019666 /// NM_019796	1.02292e-06	5.50616e-06	0.336197	-2.97444	NC down vs CG
32691	1448383_at	Mmp14	matrix metallopeptidase 14 (membrane-inserted)	NM_008608	8.31949e-06	5.5104e-06	0.0630609	-15.8577	NC down vs CG
33062	1448754_at	Rbp1	retinol binding protein 1, cellular	NM_011254	4.54221e-06	5.51621e-06	0.0593368	-16.853	NC down vs CG
19376	1435062_at	Srrm4	serine/arginine repetitive matrix 4	NM_026886	3.55684e-06	5.52139e-06	4.47645	4.47645	NC up vs CG
13905	1429591_at	Tacc1	transforming, acidic coiled-coil containing protein 1	NM_177089 /// NM_199323	2.6151e-05	5.52219e-06	3.04514	3.04514	NC up vs CG
38976	1454673_at	Wasf2	WAS protein family, member 2	NM_153423	1.66151e-05	5.52976e-06	0.326088	-3.06665	NC down vs CG
22332	1438018_at	Hook1	hook homolog 1 (Drosophila)	NM_030014	3.55708e-06	5.53804e-06	3.37766	3.37766	NC up vs CG
34967	1450664_at	Gabpa	GA repeat binding protein, alpha	NM_008065	2.87058e-06	5.54366e-06	0.3096	-3.22997	NC down vs CG
1900	1417561_at	Apoc1	apolipoprotein C-I	NM_001110009 /// NM_007469	2.38884e-05	5.59492e-06	0.145372	-6.87891	NC down vs CG
10596	1426282_at	Ntm	neurotrimin	NM_172290	1.57506e-05	5.59856e-06	3.98955	3.98955	NC up vs CG
31662	1447348_at	---	---	---	1.79607e-05	5.60728e-06	0.233315	-4.28606	NC down vs CG
3024	1418685_at	Tirap	toll-interleukin 1 receptor (TIR) domain-containing adaptor protein	NM_001177845 /// NM_001177846 /// NM_001177847 /// NM_054096	1.29277e-05	5.62075e-06	0.224677	-4.45084	NC down vs CG
24206	1439892_at	Brsk1	BR serine/threonine kinase 1	NM_001003920 /// NM_001168572	3.93739e-06	5.65234e-06	3.0883	3.0883	NC up vs CG
23346	1439032_at	Haus2	HAUS augmin-like complex, subunit 2	NM_025475	2.74726e-06	5.6632e-06	0.439819	-2.27366	NC down vs CG
39496	1455193_at	Zbtb8b	zinc finger and BTB domain containing 8b	NM_153541	1.23949e-05	5.67514e-06	2.27772	2.27772	NC up vs CG
33940	1449632_s_at	Fkbp10	FK506 binding protein 10	NM_001163481 /// NM_010221	6.46049e-06	5.68774e-06	0.132189	-7.5649	NC down vs CG
2472	1418133_at	Bcl3	B-cell leukemia/lymphoma 3	NM_033601	1.04969e-05	5.70448e-06	0.164016	-6.09698	NC down vs CG
11790	1427476_a_at	Trim32	tripartite motif-containing 32	NM_001161782 /// NM_053084	6.52455e-06	5.70656e-06	2.47532	2.47532	NC up vs CG
35487	1451184_at	Gm11847 /// Gm6793 /// Hnrnpa3	predicted gene 11847 /// heterogeneous nuclear ribonucleoprotein A3 pseudogene /	NM_053263 /// NM_146130 /// NM_198090 /// NR_033513 /// XM_003086345 /// XM_9882	1.38713e-06	5.72103e-06	0.375803	-2.66097	NC down vs CG
32969	1448661_at	Plcb3	phospholipase C, beta 3	NM_008874	1.24921e-05	5.72173e-06	0.480495	-2.08119	NC down vs CG
41088	1456785_at	Med14	mediator complex subunit 14	NM_001048208 /// NM_012005	1.33331e-05	5.72746e-06	2.74018	2.74018	NC up vs CG
18845	1434531_at	Mgat5b	mannoside acetylglucosaminyltransferase 5, isoenzyme B	NM_172948	8.56392e-06	5.72777e-06	4.26448	4.26448	NC up vs CG
36294	1451991_at	Epha7	Eph receptor A7	NM_001122889 /// NM_010141	1.95036e-06	5.72798e-06	9.61952	9.61952	NC up vs CG
6520	1422206_at	B3galt1	UDP-Gal:betaGlcNAc beta 1,3-galactosyltransferase, polypeptide 1	NM_020283	1.56413e-05	5.73194e-06	2.97184	2.97184	NC up vs CG
21140	1436826_at	Tmtc3	transmembrane and tetratricopeptide repeat containing 3	NM_001033332 /// NM_001110013	5.41851e-06	5.74169e-06	0.428731	-2.33247	NC down vs CG
39616	1455313_at	Ablim2	actin-binding LIM protein 2	NM_001177696 /// NM_001177697 /// NM_001177698 /// NM_001177699 /// NM_001177700	3.7267e-06	5.76612e-06	2.09715	2.09715	NC up vs CG
24091	1439777_at	Celf2	CUGBP, Elav-like family member 2	NM_001110228 /// NM_001110229 /// NM_001110230 /// NM_001110231 /// NM_001110232	1.69039e-06	5.77414e-06	7.57603	7.57603	NC up vs CG
7837	1423523_at	Aass	aminoadipate-semialdehyde synthase	NM_013930	1.17601e-05	5.77427e-06	3.52908	3.52908	NC up vs CG
8867	1424553_at	Hhatl	hedgehog acyltransferase-like	NM_029095 /// NR_027967	1.02473e-06	5.78211e-06	3.87211	3.87211	NC up vs CG
43847	1459544_at	---	---	---	8.7367e-06	5.78726e-06	2.4124	2.4124	NC up vs CG
13427	1429113_at	2900092E17Rik /// Prrt2	RIKEN cDNA 2900092E17 gene /// proline-rich transmembrane protein 2	NM_001102563 /// NM_030240	3.26483e-06	5.79665e-06	10.5162	10.5162	NC up vs CG
13571	1429257_at	Meg3	maternally expressed 3	NR_003633 /// NR_027651 /// NR_027652	2.0058e-06	5.81522e-06	10.6926	10.6926	NC up vs CG
1507	1417168_a_at	Usp2	ubiquitin specific peptidase 2	NM_016808 /// NM_198091 /// NM_198092	2.00256e-05	5.8201e-06	3.49212	3.49212	NC up vs CG
2884	1418545_at	Wasf1	WASP family 1	NM_031877	1.29768e-05	5.82563e-06	3.3891	3.3891	NC up vs CG
33626	1449318_at	Tubg2	tubulin, gamma 2	NM_134028	3.5242e-06	5.82754e-06	3.98652	3.98652	NC up vs CG
34597	1450294_a_at	Kcnj6	potassium inwardly-rectifying channel, subfamily J, member 6	NM_001025584 /// NM_001025585 /// NM_001025590 /// NM_010606	1.30294e-05	5.83158e-06	2.11055	2.11055	NC up vs CG
34450	1450147_at	Npcd /// Nptxr	neuronal pentraxin chromo domain /// neuronal pentraxin receptor	NM_001013360 /// NM_001013362 /// NM_030689	1.07766e-05	5.83716e-06	2.52076	2.52076	NC up vs CG
37631	1453328_at	2700008G24Rik	RIKEN cDNA 2700008G24 gene	---	1.96732e-06	5.84026e-06	0.15546	-6.43253	NC down vs CG
29573	1445259_at	Scn2a1	sodium channel, voltage-gated, type II, alpha 1	NM_001099298	2.66231e-05	5.84249e-06	3.68977	3.68977	NC up vs CG
19276	1434962_x_at	Ccl27a /// Ccl27b	chemokine (C-C motif) ligand 27A /// chemokine (C-C motif) ligand 27b	NM_001048179 /// NM_001164044 /// NM_001164045 /// NM_011336 /// XM_001473998 //	1.98259e-06	5.8569e-06	16.1924	16.1924	NC up vs CG
626	1416287_at	Rgs4	regulator of G-protein signaling 4	NM_009062	1.28048e-05	5.86658e-06	15.4112	15.4112	NC up vs CG
34019	1449712_s_at	Atp6v1e1	ATPase, H+ transporting, lysosomal V1 subunit E1	NM_007510	4.87347e-06	5.88025e-06	2.92603	2.92603	NC up vs CG
36836	1452533_at	Ryr3	ryanodine receptor 3	NM_177652	1.10227e-05	5.88207e-06	3.10618	3.10618	NC up vs CG
9653	1425339_at	Plcb4	phospholipase C, beta 4	NM_013829	3.3084e-06	5.89841e-06	6.36949	6.36949	NC up vs CG
35645	1451342_at	Spon1	spondin 1, (f-spondin) extracellular matrix protein	NM_145584	1.69844e-05	5.90208e-06	0.233944	-4.27452	NC down vs CG
20327	1436013_at	Gsg1l	GSG1-like	NM_001101488	7.52228e-06	5.91378e-06	10.376	10.376	NC up vs CG
44917	1460617_s_at	Rab6b	RAB6B, member RAS oncogene family	NM_173781	1.82694e-06	5.92424e-06	7.25081	7.25081	NC up vs CG
2653	1418314_a_at	Rbfox1	RNA binding protein, fox-1 homolog (C. elegans) 1	NM_021477 /// NM_183188	7.34941e-06	5.92604e-06	10.436	10.436	NC up vs CG
32544	1448236_at	Rdx	radixin	NM_001104616 /// NM_001104617 /// NM_009041	2.14144e-05	5.92861e-06	0.379068	-2.63805	NC down vs CG
10637	1426323_x_at	Siva1	SIVA1, apoptosis-inducing factor	NM_001161737 /// NM_013929	2.41989e-05	5.94206e-06	0.347575	-2.87707	NC down vs CG
2679	1418340_at	Fcer1g	Fc receptor, IgE, high affinity I, gamma polypeptide	NM_010185	4.3771e-06	5.95386e-06	0.212409	-4.7079	NC down vs CG
11375	1427061_at	Rbbp8	retinoblastoma binding protein 8	NM_001081223	1.49236e-05	5.95466e-06	0.250044	-3.9993	NC down vs CG
33184	1448876_at	Evc	Ellis van Creveld gene homolog (human)	NM_021292	1.77841e-05	5.96149e-06	0.253934	-3.93804	NC down vs CG
18202	1433888_at	Atp2b2	ATPase, Ca++ transporting, plasma membrane 2	NM_001036684 /// NM_009723	5.66085e-06	5.96288e-06	27.1576	27.1576	NC up vs CG
43620	1459317_at	Ank2	ankyrin 2, brain	NM_001034168 /// NM_178655	7.02622e-06	5.96405e-06	3.12678	3.12678	NC up vs CG
11771	1427457_a_at	Bmp1	bone morphogenetic protein 1	NM_009755 /// NR_033241	3.77346e-06	5.96646e-06	0.280161	-3.56937	NC down vs CG
20861	1436547_at	Dgke	diacylglycerol kinase, epsilon	NM_019505	2.0111e-05	5.96648e-06	3.10512	3.10512	NC up vs CG
5223	1420909_at	Vegfa	vascular endothelial growth factor A	NM_001025250 /// NM_001025257 /// NM_001110266 /// NM_001110267 /// NM_001110268	8.0995e-07	5.97584e-06	0.254314	-3.93215	NC down vs CG
26266	1441952_x_at	Lynx1	Ly6/neurotoxin 1	NM_011838	2.12851e-06	5.97828e-06	7.66993	7.66993	NC up vs CG
41900	1457597_at	---	---	---	6.11927e-06	5.98309e-06	2.05093	2.05093	NC up vs CG
13978	1429664_at	Cdkl1	cyclin-dependent kinase-like 1 (CDC2-related kinase)	NM_183294	1.51255e-06	5.98495e-06	3.48514	3.48514	NC up vs CG
413	1416074_a_at	Rpl28	ribosomal protein L28	NM_009081	1.25676e-05	5.9904e-06	0.450421	-2.22015	NC down vs CG
32998	1448690_at	Kcnk1	potassium channel, subfamily K, member 1	NM_008430	1.28183e-05	5.99217e-06	3.52866	3.52866	NC up vs CG
15311	1430997_at	Cd47	CD47 antigen (Rh-related antigen, integrin-associated signal transducer)	NM_010581	9.57555e-06	6.00875e-06	2.69506	2.69506	NC up vs CG
22065	1437751_at	Ppargc1a	peroxisome proliferative activated receptor, gamma, coactivator 1 alpha	NM_008904 /// NR_027710	2.21088e-06	6.01736e-06	5.21205	5.21205	NC up vs CG
18287	1433973_at	Sephs1	selenophosphate synthetase 1	NM_175400	2.95674e-06	6.01944e-06	0.374549	-2.66988	NC down vs CG
38928	1454625_at	Phf6	PHD finger protein 6	NM_027642	1.24222e-06	6.01947e-06	0.469284	-2.13091	NC down vs CG
34018	1449711_at	Atp6v1e1	ATPase, H+ transporting, lysosomal V1 subunit E1	NM_007510	2.88862e-06	6.03323e-06	2.22297	2.22297	NC up vs CG
17821	1433507_a_at	Hmgn2 /// Hmgn4	high mobility group nucleosomal binding domain 2 /// high mobility group nucleos	NM_016957 /// XM_001473104 /// XM_003086446	4.1562e-06	6.03412e-06	0.319427	-3.13061	NC down vs CG
25511	1441197_at	9530059O14Rik	RIKEN cDNA 9530059O14 gene	NR_015610	2.97682e-07	6.03887e-06	6.43604	6.43604	NC up vs CG
17988	1433674_a_at	Snhg1	small nucleolar RNA host gene (non-protein coding) 1	NR_002896	7.85017e-06	6.04824e-06	0.216732	-4.61399	NC down vs CG
20543	1436229_at	Fam126b	family with sequence similarity 126, member B	NM_172513	8.21854e-06	6.08285e-06	5.66297	5.66297	NC up vs CG
14403	1430089_at	5830469G19Rik	RIKEN cDNA 5830469G19 gene	---	4.77218e-06	6.08539e-06	0.44221	-2.26137	NC down vs CG
23770	1439456_x_at	Atp6ap2	ATPase, H+ transporting, lysosomal accessory protein 2	NM_027439	6.97479e-06	6.11042e-06	2.19164	2.19164	NC up vs CG
5822	1421508_at	Odz1	odd Oz/ten-m homolog 1 (Drosophila)	NM_011855	5.53148e-06	6.11381e-06	11.3786	11.3786	NC up vs CG
7679	1423365_at	Cacna1g	calcium channel, voltage-dependent, T type, alpha 1G subunit	NM_001112813 /// NM_001177888 /// NM_001177890 /// NM_009783	2.01859e-06	6.11807e-06	2.85982	2.85982	NC up vs CG
8664	1424350_s_at	Lpgat1	lysophosphatidylglycerol acyltransferase 1	NM_001134829 /// NM_172266	5.99679e-06	6.14341e-06	6.76615	6.76615	NC up vs CG
33235	1448927_at	Kcnn2	potassium intermediate/small conductance calcium-activated channel, subfamily N,	NM_080465	1.38135e-06	6.14698e-06	5.99161	5.99161	NC up vs CG
17839	1433525_at	Ednra	endothelin receptor type A	NM_010332	2.46912e-05	6.1557e-06	0.150785	-6.63196	NC down vs CG
19731	1435417_at	AI464131	expressed sequence AI464131	NM_001085515	2.30158e-06	6.17094e-06	6.15159	6.15159	NC up vs CG
36649	1452346_at	B3gnt1	UDP-GlcNAc:betaGal beta-1,3-N-acetylglucosaminyltransferase 1	NM_175383	1.26399e-05	6.17451e-06	2.00999	2.00999	NC up vs CG
18036	1433722_at	Akap13	A kinase (PRKA) anchor protein 13	NM_029332	5.39578e-06	6.1891e-06	0.276124	-3.62156	NC down vs CG
35261	1450958_at	Tm4sf1	transmembrane 4 superfamily member 1	NM_008536	1.38176e-05	6.19227e-06	0.273622	-3.65467	NC down vs CG
1212	1416873_a_at	Cdk2	cyclin-dependent kinase 2	NM_016756 /// NM_183417	1.69492e-05	6.21051e-06	0.150795	-6.63151	NC down vs CG
40022	1455719_at	Tubb5	tubulin, beta 5	NM_011655	3.77732e-06	6.23431e-06	0.291716	-3.42799	NC down vs CG
23811	1439497_at	Atxn7l1	ataxin 7-like 1	NM_001033436 /// NM_028139	2.67551e-06	6.23674e-06	3.35704	3.35704	NC up vs CG
26480	1442166_at	Cpne5	copine V	NM_153166	1.23283e-05	6.24895e-06	5.87464	5.87464	NC up vs CG
9494	1425180_at	Sgip1	SH3-domain GRB2-like (endophilin) interacting protein 1	NM_144906	3.26855e-05	6.2659e-06	4.72176	4.72176	NC up vs CG
19093	1434779_at	Cbln2	cerebellin 2 precursor protein	NM_172633	5.7905e-06	6.28678e-06	9.22747	9.22747	NC up vs CG
42795	1458492_x_at	Ntm	neurotrimin	NM_172290	1.84735e-05	6.2961e-06	3.5577	3.5577	NC up vs CG
518	1416179_a_at	Rdx	radixin	NM_001104616 /// NM_001104617 /// NM_009041	1.63522e-05	6.30399e-06	0.347282	-2.87951	NC down vs CG
44517	1460216_at	Acads	acyl-Coenzyme A dehydrogenase, short chain	NM_007383	3.31891e-05	6.30956e-06	0.432121	-2.31417	NC down vs CG
11824	1427510_at	Gnai1	guanine nucleotide binding protein (G protein), alpha inhibiting 1	NM_010305	2.67676e-05	6.322e-06	5.01961	5.01961	NC up vs CG
9588	1425274_at	Asph	aspartate-beta-hydroxylase	NM_001177849 /// NM_001177850 /// NM_001177851 /// NM_001177852 /// NM_001177853	7.48263e-06	6.32337e-06	2.87145	2.87145	NC up vs CG
39148	1454845_x_at	Mchr1	melanin-concentrating hormone receptor 1	NM_145132	2.29561e-05	6.36597e-06	3.70544	3.70544	NC up vs CG
11475	1427161_at	Cenpf	centromere protein F	NM_001081363	3.648e-06	6.38147e-06	0.036187	-27.6342	NC down vs CG
13240	1428926_at	1110003O08Rik	RIKEN cDNA 1110003O08 gene	---	3.48617e-06	6.3852e-06	3.44044	3.44044	NC up vs CG
26684	1442370_at	---	---	---	2.19294e-06	6.40076e-06	19.2666	19.2666	NC up vs CG
36702	1452399_at	Rgs6	regulator of G-protein signaling 6	NM_015812	8.25595e-06	6.4096e-06	4.72044	4.72044	NC up vs CG
[truncated: 5,870 more rows]
