# Supplementary material for: Pax3 expression enhances PDGF-B-induced brainstem gliomagenesis and characterizes a subset of brainstem glioma
Source: Acta Neuropathol Commun. 2014 Oct 21;2:134. doi: 10.1186/s40478-014-0134-6 (PMC4210596; doi:10.1186/s40478-014-0134-6)
Supplement: Additional file 2: Table S2. — Differentially expressed genes between mouse normal brainstem (NBS) and Brainstem Glioma (BSG), FDR-adjusted p-value < 0.05, fold-change ≥ 2. [file 40478_2014_134_MOESM2_ESM.xlsx]

## Sheet: Sheet1
Column #	Column ID	Gene Symbol	Gene Title	RefSeq Transcript ID	p-value (Attribute)	p-value (NBS vs. BSG)	Ratio (NBS vs. BSG)	Fold-Change (NBS vs. BSG)	Fold-Change (NBS vs. BSG) (Description)
21776	1437462_x_at	Mmp15	matrix metallopeptidase 15	NM_008609	1.42105e-11	8.05212e-11	0.128135	-7.80425	NBS down vs BSG
26286	1441972_at	6230424C14Rik	RIKEN cDNA 6230424C14 gene	---	1.72309e-11	6.94921e-11	0.146968	-6.80419	NBS down vs BSG
23546	1439232_at	1500016L03Rik	RIKEN cDNA 1500016L03 gene	XR_106217 /// XR_106582	2.65805e-11	1.99031e-11	10.0262	10.0262	NBS up vs BSG
2343	1418004_a_at	Tmem176b	transmembrane protein 176B	NM_001164207 /// NM_001164208 /// NM_001164209 /// NM_023056	2.9932e-11	7.68068e-11	0.0887976	-11.2616	NBS down vs BSG
565	1416226_at	Arpc1b	actin related protein 2/3 complex, subunit 1B	NM_023142	4.71827e-11	4.32681e-10	0.198338	-5.04191	NBS down vs BSG
6804	1422490_at	Bnip2	BCL2/adenovirus E1B interacting protein 2	NM_001008238 /// NM_016787	5.4096e-11	1.12685e-10	0.278132	-3.59542	NBS down vs BSG
33662	1449354_at	Zrsr1	zinc finger (CCCH type), RNA binding motif and serine/arginine rich 1	NM_011663	1.32797e-10	2.11174e-10	3.14656	3.14656	NBS up vs BSG
35832	1451529_at	Sgtb	small glutamine-rich tetratricopeptide repeat (TPR)-containing, beta	NM_144838	1.79237e-10	4.07931e-09	3.5527	3.5527	NBS up vs BSG
3401	1419062_at	Epb4.1l3	erythrocyte protein band 4.1-like 3	NM_013813	1.83236e-10	7.23739e-11	4.51979	4.51979	NBS up vs BSG
18876	1434562_at	Mfap3	microfibrillar-associated protein 3	NM_145426 /// NM_180599	1.85603e-10	1.87303e-10	0.394814	-2.53284	NBS down vs BSG
4690	1420376_a_at	H3f3b	H3 histone, family 3B	NM_008211	2.24523e-10	9.02267e-10	0.262881	-3.804	NBS down vs BSG
20659	1436345_at	5730559C18Rik	RIKEN cDNA 5730559C18 gene	NM_028872	2.49343e-10	2.20668e-09	0.126281	-7.91882	NBS down vs BSG
13580	1429266_at	Lhfpl5	lipoma HMGIC fusion partner-like 5	NM_026571	2.65731e-10	8.04699e-11	11.3601	11.3601	NBS up vs BSG
22432	1438118_x_at	Vim	vimentin	NM_011701	3.1841e-10	1.34651e-09	0.0885039	-11.2989	NBS down vs BSG
25415	1441101_at	Hecw1	HECT, C2 and WW domain containing E3 ubiquitin protein ligase 1	NM_001081348	3.47572e-10	6.63828e-10	21.3185	21.3185	NBS up vs BSG
41166	1456863_at	Epha4	Eph receptor A4	NM_007936	3.68818e-10	2.78047e-06	2.68561	2.68561	NBS up vs BSG
8223	1423909_at	Tmem176a	transmembrane protein 176A	NM_001098271 /// NM_025326	3.7664e-10	6.0545e-10	0.0545773	-18.3226	NBS down vs BSG
39950	1455647_at	Ar	androgen receptor	NM_013476	5.00213e-10	1.45598e-09	7.17607	7.17607	NBS up vs BSG
32913	1448605_at	Rhoc	ras homolog gene family, member C	NM_007484	5.00834e-10	1.90309e-09	0.143914	-6.94859	NBS down vs BSG
39703	1455400_at	Ddah1	dimethylarginine dimethylaminohydrolase 1	NM_026993	5.55474e-10	5.9418e-10	0.17233	-5.80281	NBS down vs BSG
20860	1436546_at	Lix1l	Lix1-like	NM_001163170	6.56718e-10	2.21333e-09	0.152435	-6.56015	NBS down vs BSG
26389	1442075_at	AI314604	expressed sequence AI314604	---	7.02456e-10	8.64173e-11	45.2471	45.2471	NBS up vs BSG
29983	1445669_at	Spry4	sprouty homolog 4 (Drosophila)	NM_011898	7.74412e-10	2.52307e-09	0.115744	-8.63977	NBS down vs BSG
19300	1434986_a_at	Sec61a1	Sec61 alpha 1 subunit (S. cerevisiae)	NM_016906	7.84364e-10	1.21936e-09	0.275413	-3.63091	NBS down vs BSG
21345	1437031_at	Acsl6	acyl-CoA synthetase long-chain family member 6	NM_001033597 /// NM_001033598 /// NM_001033599 /// NM_144823	8.19196e-10	4.7362e-10	4.90957	4.90957	NBS up vs BSG
20271	1435957_at	B830032F12	hypothetical protein B830032F12	---	9.00007e-10	5.29409e-08	3.00935	3.00935	NBS up vs BSG
6818	1422504_at	Glrb	glycine receptor, beta subunit	NM_010298	9.00958e-10	6.53923e-10	5.25381	5.25381	NBS up vs BSG
3322	1418983_at	Inadl	InaD-like (Drosophila)	NM_001005784 /// NM_001005787 /// NM_007704 /// NM_172696	9.22651e-10	4.55307e-10	18.2194	18.2194	NBS up vs BSG
17745	1433431_at	Pnlip	pancreatic lipase	NM_026925	1.17659e-09	8.09104e-10	0.00446499	-223.965	NBS down vs BSG
12430	1428116_a_at	Dynlt1a /// Dynlt1b /// Dynlt1c /// Dynlt1e /// Dynlt1f	dynein light chain Tctex-type 1A /// dynein light chain Tctex-type 1D /// dynein	NM_001166627 /// NM_001166629 /// NM_001166630 /// NM_009342 /// XM_001475746 //	1.18544e-09	3.65994e-09	0.262414	-3.81077	NBS down vs BSG
571	1416232_at	Olig2	oligodendrocyte transcription factor 2	NM_016967	1.3173e-09	6.872e-08	0.261456	-3.82473	NBS down vs BSG
32326	1448013_at	Usp24	ubiquitin specific peptidase 24	NM_183225	1.38693e-09	1.84509e-09	0.116896	-8.55462	NBS down vs BSG
36549	1452246_at	Ostf1	osteoclast stimulating factor 1	NM_017375	1.53994e-09	9.13589e-09	0.139811	-7.15253	NBS down vs BSG
35253	1450950_at	Smc3	structural maintenace of chromosomes 3	NM_007790	1.56329e-09	2.12585e-09	0.44488	-2.2478	NBS down vs BSG
12482	1428168_at	Mpzl1	myelin protein zero-like 1	NM_001001880 /// NM_001083897	1.61363e-09	4.585e-08	0.404512	-2.47212	NBS down vs BSG
41445	1457142_at	Necab1	N-terminal EF-hand calcium binding protein 1	NM_178617	1.67254e-09	1.26694e-07	5.04307	5.04307	NBS up vs BSG
22619	1438305_at	Rims1	regulating synaptic membrane exocytosis 1	NM_001012623 /// NM_001012624 /// NM_001012625 /// NM_053270 /// NM_183018	1.7232e-09	2.98368e-08	6.90561	6.90561	NBS up vs BSG
32327	1448014_s_at	Usp24	ubiquitin specific peptidase 24	NM_183225	1.7837e-09	2.99504e-09	0.139793	-7.15342	NBS down vs BSG
3309	1418970_a_at	Bcl10	B-cell leukemia/lymphoma 10	NM_009740	1.79035e-09	2.11494e-09	0.33331	-3.00021	NBS down vs BSG
21152	1436838_x_at	Cotl1	coactosin-like 1 (Dictyostelium)	NM_028071	2.04291e-09	1.8359e-08	0.256246	-3.9025	NBS down vs BSG
34453	1450150_a_at	Rpl13	ribosomal protein L13	NM_016738	2.06301e-09	4.14079e-09	0.389629	-2.56654	NBS down vs BSG
528	1416189_a_at	Sec61a1	Sec61 alpha 1 subunit (S. cerevisiae)	NM_016906	2.0783e-09	2.81391e-09	0.263453	-3.79575	NBS down vs BSG
11248	1426934_at	Nhsl1	NHS-like 1	NM_001163592 /// NM_173390	2.13322e-09	5.21111e-08	0.410613	-2.43538	NBS down vs BSG
11460	1427146_at	Carns1	carnosine synthase 1	NM_134148	2.17273e-09	8.08889e-10	6.87932	6.87932	NBS up vs BSG
19706	1435392_at	Wdr17	WD repeat domain 17	NM_001172152 /// NM_028220	2.20535e-09	8.7528e-08	3.40247	3.40247	NBS up vs BSG
35550	1451247_at	Mfsd1	major facilitator superfamily domain containing 1	NM_025813	2.27531e-09	8.23808e-09	0.33067	-3.02416	NBS down vs BSG
12663	1428349_s_at	Ebf3	early B-cell factor 3	NM_001113414 /// NM_001113415 /// NM_010096	2.31909e-09	1.58684e-09	6.482	6.482	NBS up vs BSG
33374	1449066_a_at	Arhgef7	Rho guanine nucleotide exchange factor (GEF7)	NM_001113517 /// NM_001113518 /// NM_017402	2.34898e-09	8.32953e-10	0.260456	-3.83943	NBS down vs BSG
39426	1455123_at	St18	suppression of tumorigenicity 18	NM_173868	2.47401e-09	6.44644e-10	16.0618	16.0618	NBS up vs BSG
44493	1460192_at	Osbpl1a	oxysterol binding protein-like 1A	NM_207530	2.49937e-09	1.00782e-08	5.84875	5.84875	NBS up vs BSG
19506	1435192_at	Sox3	SRY-box containing gene 3	NM_009237	2.53107e-09	3.76738e-09	0.086524	-11.5575	NBS down vs BSG
44430	1460129_at	Slc6a2	solute carrier family 6 (neurotransmitter transporter, noradrenalin), member 2	NM_009209	2.67593e-09	1.28e-09	16.2588	16.2588	NBS up vs BSG
23271	1438957_x_at	Cds2	CDP-diacylglycerol synthase (phosphatidate cytidylyltransferase) 2	NM_138651	2.6795e-09	2.54718e-09	4.96531	4.96531	NBS up vs BSG
27009	1442695_at	---	---	---	2.69599e-09	1.11893e-08	6.69097	6.69097	NBS up vs BSG
1005	1416666_at	Serpine2	serine (or cysteine) peptidase inhibitor, clade E, member 2	NM_009255	2.81763e-09	1.44662e-08	0.351094	-2.84824	NBS down vs BSG
13216	1428902_at	Chst11	carbohydrate sulfotransferase 11	NM_021439	2.90654e-09	3.25315e-09	0.10891	-9.18189	NBS down vs BSG
3265	1418926_at	Zeb1	zinc finger E-box binding homeobox 1	NM_011546	2.96994e-09	4.84199e-09	0.148341	-6.7412	NBS down vs BSG
39133	1454830_at	Fbn2	fibrillin 2	NM_010181	2.97174e-09	1.04199e-08	0.0505194	-19.7944	NBS down vs BSG
7151	1422837_at	Scel	sciellin	NM_022886	2.97921e-09	2.47412e-09	0.056902	-17.5741	NBS down vs BSG
24081	1439767_at	Dlgap2	discs, large (Drosophila) homolog-associated protein 2	NM_001145965 /// NM_172910	2.99463e-09	2.11542e-06	3.75237	3.75237	NBS up vs BSG
2753	1418414_at	Kcnh1	potassium voltage-gated channel, subfamily H (eag-related), member 1	NM_001038607 /// NM_010600	3.1128e-09	1.52204e-06	2.93918	2.93918	NBS up vs BSG
40870	1456567_x_at	Grn	granulin	NM_008175	3.12799e-09	5.50789e-09	0.310344	-3.22223	NBS down vs BSG
13335	1429021_at	Epha4	Eph receptor A4	NM_007936	3.34942e-09	8.88972e-08	5.20855	5.20855	NBS up vs BSG
24203	1439889_at	Scn8a	sodium channel, voltage-gated, type VIII, alpha	NM_001077499 /// NM_011323	3.46242e-09	6.06607e-09	7.29558	7.29558	NBS up vs BSG
13612	1429298_at	Ddah1	dimethylarginine dimethylaminohydrolase 1	NM_026993	3.57539e-09	3.00634e-09	0.244293	-4.09344	NBS down vs BSG
24637	1440323_at	Syt2	synaptotagmin II	NM_009307	3.6335e-09	1.47636e-09	13.4076	13.4076	NBS up vs BSG
19764	1435450_at	Cpne3	copine III	NM_027769	3.77843e-09	4.48219e-08	0.395414	-2.529	NBS down vs BSG
11414	1427100_at	Metrn	meteorin, glial cell differentiation regulator	NM_133719	3.82195e-09	7.74173e-08	0.255572	-3.9128	NBS down vs BSG
35028	1450725_s_at	Car14	carbonic anhydrase 14	NM_011797	3.84486e-09	2.26423e-09	10.7994	10.7994	NBS up vs BSG
33004	1448696_at	Heph	hephaestin	NM_001159627 /// NM_001159628 /// NM_010417 /// NM_181273	3.85782e-09	1.87106e-09	8.49049	8.49049	NBS up vs BSG
22307	1437993_x_at	Qdpr	quinoid dihydropteridine reductase	NM_024236	3.87028e-09	1.60289e-09	3.03466	3.03466	NBS up vs BSG
7145	1422831_at	Fbn2	fibrillin 2	NM_010181	3.88143e-09	9.96667e-09	0.0392586	-25.4721	NBS down vs BSG
33462	1449154_at	Col11a1	collagen, type XI, alpha 1	NM_007729	3.89073e-09	2.2909e-08	0.05251	-19.044	NBS down vs BSG
6911	1422597_at	Mmp15	matrix metallopeptidase 15	NM_008609	3.95454e-09	2.14322e-08	0.106101	-9.42501	NBS down vs BSG
20029	1435715_x_at	Tdg	thymine DNA glycosylase	NM_011561 /// NM_172552	3.98937e-09	1.00499e-09	0.28399	-3.52125	NBS down vs BSG
30005	1445691_at	Chn1	chimerin (chimaerin) 1	NM_001113246 /// NM_001166603 /// NM_001166604 /// NM_029716 /// NM_175752	4.02002e-09	9.27919e-07	3.24562	3.24562	NBS up vs BSG
32432	1448124_at	Gusb	glucuronidase, beta	NM_010368	4.37667e-09	2.30725e-08	0.190678	-5.24445	NBS down vs BSG
6182	1421868_a_at	Pnlip	pancreatic lipase	NM_026925	4.44959e-09	4.0246e-09	0.0111639	-89.5746	NBS down vs BSG
40595	1456292_a_at	Vim	vimentin	NM_011701	4.61242e-09	1.70703e-08	0.0681677	-14.6697	NBS down vs BSG
282	1415943_at	Sdc1	syndecan 1	NM_011519	4.72991e-09	3.77778e-08	0.0882499	-11.3315	NBS down vs BSG
1630	1417291_at	Tnfrsf1a	tumor necrosis factor receptor superfamily, member 1a	NM_011609	4.85817e-09	1.91242e-08	0.133189	-7.50813	NBS down vs BSG
41664	1457361_at	Zfp804a	zinc finger protein 804A	NM_175513	4.86268e-09	6.44834e-09	18.9487	18.9487	NBS up vs BSG
32967	1448659_at	Casp7	caspase 7	NM_007611	5.22833e-09	1.16095e-08	0.147748	-6.7683	NBS down vs BSG
7692	1423378_at	Adam23	a disintegrin and metallopeptidase domain 23	NM_001177600 /// NM_011780	5.24153e-09	5.20115e-09	8.58037	8.58037	NBS up vs BSG
18229	1433915_s_at	Epn2	epsin 2	NM_010148	5.24242e-09	3.9859e-08	0.364841	-2.74092	NBS down vs BSG
34944	1450641_at	Vim	vimentin	NM_011701	5.44851e-09	2.48536e-08	0.0846274	-11.8165	NBS down vs BSG
14965	1430651_s_at	Zfp191	zinc finger protein 191	NM_021559	5.59426e-09	8.15257e-08	0.415142	-2.40882	NBS down vs BSG
3890	1419551_s_at	Stk39	serine/threonine kinase 39, STE20/SPS1 homolog (yeast)	NM_016866	5.83588e-09	2.86246e-09	2.84544	2.84544	NBS up vs BSG
12543	1428229_at	Prkd3	protein kinase D3	NM_001171004 /// NM_001171005 /// NM_029239	5.84329e-09	1.67741e-07	0.342352	-2.92097	NBS down vs BSG
27308	1442994_at	---	---	---	6.23212e-09	6.78142e-09	12.6787	12.6787	NBS up vs BSG
39269	1454966_at	Itga8	integrin alpha 8	NM_001001309	6.46349e-09	7.24611e-09	0.0942217	-10.6133	NBS down vs BSG
40683	1456380_x_at	Cnn3	calponin 3, acidic	NM_028044	6.50366e-09	3.51621e-07	0.458537	-2.18085	NBS down vs BSG
44020	1459717_at	---	---	---	6.62814e-09	3.11073e-09	59.568	59.568	NBS up vs BSG
39521	1455218_at	6330503K22Rik	RIKEN cDNA 6330503K22 gene	NM_182995	6.67763e-09	2.26983e-09	4.85527	4.85527	NBS up vs BSG
36848	1452545_a_at	Itgb1	integrin beta 1 (fibronectin receptor beta)	NM_010578	6.98722e-09	2.55678e-08	0.226575	-4.41356	NBS down vs BSG
10702	1426388_s_at	Ryk	receptor-like tyrosine kinase	NM_001042607 /// NM_013649	7.14063e-09	1.66442e-08	0.396314	-2.52325	NBS down vs BSG
17905	1433591_at	Ppp3r1	protein phosphatase 3, regulatory subunit B, alpha isoform (calcineurin B, type	NM_024459	7.18376e-09	1.10625e-06	2.12203	2.12203	NBS up vs BSG
10437	1426123_a_at	Rrbp1	ribosome binding protein 1	NM_024281 /// NM_133626	7.25798e-09	4.88046e-08	0.313912	-3.1856	NBS down vs BSG
41444	1457141_at	---	---	---	7.35328e-09	1.22221e-08	3.42637	3.42637	NBS up vs BSG
10864	1426550_at	Sidt1	SID1 transmembrane family, member 1	NM_001159419 /// NM_198034	7.4498e-09	3.48038e-05	2.15067	2.15067	NBS up vs BSG
2671	1418332_a_at	Agtpbp1	ATP/GTP binding protein 1	NM_001048008 /// NM_023328	7.47089e-09	7.40866e-09	4.80641	4.80641	NBS up vs BSG
13598	1429284_at	Mobkl2b	MOB1, Mps One Binder kinase activator-like 2B (yeast)	NM_178061	7.48017e-09	1.73995e-09	12.2076	12.2076	NBS up vs BSG
36086	1451783_a_at	Kifap3	kinesin-associated protein 3	NM_010629	7.54961e-09	1.47363e-08	2.66459	2.66459	NBS up vs BSG
1129	1416790_a_at	Gm5806 /// Tdg	predicted gene 5806 /// thymine DNA glycosylase	NM_011561 /// NM_172552 /// XM_003085976 /// XM_901736	7.98178e-09	2.00366e-09	0.297689	-3.35921	NBS down vs BSG
33318	1449010_at	Hspa4l	heat shock protein 4 like	NM_011020	8.13869e-09	4.58042e-09	5.63716	5.63716	NBS up vs BSG
378	1416039_x_at	Cyr61	cysteine rich protein 61	NM_010516	8.17771e-09	2.4774e-08	0.151706	-6.59168	NBS down vs BSG
26125	1441811_x_at	Tmem176a	transmembrane protein 176A	NM_001098271 /// NM_025326	8.33877e-09	9.79869e-09	0.0517284	-19.3317	NBS down vs BSG
7920	1423606_at	Postn	periostin, osteoblast specific factor	NM_001198765 /// NM_001198766 /// NM_015784	9.30061e-09	9.23396e-09	0.00897924	-111.368	NBS down vs BSG
39664	1455361_at	Dgkb	diacylglycerol kinase, beta	NM_178681	9.34853e-09	8.98291e-06	2.13516	2.13516	NBS up vs BSG
5485	1421171_at	Adam12	a disintegrin and metallopeptidase domain 12 (meltrin alpha)	NM_007400	9.45173e-09	1.34471e-08	0.0675334	-14.8075	NBS down vs BSG
405	1416066_at	Cd9	CD9 antigen	NM_007657	9.51546e-09	1.5496e-06	0.446206	-2.24112	NBS down vs BSG
7399	1423085_at	Efnb3	ephrin B3	NM_007911	9.58444e-09	5.72954e-09	6.77215	6.77215	NBS up vs BSG
5426	1421112_at	Nkx2-2	NK2 transcription factor related, locus 2 (Drosophila)	NM_001077632 /// NM_010919	9.76725e-09	1.17891e-06	0.32449	-3.08176	NBS down vs BSG
6230	1421916_at	Pdgfra	platelet derived growth factor receptor, alpha polypeptide	NM_001083316 /// NM_011058	9.78094e-09	1.03704e-08	0.0317266	-31.5193	NBS down vs BSG
2040	1417701_at	Ppp1r14c	protein phosphatase 1, regulatory (inhibitor) subunit 14c	NM_133485	9.78626e-09	1.22083e-08	0.230814	-4.33249	NBS down vs BSG
19454	1435140_at	Ide	insulin degrading enzyme	NM_031156	9.98562e-09	3.02513e-08	0.46355	-2.15726	NBS down vs BSG
9930	1425616_a_at	Ccdc23	coiled-coil domain containing 23	NM_001038998 /// NM_024462	1.00223e-08	2.85683e-08	0.437612	-2.28513	NBS down vs BSG
7910	1423596_at	Nek6	NIMA (never in mitosis gene a)-related expressed kinase 6	NM_001159631 /// NM_021606	1.01398e-08	2.93536e-08	0.251421	-3.97739	NBS down vs BSG
19249	1434935_at	Aak1	AP2 associated kinase 1	NM_001040106 /// NM_177762	1.02765e-08	2.44335e-08	0.253464	-3.94534	NBS down vs BSG
9607	1425293_a_at	Zcchc18	zinc finger, CCHC domain containing 18	NM_001035509 /// NM_001035510 /// NM_025893	1.03653e-08	1.75203e-08	4.38652	4.38652	NBS up vs BSG
667	1416328_a_at	Atp6v0e	ATPase, H+ transporting, lysosomal V0 subunit E	NM_025272	1.07191e-08	7.785e-08	0.341886	-2.92496	NBS down vs BSG
5308	1420994_at	B3gnt5	UDP-GlcNAc:betaGal beta-1,3-N-acetylglucosaminyltransferase 5	NM_001159407 /// NM_001159408 /// NM_054052	1.11495e-08	2.10351e-08	0.0436144	-22.9282	NBS down vs BSG
3699	1419360_a_at	Ss18	synovial sarcoma translocation, Chromosome 18	NM_001161369 /// NM_001161370 /// NM_001161371 /// NM_009280	1.11882e-08	1.36789e-07	0.319684	-3.12809	NBS down vs BSG
7655	1423341_at	Cspg4	chondroitin sulfate proteoglycan 4	NM_139001	1.15202e-08	2.47928e-08	0.0573261	-17.4441	NBS down vs BSG
21963	1437649_x_at	Ppib	peptidylprolyl isomerase B	NM_011149	1.15534e-08	2.54054e-08	0.326791	-3.06006	NBS down vs BSG
647	1416308_at	Ugdh	UDP-glucose dehydrogenase	NM_009466	1.16439e-08	7.09789e-08	0.198037	-5.04955	NBS down vs BSG
41380	1457077_at	---	---	---	1.16713e-08	1.39799e-06	4.86653	4.86653	NBS up vs BSG
22620	1438306_at	Rnf180	ring finger protein 180	NM_027934	1.18503e-08	1.17507e-08	0.110598	-9.04175	NBS down vs BSG
34973	1450670_at	Dbh	dopamine beta hydroxylase	NM_138942	1.1905e-08	4.91086e-09	3.81898	3.81898	NBS up vs BSG
3760	1419421_at	Ank1	ankyrin 1, erythroid	NM_001110783 /// NM_031158	1.19492e-08	9.64029e-09	5.93241	5.93241	NBS up vs BSG
20649	1436335_at	Plch2	phospholipase C, eta 2	NM_001113360 /// NM_175556	1.19673e-08	1.61592e-06	2.48099	2.48099	NBS up vs BSG
18139	1433825_at	Ntrk3	neurotrophic tyrosine kinase, receptor, type 3	NM_008746 /// NM_182809	1.2499e-08	8.74991e-09	0.362016	-2.76231	NBS down vs BSG
35845	1451542_at	Ssbp2	single-stranded DNA binding protein 2	NM_024186 /// NM_024272	1.26279e-08	6.38852e-08	3.86384	3.86384	NBS up vs BSG
11194	1426880_at	Etl4	enhancer trap locus 4	NM_001081006 /// NM_001177630 /// NM_001177631 /// NM_029895 /// NM_178059	1.27867e-08	1.67294e-08	17.2945	17.2945	NBS up vs BSG
38110	1453807_at	6330563C09Rik	RIKEN cDNA 6330563C09 gene	---	1.28258e-08	1.66927e-08	15.8731	15.8731	NBS up vs BSG
416	1416077_at	Adm	adrenomedullin	NM_009627	1.28422e-08	1.0589e-08	0.0273821	-36.5203	NBS down vs BSG
9188	1424874_a_at	Ptbp1	polypyrimidine tract binding protein 1	NM_001077363 /// NM_008956	1.29357e-08	4.484e-08	0.176058	-5.67994	NBS down vs BSG
13290	1428976_at	Tmpo	thymopoietin	NM_001080129 /// NM_001080130 /// NM_001080131 /// NM_001080132 /// NM_001080134	1.3207e-08	1.19434e-07	0.135814	-7.36302	NBS down vs BSG
213	1415874_at	Spry1	sprouty homolog 1 (Drosophila)	NM_011896	1.33105e-08	2.59313e-08	0.0855877	-11.6839	NBS down vs BSG
45016	1460716_a_at	Cbfb	core binding factor beta	NM_001161456 /// NM_001161457 /// NM_001161458 /// NM_022309	1.35535e-08	6.52441e-08	0.296843	-3.36878	NBS down vs BSG
27551	1443237_at	---	---	---	1.36826e-08	1.81757e-06	2.85641	2.85641	NBS up vs BSG
43532	1459229_at	---	---	---	1.4169e-08	4.22562e-09	7.19469	7.19469	NBS up vs BSG
15613	1431299_a_at	2310014H01Rik	RIKEN cDNA 2310014H01 gene	NM_001146710 /// NM_001146711 /// NM_175242	1.42837e-08	1.91534e-08	0.134067	-7.45894	NBS down vs BSG
3928	1419589_at	Cd93	CD93 antigen	NM_010740	1.43461e-08	4.03202e-08	0.121772	-8.21205	NBS down vs BSG
12265	1427951_s_at	Ccdc28a	coiled-coil domain containing 28A	NM_144820	1.4444e-08	5.20535e-09	6.08606	6.08606	NBS up vs BSG
22125	1437811_x_at	---	---	---	1.46438e-08	8.11077e-08	0.230155	-4.3449	NBS down vs BSG
23075	1438761_a_at	Odc1	ornithine decarboxylase, structural 1	NM_013614	1.49212e-08	1.4807e-07	0.363596	-2.75031	NBS down vs BSG
34675	1450372_a_at	Rpl18	ribosomal protein L18	NM_009077	1.52189e-08	6.51524e-08	0.348149	-2.87233	NBS down vs BSG
11540	1427226_at	Epn2	epsin 2	NM_010148	1.53451e-08	1.27485e-07	0.387864	-2.57822	NBS down vs BSG
23880	1439566_at	Gprin3	GPRIN family member 3	NM_183183	1.54515e-08	2.18634e-07	7.67499	7.67499	NBS up vs BSG
488	1416149_at	Olig1	oligodendrocyte transcription factor 1	NM_016968	1.5531e-08	2.66178e-06	0.464934	-2.15084	NBS down vs BSG
21453	1437139_at	Glra1	glycine receptor, alpha 1 subunit	NM_020492	1.557e-08	8.771e-09	114.617	114.617	NBS up vs BSG
35659	1451356_at	Anp32e	acidic (leucine-rich) nuclear phosphoprotein 32 family, member E	NM_023210	1.56127e-08	7.35282e-09	0.265564	-3.76556	NBS down vs BSG
17889	1433575_at	Sox4	SRY-box containing gene 4	NM_009238	1.56651e-08	2.68691e-08	0.191561	-5.22028	NBS down vs BSG
32153	1447839_x_at	Adm	adrenomedullin	NM_009627	1.57082e-08	1.11906e-08	0.0357352	-27.9836	NBS down vs BSG
32236	1447922_at	Stxbp5l	syntaxin binding protein 5-like	NM_001114611 /// NM_001114612 /// NM_001114613 /// NM_172440	1.57426e-08	5.24618e-08	6.52681	6.52681	NBS up vs BSG
14052	1429738_at	Myt1l	myelin transcription factor 1-like	NM_001093775 /// NM_001093776 /// NM_001093778 /// NM_008666	1.60607e-08	1.33094e-07	5.09756	5.09756	NBS up vs BSG
23407	1439093_at	Hspa4l	heat shock protein 4 like	NM_011020	1.64207e-08	7.99108e-09	7.59055	7.59055	NBS up vs BSG
26354	1442040_at	Tmem125	transmembrane protein 125	NM_172383	1.65653e-08	7.51349e-09	6.59282	6.59282	NBS up vs BSG
19708	1435394_s_at	Rhoc	ras homolog gene family, member C	NM_007484	1.68755e-08	7.90019e-08	0.158891	-6.29362	NBS down vs BSG
24461	1440147_at	Lgi2	leucine-rich repeat LGI family, member 2	NM_144945	1.72706e-08	1.92973e-08	15.9039	15.9039	NBS up vs BSG
34424	1450121_at	Scn1a	sodium channel, voltage-gated, type I, alpha	NM_018733	1.79494e-08	6.14073e-08	14.139	14.139	NBS up vs BSG
2083	1417744_a_at	Ralb	v-ral simian leukemia viral oncogene homolog B (ras related)	NM_022327	1.83694e-08	5.79476e-08	0.396155	-2.52427	NBS down vs BSG
20550	1436236_x_at	Cotl1	coactosin-like 1 (Dictyostelium)	NM_028071	1.85775e-08	1.71224e-07	0.357778	-2.79503	NBS down vs BSG
1224	1416885_at	1110038F14Rik	RIKEN cDNA 1110038F14 gene	NM_054099	1.9389e-08	1.20881e-08	0.406053	-2.46273	NBS down vs BSG
1772	1417433_at	Lypla2	lysophospholipase 2	NM_011942	1.94261e-08	2.37465e-08	0.264898	-3.77503	NBS down vs BSG
14964	1430650_at	Zfp191	zinc finger protein 191	NM_021559	2.00006e-08	3.33604e-07	0.417624	-2.3945	NBS down vs BSG
1105	1416766_at	Mosc2	MOCO sulphurase C-terminal domain containing 2	NM_133684	2.04407e-08	5.17407e-09	0.293761	-3.40413	NBS down vs BSG
21593	1437279_x_at	Sdc1	syndecan 1	NM_011519	2.06501e-08	1.42821e-07	0.0594012	-16.8347	NBS down vs BSG
18871	1434557_at	Hip1	huntingtin interacting protein 1	NM_146001	2.07982e-08	2.75739e-08	0.133691	-7.47991	NBS down vs BSG
20168	1435854_at	Opalin	oligodendrocytic myelin paranodal and inner loop protein	NM_153520	2.08299e-08	6.64937e-09	44.9708	44.9708	NBS up vs BSG
18197	1433883_at	Tpm4	tropomyosin 4	NM_001001491	2.09381e-08	1.57836e-07	0.17163	-5.82648	NBS down vs BSG
770	1416431_at	Tubb6	tubulin, beta 6	NM_026473	2.1008e-08	4.5322e-08	0.0287562	-34.7752	NBS down vs BSG
10936	1426622_a_at	Qpct	glutaminyl-peptide cyclotransferase (glutaminyl cyclase)	NM_027455	2.11631e-08	9.57072e-08	0.164917	-6.06366	NBS down vs BSG
36782	1452479_at	Copg2as2	coatomer protein complex, subunit gamma 2, antisense 2	NR_002845	2.12816e-08	3.33755e-08	15.324	15.324	NBS up vs BSG
22916	1438602_s_at	Masp1	mannan-binding lectin serine peptidase 1	NM_008555	2.16416e-08	2.45459e-08	0.297674	-3.35938	NBS down vs BSG
39548	1455245_x_at	Rpl13	ribosomal protein L13	NM_016738	2.17953e-08	5.54581e-08	0.463651	-2.15679	NBS down vs BSG
29970	1445656_at	---	---	---	2.20638e-08	1.22539e-08	50.3753	50.3753	NBS up vs BSG
21202	1436888_at	Nhlh2	nescient helix loop helix 2	NM_178777	2.21304e-08	1.5308e-08	9.21287	9.21287	NBS up vs BSG
39680	1455377_at	Ttll7	tubulin tyrosine ligase-like family, member 7	NM_027594	2.21317e-08	2.37277e-08	13.6327	13.6327	NBS up vs BSG
19698	1435384_at	Ube2n	ubiquitin-conjugating enzyme E2N	NM_080560	2.28343e-08	1.18264e-08	3.58891	3.58891	NBS up vs BSG
388	1416049_at	Gldc	glycine decarboxylase	NM_138595	2.35665e-08	6.1901e-09	0.113687	-8.79608	NBS down vs BSG
5785	1421471_at	Npy1r	neuropeptide Y receptor Y1	NM_010934	2.35983e-08	7.75869e-06	2.5373	2.5373	NBS up vs BSG
21779	1437465_a_at	P4hb	prolyl 4-hydroxylase, beta polypeptide	NM_011032	2.37402e-08	6.69674e-07	0.426852	-2.34273	NBS down vs BSG
21107	1436793_at	St18	suppression of tumorigenicity 18	NM_173868	2.39685e-08	8.47258e-09	4.81653	4.81653	NBS up vs BSG
995	1416656_at	Clic1	chloride intracellular channel 1	NM_033444	2.41675e-08	8.40099e-08	0.112535	-8.88609	NBS down vs BSG
18754	1434440_at	Gnai1	guanine nucleotide binding protein (G protein), alpha inhibiting 1	NM_010305	2.45557e-08	2.67068e-07	2.28285	2.28285	NBS up vs BSG
24048	1439734_at	---	---	---	2.45741e-08	8.9217e-08	0.075414	-13.2601	NBS down vs BSG
22943	1438629_x_at	Grn	granulin	NM_008175	2.47e-08	3.21777e-08	0.28186	-3.54786	NBS down vs BSG
21150	1436836_x_at	Cnn3	calponin 3, acidic	NM_028044	2.49565e-08	1.26322e-06	0.441608	-2.26445	NBS down vs BSG
35415	1451112_s_at	Dap	death-associated protein	NM_146057	2.49874e-08	2.10951e-07	0.287686	-3.47601	NBS down vs BSG
15491	1431177_a_at	Rpl10a	ribosomal protein L10A	NM_011287	2.54002e-08	4.36588e-08	0.409534	-2.4418	NBS down vs BSG
9209	1424895_at	Gpsm2	G-protein signalling modulator 2 (AGS3-like, C. elegans)	NM_029522	2.55438e-08	1.4747e-08	0.307787	-3.249	NBS down vs BSG
3495	1419156_at	Sox4	SRY-box containing gene 4	NM_009238	2.61093e-08	3.08619e-08	0.153022	-6.53502	NBS down vs BSG
3174	1418835_at	Phlda1	pleckstrin homology-like domain, family A, member 1	NM_009344	2.63392e-08	1.97453e-07	0.227251	-4.40042	NBS down vs BSG
781	1416442_at	Ier2	immediate early response 2	NM_010499	2.66689e-08	3.22183e-08	0.214036	-4.6721	NBS down vs BSG
39580	1455277_at	Hhip	Hedgehog-interacting protein	NM_020259	2.66951e-08	1.86295e-08	7.27915	7.27915	NBS up vs BSG
40174	1455871_s_at	Rpl13 /// Tax1bp3	ribosomal protein L13 /// Tax1 (human T-cell leukemia virus type I) binding prot	NM_016738 /// NM_029564	2.69729e-08	2.28253e-07	0.286915	-3.48536	NBS down vs BSG
41459	1457156_at	Trhde	TRH-degrading enzyme	NM_146241	2.7055e-08	1.6631e-05	2.62821	2.62821	NBS up vs BSG
21073	1436759_x_at	Cnn3	calponin 3, acidic	NM_028044	2.70583e-08	8.6379e-07	0.378026	-2.64532	NBS down vs BSG
32339	1448026_at	Chd7	chromodomain helicase DNA binding protein 7	NM_001081417	2.71246e-08	4.14596e-06	0.429267	-2.32955	NBS down vs BSG
14432	1430118_at	2700046A07Rik	RIKEN cDNA 2700046A07 gene	XM_001002365 /// XM_984603	2.71378e-08	1.55935e-08	3.91888	3.91888	NBS up vs BSG
2803	1418464_at	Matn4	matrilin 4	NM_013592	2.73254e-08	7.88083e-08	0.0614948	-16.2615	NBS down vs BSG
5514	1421200_at	Dlg2	discs, large homolog 2 (Drosophila)	NM_011807	2.75806e-08	4.43861e-07	7.01474	7.01474	NBS up vs BSG
25622	1441308_at	Mobp	myelin-associated oligodendrocytic basic protein	NM_001039364 /// NM_001039365 /// NM_008614	2.79522e-08	9.77662e-09	7.34333	7.34333	NBS up vs BSG
11347	1427033_at	Dnmbp	dynamin binding protein	NM_028029	2.8431e-08	1.602e-08	0.322795	-3.09794	NBS down vs BSG
35280	1450977_s_at	Ndrg1	N-myc downstream regulated gene 1	NM_008681	2.85871e-08	1.20085e-08	12.4214	12.4214	NBS up vs BSG
12445	1428131_a_at	Cdc42se1	CDC42 small effector 1	NM_001038708 /// NM_172395	2.87143e-08	4.14751e-08	0.270048	-3.70304	NBS down vs BSG
39611	1455308_at	Ano6	anoctamin 6	NM_175344	2.92099e-08	1.04725e-07	0.255708	-3.91071	NBS down vs BSG
18570	1434256_s_at	Cds2	CDP-diacylglycerol synthase (phosphatidate cytidylyltransferase) 2	NM_138651	2.95996e-08	3.27375e-08	4.04131	4.04131	NBS up vs BSG
21319	1437005_a_at	Rpl18	ribosomal protein L18	NM_009077	2.98348e-08	1.12592e-07	0.396694	-2.52084	NBS down vs BSG
39651	1455348_x_at	Gm10709 /// Gm6344 /// LOC100503055 /// Rpl29	predicted gene 10709 /// ribosomal protein L29 pseudogene /// 60S ribosomal prot	NM_009082 /// XM_001473311 /// XM_001475711 /// XM_003085327 /// XM_003086155 //	2.99452e-08	2.21477e-08	0.400904	-2.49437	NBS down vs BSG
3222	1418883_a_at	Pabpc1	poly(A) binding protein, cytoplasmic 1	NM_008774	3.02686e-08	2.1697e-08	0.372522	-2.6844	NBS down vs BSG
16722	1432408_a_at	A230006K03Rik	RIKEN cDNA A230006K03 gene	XM_919181 /// XM_973462	3.06977e-08	6.23794e-08	4.41983	4.41983	NBS up vs BSG
10661	1426347_at	2010321M09Rik	RIKEN cDNA 2010321M09 gene	NM_001077631 /// NM_175153	3.08039e-08	2.22793e-08	0.346261	-2.88799	NBS down vs BSG
2175	1417836_at	Gpx7	glutathione peroxidase 7	NM_024198	3.08383e-08	8.12611e-08	0.187281	-5.33956	NBS down vs BSG
40417	1456114_at	Cds1	CDP-diacylglycerol synthase 1	NM_173370	3.108e-08	5.23119e-08	9.97353	9.97353	NBS up vs BSG
36935	1452632_at	Aak1	AP2 associated kinase 1	NM_001040106 /// NM_177762	3.11922e-08	5.44689e-08	0.273842	-3.65174	NBS down vs BSG
33455	1449147_at	Chst1	carbohydrate (keratan sulfate Gal-6) sulfotransferase 1	NM_023850	3.14711e-08	6.69605e-07	2.77332	2.77332	NBS up vs BSG
42571	1458268_s_at	Igfbp3	insulin-like growth factor binding protein 3	NM_008343	3.1805e-08	3.90234e-08	0.0503557	-19.8587	NBS down vs BSG
9972	1425658_at	Cd109	CD109 antigen	NM_153098	3.21909e-08	5.211e-07	0.200277	-4.99309	NBS down vs BSG
21286	1436972_at	Gpr61	G protein-coupled receptor 61	NM_175470	3.22173e-08	1.10758e-07	3.06622	3.06622	NBS up vs BSG
39322	1455019_x_at	Ckap4	cytoskeleton-associated protein 4	NM_175451	3.22851e-08	6.7185e-07	0.357313	-2.79867	NBS down vs BSG
11613	1427299_at	Rps6ka3	ribosomal protein S6 kinase polypeptide 3	NM_148945	3.23962e-08	6.50877e-09	0.266193	-3.75667	NBS down vs BSG
18261	1433947_at	Rab37	RAB37, member of RAS oncogene family	NM_001163753 /// NM_021411	3.30702e-08	2.17802e-08	7.3567	7.3567	NBS up vs BSG
13445	1429131_at	Ube2v2	ubiquitin-conjugating enzyme E2 variant 2	NM_001159351 /// NM_023585	3.33398e-08	5.68056e-08	3.16811	3.16811	NBS up vs BSG
11232	1426918_at	Itgb1	integrin beta 1 (fibronectin receptor beta)	NM_010578	3.36837e-08	1.47588e-07	0.193952	-5.15591	NBS down vs BSG
17892	1433578_at	Gm5868 /// Slc10a4	predicted gene 5868 /// solute carrier family 10 (sodium/bile acid cotransporter	NM_001024147 /// NM_173403	3.45526e-08	1.2013e-08	27.1363	27.1363	NBS up vs BSG
11068	1426754_x_at	Ckap4	cytoskeleton-associated protein 4	NM_175451	3.46039e-08	1.38576e-06	0.389494	-2.56744	NBS down vs BSG
44732	1460432_a_at	Eif3e	eukaryotic translation initiation factor 3, subunit E	NM_008388	3.49034e-08	1.9077e-08	0.472405	-2.11683	NBS down vs BSG
744	1416405_at	Bgn	biglycan	NM_007542	3.51832e-08	2.61698e-07	0.095058	-10.5199	NBS down vs BSG
44651	1460351_at	S100a11	S100 calcium binding protein A11 (calgizzarin)	NM_016740	3.51941e-08	4.56146e-07	0.157149	-6.36338	NBS down vs BSG
28631	1444317_at	Pcdh15	protocadherin 15	NM_001142735 /// NM_001142736 /// NM_001142737 /// NM_001142738 /// NM_001142739	3.53605e-08	1.5556e-07	0.144924	-6.90016	NBS down vs BSG
7376	1423062_at	Igfbp3	insulin-like growth factor binding protein 3	NM_008343	3.55874e-08	4.2566e-08	0.0321631	-31.0915	NBS down vs BSG
10978	1426664_x_at	Slc45a3	solute carrier family 45, member 3	NM_001177628 /// NM_145977	3.60387e-08	1.31191e-08	4.04393	4.04393	NBS up vs BSG
6148	1421834_at	Pip5k1b	phosphatidylinositol-4-phosphate 5-kinase, type 1 beta	NM_008846	3.62018e-08	6.75636e-08	3.69347	3.69347	NBS up vs BSG
7045	1422731_at	Limd1	LIM domains containing 1	NM_013860	3.73863e-08	1.31253e-07	0.170161	-5.87679	NBS down vs BSG
39471	1455168_a_at	Gnb2l1	guanine nucleotide binding protein (G protein), beta polypeptide 2 like 1	NM_008143	3.75054e-08	7.83612e-08	0.325674	-3.07055	NBS down vs BSG
10175	1425861_x_at	Cacna2d1	calcium channel, voltage-dependent, alpha2/delta subunit 1	NM_001110843 /// NM_001110844 /// NM_001110845 /// NM_001110846 /// NM_009784	3.76208e-08	4.32134e-06	3.84179	3.84179	NBS up vs BSG
6158	1421844_at	Il1rap	interleukin 1 receptor accessory protein	NM_001159317 /// NM_001159318 /// NM_008364 /// NM_134103	3.7778e-08	3.82086e-06	0.278505	-3.59061	NBS down vs BSG
35721	1451418_a_at	Spsb4	splA/ryanodine receptor domain and SOCS box containing 4	NM_145134	3.78012e-08	1.41319e-05	0.478042	-2.09187	NBS down vs BSG
22737	1438423_at	Ssbp2	single-stranded DNA binding protein 2	NM_024186 /// NM_024272	3.80809e-08	5.89512e-08	6.44137	6.44137	NBS up vs BSG
25139	1440825_s_at	Ccdc28a	coiled-coil domain containing 28A	NM_144820	3.83059e-08	1.93153e-08	5.90913	5.90913	NBS up vs BSG
31969	1447655_x_at	Sox6	SRY-box containing gene 6	NM_001025559 /// NM_001025560 /// NM_011445	3.83095e-08	1.15135e-07	0.162349	-6.15955	NBS down vs BSG
24064	1439750_at	---	---	---	3.8338e-08	6.85237e-08	5.63187	5.63187	NBS up vs BSG
18304	1433990_at	Lhfpl3	lipoma HMGIC fusion partner-like 3	NM_001081231 /// NM_029990	3.93927e-08	3.04624e-07	0.12812	-7.80516	NBS down vs BSG
41421	1457118_at	Shc4	SHC (Src homology 2 domain containing) family, member 4	NM_199022	3.95759e-08	7.55155e-08	0.0487046	-20.5319	NBS down vs BSG
44966	1460666_a_at	Ebf3	early B-cell factor 3	NM_001113414 /// NM_001113415 /// NM_010096	3.96883e-08	5.66912e-08	5.9348	5.9348	NBS up vs BSG
40253	1455950_x_at	Rpl35	ribosomal protein L35	NM_025592	3.99163e-08	1.32911e-07	0.447609	-2.23409	NBS down vs BSG
844	1416505_at	Nr4a1	nuclear receptor subfamily 4, group A, member 1	NM_010444	4.01252e-08	1.46003e-08	0.170982	-5.84857	NBS down vs BSG
7584	1423270_at	Nedd4l	neural precursor cell expressed, developmentally down-regulated gene 4-like	NM_001114386 /// NM_031881	4.09807e-08	3.44133e-06	2.47789	2.47789	NBS up vs BSG
40222	1455919_at	---	---	---	4.12671e-08	7.23862e-08	5.60374	5.60374	NBS up vs BSG
13395	1429081_at	Gcc2	GRIP and coiled-coil domain containing 2	NM_027375	4.14529e-08	5.83881e-08	2.09125	2.09125	NBS up vs BSG
3323	1418984_at	Inadl	InaD-like (Drosophila)	NM_001005784 /// NM_001005787 /// NM_007704 /// NM_172696	4.16624e-08	1.29962e-08	10.4977	10.4977	NBS up vs BSG
13556	1429242_at	1110054O05Rik	RIKEN cDNA 1110054O05 gene	NM_001013577	4.24579e-08	1.18239e-08	0.430331	-2.32379	NBS down vs BSG
7898	1423584_at	Igfbp7	insulin-like growth factor binding protein 7	NM_001159518 /// NM_008048	4.2514e-08	1.59355e-07	0.173814	-5.75326	NBS down vs BSG
20893	1436579_s_at	Itsn1	intersectin 1 (SH3 domain protein 1A)	NM_001110275 /// NM_001110276 /// NM_010587	4.27059e-08	2.22237e-08	9.6228	9.6228	NBS up vs BSG
19935	1435621_at	Far2	fatty acyl CoA reductase 2	NM_178797	4.34e-08	9.75646e-08	6.4861	6.4861	NBS up vs BSG
8452	1424138_at	Rhbdf1	rhomboid family 1 (Drosophila)	NM_010117	4.34989e-08	1.49115e-07	0.191595	-5.21933	NBS down vs BSG
3093	1418754_at	Adcy8	adenylate cyclase 8	NM_009623	4.44441e-08	3.21258e-08	12.076	12.076	NBS up vs BSG
7363	1423049_a_at	Tpm1	tropomyosin 1, alpha	NM_001164248 /// NM_001164249 /// NM_001164250 /// NM_001164251 /// NM_001164252	4.50188e-08	3.2346e-08	0.095409	-10.4812	NBS down vs BSG
14236	1429922_at	Gm13629	predicted gene 13629	NR_033495	4.50413e-08	4.42609e-08	22.8546	22.8546	NBS up vs BSG
2002	1417663_a_at	Ndrg3	N-myc downstream regulated gene 3	NM_013865 /// NM_180956	4.56643e-08	1.07282e-06	2.17357	2.17357	NBS up vs BSG
16119	1431805_a_at	Rhpn2	rhophilin, Rho GTPase binding protein 2	NM_027897	4.59385e-08	2.2062e-08	6.79481	6.79481	NBS up vs BSG
5486	1421172_at	Adam12	a disintegrin and metallopeptidase domain 12 (meltrin alpha)	NM_007400	4.63342e-08	7.97488e-08	0.0470111	-21.2716	NBS down vs BSG
21989	1437675_at	Slc8a1	solute carrier family 8 (sodium/calcium exchanger), member 1	NM_001112798 /// NM_011406	4.6375e-08	1.27215e-07	8.13619	8.13619	NBS up vs BSG
1698	1417359_at	Mfap2	microfibrillar-associated protein 2	NM_001161799 /// NM_008546	4.65393e-08	2.13646e-07	0.224534	-4.45367	NBS down vs BSG
34658	1450355_a_at	Capg	capping protein (actin filament), gelsolin-like	NM_001042534 /// NM_007599	4.7404e-08	4.89425e-07	0.179827	-5.56091	NBS down vs BSG
36523	1452220_at	Dock1	dedicator of cytokinesis 1	NM_001033420	4.74268e-08	1.53518e-06	0.384271	-2.60233	NBS down vs BSG
28600	1444286_at	---	---	---	4.76095e-08	2.28672e-08	9.5512	9.5512	NBS up vs BSG
20117	1435803_a_at	Eif4e2	eukaryotic translation initiation factor 4E member 2	NM_001039169 /// NM_001039170 /// NM_023314	4.82376e-08	1.22372e-07	0.273607	-3.65488	NBS down vs BSG
8738	1424424_at	Slc39a1	solute carrier family 39 (zinc transporter), member 1	NM_013901	4.83028e-08	6.49449e-08	0.330237	-3.02813	NBS down vs BSG
6769	1422455_s_at	Nsf	N-ethylmaleimide sensitive fusion protein	NM_008740	4.84535e-08	1.01625e-07	5.77333	5.77333	NBS up vs BSG
1543	1417204_at	Kdelr2	KDEL (Lys-Asp-Glu-Leu) endoplasmic reticulum protein retention receptor 2	NM_025841	4.85167e-08	1.81622e-07	0.375333	-2.6643	NBS down vs BSG
16260	1431946_a_at	Necab3	N-terminal EF-hand calcium binding protein 3	NM_021546	4.88394e-08	5.21066e-07	4.45484	4.45484	NBS up vs BSG
2517	1418178_at	Ina	internexin neuronal intermediate filament protein, alpha	NM_146100	4.9722e-08	5.15612e-08	8.24322	8.24322	NBS up vs BSG
18690	1434376_at	Cd44	CD44 antigen	NM_001039150 /// NM_001039151 /// NM_001177785 /// NM_001177786 /// NM_001177787	4.99172e-08	1.34346e-07	0.0596624	-16.761	NBS down vs BSG
19611	1435297_at	Gjd2	gap junction protein, delta 2	NM_010290	5.05258e-08	2.83676e-08	15.4292	15.4292	NBS up vs BSG
40623	1456320_at	Fam126b	family with sequence similarity 126, member B	NM_172513	5.05269e-08	1.04844e-07	3.62418	3.62418	NBS up vs BSG
25500	1441186_at	Sall3	sal-like 3 (Drosophila)	NM_178280	5.0722e-08	1.88012e-07	0.205324	-4.87035	NBS down vs BSG
12817	1428503_a_at	Nkiras1	NFKB inhibitor interacting Ras-like protein 1	NM_023526	5.07579e-08	7.04841e-08	5.99953	5.99953	NBS up vs BSG
23695	1439381_x_at	Marveld1	MARVEL (membrane-associating) domain containing 1	NM_183195	5.10561e-08	4.20464e-08	0.20017	-4.99576	NBS down vs BSG
40831	1456528_x_at	Ncl	nucleolin	NM_010880	5.12796e-08	5.6623e-08	0.445559	-2.24437	NBS down vs BSG
33154	1448846_a_at	Gm10709 /// Gm12508 /// Gm6344 /// LOC100503055 /// LOC100504629 /// Rpl29	predicted gene 10709 /// predicted gene 12508 /// ribosomal protein L29 pseudoge	NM_009082 /// XM_001473311 /// XM_001475711 /// XM_001476155 /// XM_003085215 //	5.15386e-08	3.81828e-08	0.381027	-2.62449	NBS down vs BSG
24668	1440354_at	Elovl7	ELOVL family member 7, elongation of long chain fatty acids (yeast)	NM_029001	5.21721e-08	1.65505e-08	10.8833	10.8833	NBS up vs BSG
34745	1450442_at	Add2	adducin 2 (beta)	NM_013458	5.23335e-08	4.7567e-07	2.41565	2.41565	NBS up vs BSG
36689	1452386_at	Sall3	sal-like 3 (Drosophila)	NM_178280	5.25674e-08	2.14832e-07	0.185173	-5.40037	NBS down vs BSG
18545	1434231_x_at	Rpl35	ribosomal protein L35	NM_025592	5.27815e-08	1.24072e-07	0.449516	-2.22462	NBS down vs BSG
24304	1439990_at	---	---	---	5.31658e-08	4.82841e-08	0.14438	-6.92616	NBS down vs BSG
13242	1428928_at	Cacnb4	calcium channel, voltage-dependent, beta 4 subunit	NM_001037099 /// NM_146123	5.40756e-08	5.73091e-07	4.59441	4.59441	NBS up vs BSG
15390	1431076_at	Add2	adducin 2 (beta)	NM_013458	5.4234e-08	1.03243e-07	3.46836	3.46836	NBS up vs BSG
18513	1434199_at	Tmem151b	transmembrane protein 151B	NM_001013749	5.42961e-08	4.24002e-08	3.3696	3.3696	NBS up vs BSG
20497	1436183_at	Zc3hav1	zinc finger CCCH type, antiviral 1	NM_028421 /// NM_028864	5.4645e-08	4.22804e-07	0.163004	-6.13482	NBS down vs BSG
28492	1444178_at	Gm9895 /// LOC100503337	predicted gene 9895 /// hypothetical LOC100503337	XR_106016 /// XR_107169	5.49036e-08	2.27796e-08	3.81951	3.81951	NBS up vs BSG
39554	1455251_at	Itga1	integrin alpha 1	NM_001033228	5.49687e-08	1.46774e-07	0.0996355	-10.0366	NBS down vs BSG
11274	1426960_a_at	Fa2h	fatty acid 2-hydroxylase	NM_178086	5.51527e-08	2.31952e-08	25.1189	25.1189	NBS up vs BSG
1136	1416797_at	Nck2	non-catalytic region of tyrosine kinase adaptor protein 2	NM_010879	5.5736e-08	2.31103e-08	0.445883	-2.24274	NBS down vs BSG
32177	1447863_s_at	Nr4a2	nuclear receptor subfamily 4, group A, member 2	NM_001139509 /// NM_013613	5.57876e-08	2.66847e-05	3.11748	3.11748	NBS up vs BSG
40860	1456557_at	Ccdc30	coiled-coil domain containing 30	NM_029286	5.62082e-08	5.9501e-08	3.23681	3.23681	NBS up vs BSG
33673	1449365_at	S1pr5	sphingosine-1-phosphate receptor 5	NM_053190	5.72302e-08	2.36185e-08	32.6161	32.6161	NBS up vs BSG
39120	1454817_at	Utp18	UTP18, small subunit (SSU) processome component, homolog (yeast)	NM_001013375	5.73105e-08	2.97935e-08	0.373487	-2.67747	NBS down vs BSG
6231	1421917_at	Pdgfra	platelet derived growth factor receptor, alpha polypeptide	NM_001083316 /// NM_011058	5.81755e-08	1.1736e-07	0.0767153	-13.0352	NBS down vs BSG
18904	1434590_at	Bend6	BEN domain containing 6	NM_177235	5.85703e-08	5.019e-08	9.20197	9.20197	NBS up vs BSG
25683	1441369_at	C030017B01Rik	RIKEN cDNA C030017B01 gene	---	5.90236e-08	0.000712005	2.22475	2.22475	NBS up vs BSG
18015	1433701_at	Mpped1	metallophosphoesterase domain containing 1	NM_172610	5.97122e-08	1.88541e-05	2.47178	2.47178	NBS up vs BSG
33156	1448848_at	Tor1b	torsin family 1, member B	NM_133673	5.97143e-08	5.28809e-08	0.385174	-2.59623	NBS down vs BSG
2938	1418599_at	Col11a1	collagen, type XI, alpha 1	NM_007729	5.99419e-08	6.29605e-07	0.0907773	-11.016	NBS down vs BSG
41343	1457040_at	Lgi2	leucine-rich repeat LGI family, member 2	NM_144945	5.99657e-08	7.19452e-08	10.2431	10.2431	NBS up vs BSG
39346	1455043_at	Tnpo1	transportin 1	NM_001048267 /// NM_178716	5.99769e-08	3.25042e-07	0.266654	-3.75017	NBS down vs BSG
44374	1460073_at	---	---	---	6.07366e-08	1.26625e-07	2.52191	2.52191	NBS up vs BSG
20079	1435765_at	E130114P18Rik	RIKEN cDNA E130114P18 gene	NR_015513	6.12814e-08	1.30019e-07	0.191246	-5.22886	NBS down vs BSG
34952	1450649_at	Gng10	guanine nucleotide binding protein (G protein), gamma 10	NM_025277	6.18199e-08	2.21053e-08	0.316643	-3.15813	NBS down vs BSG
36427	1452124_at	Ank3	ankyrin 3, epithelial	NM_009670 /// NM_146005 /// NM_170687 /// NM_170688 /// NM_170689 /// NM_170690	6.1904e-08	8.0674e-08	2.75332	2.75332	NBS up vs BSG
615	1416276_a_at	Rps4x	ribosomal protein S4, X-linked	NM_009094	6.19946e-08	1.94657e-07	0.45856	-2.18074	NBS down vs BSG
32550	1448242_at	Sec61a1	Sec61 alpha 1 subunit (S. cerevisiae)	NM_016906	6.20585e-08	1.25591e-07	0.297775	-3.35824	NBS down vs BSG
39095	1454792_s_at	Sephs1	selenophosphate synthetase 1	NM_175400	6.23982e-08	1.01711e-07	0.291322	-3.43262	NBS down vs BSG
1357	1417018_at	Efemp2	epidermal growth factor-containing fibulin-like extracellular matrix protein 2	NM_001164352 /// NM_021474	6.29279e-08	3.87997e-06	0.388587	-2.57343	NBS down vs BSG
30696	1446382_at	---	---	---	6.35322e-08	4.67758e-08	4.46468	4.46468	NBS up vs BSG
12685	1428371_at	Ttbk2	tau tubulin kinase 2	NM_001024856 /// NM_001024857 /// NM_080788	6.35929e-08	2.84666e-08	4.32947	4.32947	NBS up vs BSG
7391	1423077_at	Snx9	sorting nexin 9	NM_025664	6.38038e-08	1.981e-07	0.38661	-2.58659	NBS down vs BSG
3310	1418971_x_at	Bcl10	B-cell leukemia/lymphoma 10	NM_009740	6.40433e-08	1.03007e-07	0.407275	-2.45534	NBS down vs BSG
10016	1425702_a_at	Enpp5	ectonucleotide pyrophosphatase/phosphodiesterase 5	NM_001168620 /// NM_032003	6.41797e-08	7.98769e-08	4.46301	4.46301	NBS up vs BSG
2540	1418201_at	Plekhg2	pleckstrin homology domain containing, family G (with RhoGef domain) member 2	NM_001083912 /// NM_138752	6.43861e-08	2.01608e-07	0.231495	-4.31975	NBS down vs BSG
21045	1436731_at	Zfp385b	zinc finger protein 385B	NM_001113399 /// NM_001113400 /// NM_178723	6.52113e-08	9.75404e-08	16.3066	16.3066	NBS up vs BSG
4764	1420450_at	Mmp10	matrix metallopeptidase 10	NM_019471	6.5232e-08	1.01232e-07	0.0284793	-35.1132	NBS down vs BSG
38930	1454627_a_at	Gm10709 /// Gm6344 /// LOC100503055 /// Rpl29	predicted gene 10709 /// ribosomal protein L29 pseudogene /// 60S ribosomal prot	NM_009082 /// XM_001473311 /// XM_001475711 /// XM_003085327 /// XM_003086155 //	6.53699e-08	4.01882e-08	0.355879	-2.80994	NBS down vs BSG
45000	1460700_at	Stat3	signal transducer and activator of transcription 3	NM_011486 /// NM_213659 /// NM_213660	6.60619e-08	4.89984e-07	0.282959	-3.53408	NBS down vs BSG
11038	1426724_at	Cnn3	calponin 3, acidic	NM_028044	6.62435e-08	3.36139e-06	0.436594	-2.29046	NBS down vs BSG
37	1415698_at	Golm1	golgi membrane protein 1	NM_001035122 /// NM_027307	6.62634e-08	3.4858e-08	0.232091	-4.30865	NBS down vs BSG
20660	1436346_at	Cd109	CD109 antigen	NM_153098	6.67118e-08	8.30469e-07	0.179655	-5.56623	NBS down vs BSG
40739	1456436_x_at	Rps20	ribosomal protein S20	NM_026147	6.68272e-08	1.18566e-07	0.493328	-2.02705	NBS down vs BSG
14382	1430068_at	C030011L09Rik	RIKEN cDNA C030011L09 gene	---	6.68741e-08	2.89757e-07	8.81596	8.81596	NBS up vs BSG
32553	1448245_at	Rpsa	ribosomal protein SA	NM_011029	6.75717e-08	1.83689e-07	0.418007	-2.39231	NBS down vs BSG
1407	1417068_a_at	Ptpn1	protein tyrosine phosphatase, non-receptor type 1	NM_011201	6.80782e-08	6.2146e-08	0.317769	-3.14694	NBS down vs BSG
20119	1435805_at	Lin7a	lin-7 homolog A (C. elegans)	NM_001033223 /// NM_001039354	6.82967e-08	3.81157e-06	2.31603	2.31603	NBS up vs BSG
20026	1435712_a_at	Gm10260 /// Rps18	predicted gene 10260 /// ribosomal protein S18	NM_011296 /// XM_001473806 /// XM_003085887	6.8727e-08	1.65976e-07	0.340277	-2.93879	NBS down vs BSG
2440	1418101_a_at	Rtn3	reticulon 3	NM_001003933 /// NM_001003934 /// NM_053076	6.87303e-08	7.08267e-08	2.11441	2.11441	NBS up vs BSG
3780	1419441_at	Rplp0	ribosomal protein, large, P0	NM_007475	6.93879e-08	1.6205e-07	0.321963	-3.10595	NBS down vs BSG
22985	1438671_at	Ppp2r2c	protein phosphatase 2 (formerly 2A), regulatory subunit B (PR 52), gamma isoform	NM_172994	7.02279e-08	9.00406e-07	3.09108	3.09108	NBS up vs BSG
20796	1436482_a_at	Sdc3	syndecan 3	NM_011520	7.17493e-08	2.59077e-07	0.285715	-3.49999	NBS down vs BSG
41928	1457625_s_at	Cdkl2	cyclin-dependent kinase-like 2 (CDC2-related kinase)	NM_016912 /// NM_177270	7.18574e-08	4.64847e-07	3.02222	3.02222	NBS up vs BSG
23088	1438774_s_at	Pgm2l1	phosphoglucomutase 2-like 1	NM_027629	7.22858e-08	2.12847e-07	15.1673	15.1673	NBS up vs BSG
35053	1450750_a_at	Nr4a2	nuclear receptor subfamily 4, group A, member 2	NM_001139509 /// NM_013613	7.40889e-08	0.000201859	2.07783	2.07783	NBS up vs BSG
368	1416029_at	Klf10	Kruppel-like factor 10	NM_013692	7.42413e-08	2.1298e-08	0.0676333	-14.7856	NBS down vs BSG
2591	1418252_at	Padi2	peptidyl arginine deiminase, type II	NM_008812	7.43959e-08	1.24099e-08	9.49621	9.49621	NBS up vs BSG
8007	1423693_at	Cela1	chymotrypsin-like elastase family, member 1	NM_033612	7.45831e-08	1.10087e-06	0.194981	-5.1287	NBS down vs BSG
26586	1442272_at	Galntl6	UDP-N-acetyl-alpha-D-galactosamine:polypeptide N-acetylgalactosaminyltransferase	NM_175032	7.47337e-08	1.9262e-06	3.70058	3.70058	NBS up vs BSG
6128	1421814_at	Msn	moesin	NM_010833	7.47959e-08	6.37001e-07	0.16848	-5.93543	NBS down vs BSG
10299	1425985_s_at	Masp1	mannan-binding lectin serine peptidase 1	NM_008555	7.59353e-08	1.13703e-07	0.277008	-3.61	NBS down vs BSG
12723	1428409_at	Naa50	N(alpha)-acetyltransferase 50, NatE catalytic subunit	NM_028108	7.61009e-08	1.847e-07	0.408917	-2.44548	NBS down vs BSG
40896	1456593_at	---	---	---	7.70371e-08	2.30899e-08	5.88004	5.88004	NBS up vs BSG
26277	1441963_at	Prosapip1	ProSAPiP1 protein	NM_197945	7.78859e-08	1.28106e-06	4.11459	4.11459	NBS up vs BSG
23343	1439029_at	Gpt2	glutamic pyruvate transaminase (alanine aminotransferase) 2	NM_173866	7.81278e-08	8.74405e-08	0.229939	-4.34897	NBS down vs BSG
6522	1422208_a_at	Gnb5	guanine nucleotide binding protein (G protein), beta 5	NM_010313 /// NM_138719	7.86685e-08	2.14668e-06	2.22863	2.22863	NBS up vs BSG
4717	1420403_at	Atp2b2	ATPase, Ca++ transporting, plasma membrane 2	NM_001036684 /// NM_009723	7.92037e-08	4.34085e-07	13.9912	13.9912	NBS up vs BSG
35032	1450729_at	Hs2st1	heparan sulfate 2-O-sulfotransferase 1	NM_011828	8.03627e-08	6.061e-08	0.417171	-2.3971	NBS down vs BSG
18504	1434190_at	Sms	spermine synthase	NM_009214	8.08513e-08	6.64865e-08	2.58942	2.58942	NBS up vs BSG
39581	1455278_at	Wdr37	WD repeat domain 37	NM_001039388 /// NM_001039389 /// NM_172445	8.20884e-08	4.68664e-08	3.54438	3.54438	NBS up vs BSG
9832	1425518_at	Rapgef4	Rap guanine nucleotide exchange factor (GEF) 4	NM_019688	8.39714e-08	9.49526e-07	4.67037	4.67037	NBS up vs BSG
8881	1424567_at	Tspan2	tetraspanin 2	NM_027533	8.39927e-08	3.44757e-08	14.0789	14.0789	NBS up vs BSG
10954	1426640_s_at	Trib2	tribbles homolog 2 (Drosophila)	NM_144551	8.6262e-08	1.98972e-07	0.240454	-4.1588	NBS down vs BSG
21509	1437195_x_at	Mapk10	mitogen-activated protein kinase 10	NM_001081567 /// NM_009158	8.63773e-08	3.16175e-07	3.44064	3.44064	NBS up vs BSG
2963	1418624_at	Ybx1	Y box protein 1	NM_011732	8.67749e-08	7.50934e-08	0.251495	-3.97622	NBS down vs BSG
32710	1448402_at	Tln1	talin 1	NM_011602	8.69243e-08	8.63651e-06	0.452498	-2.20995	NBS down vs BSG
342	1416003_at	Cldn11	claudin 11	NM_008770	8.79473e-08	1.65316e-08	11.6837	11.6837	NBS up vs BSG
7676	1423362_at	Sort1	sortilin 1	NM_019972	8.83704e-08	1.75317e-07	5.66159	5.66159	NBS up vs BSG
7102	1422788_at	Slc43a3	solute carrier family 43, member 3	NM_021398	8.9117e-08	1.47026e-06	0.29428	-3.39813	NBS down vs BSG
36587	1452284_at	Ptprz1	protein tyrosine phosphatase, receptor type Z, polypeptide 1	NM_001081306	8.92661e-08	2.44178e-07	0.247986	-4.03249	NBS down vs BSG
11124	1426810_at	Kdm3a	lysine (K)-specific demethylase 3A	NM_001038695 /// NM_173001	8.96663e-08	2.65056e-08	0.271641	-3.68133	NBS down vs BSG
11560	1427246_at	Magi1	membrane associated guanylate kinase, WW and PDZ domain containing 1	NM_001029850 /// NM_001083320 /// NM_001083321 /// NM_010367	8.96868e-08	3.52337e-08	3.49444	3.49444	NBS up vs BSG
1635	1417296_at	Atf1	activating transcription factor 1	NM_007497	8.97229e-08	9.42291e-08	0.417709	-2.39401	NBS down vs BSG
9936	1425622_at	Edil3	EGF-like repeats and discoidin I-like domains 3	NM_001037987 /// NM_010103	8.97979e-08	3.07022e-08	12.4505	12.4505	NBS up vs BSG
3494	1419155_a_at	Sox4	SRY-box containing gene 4	NM_009238	9.00879e-08	1.46655e-07	0.191379	-5.22524	NBS down vs BSG
19056	1434742_s_at	Aifm3	apoptosis-inducing factor, mitochondrion-associated 3	NM_175178	9.09079e-08	1.54152e-07	11.7645	11.7645	NBS up vs BSG
39023	1454720_at	Apba3 /// Hs3st5	amyloid beta (A4) precursor protein-binding, family A, member 3 /// heparan sulf	NM_001081208 /// NM_018758	9.14254e-08	6.18194e-08	8.06794	8.06794	NBS up vs BSG
10150	1425836_a_at	Limk1	LIM-domain containing, protein kinase	NM_010717	9.14696e-08	3.18833e-08	3.19927	3.19927	NBS up vs BSG
9652	1425338_at	Plcb4	phospholipase C, beta 4	NM_013829	9.16952e-08	1.42211e-07	8.68429	8.68429	NBS up vs BSG
19625	1435311_s_at	Syn3	synapsin III	NM_001164495 /// NM_013722	9.27834e-08	4.75134e-08	7.9933	7.9933	NBS up vs BSG
10477	1426163_x_at	Rpl7	ribosomal protein L7	NM_011291	9.27953e-08	2.96096e-07	0.497386	-2.01051	NBS down vs BSG
2657	1418318_at	Rnf128	ring finger protein 128	NM_023270	9.39296e-08	1.92702e-08	3.03867	3.03867	NBS up vs BSG
28339	1444025_at	Kcnj3	potassium inwardly-rectifying channel, subfamily J, member 3	NM_008426	9.40764e-08	8.6978e-07	9.02914	9.02914	NBS up vs BSG
22200	1437886_at	Klhl6	kelch-like 6 (Drosophila)	NM_183390	9.4181e-08	1.05579e-07	0.192202	-5.20285	NBS down vs BSG
4910	1420596_at	Cacng2	calcium channel, voltage-dependent, gamma subunit 2	NM_007583	9.43332e-08	1.75376e-07	7.64185	7.64185	NBS up vs BSG
19831	1435517_x_at	Ralb	v-ral simian leukemia viral oncogene homolog B (ras related)	NM_022327	9.54896e-08	2.34266e-07	0.305056	-3.27808	NBS down vs BSG
19776	1435462_at	Plcxd2	phosphatidylinositol-specific phospholipase C, X domain containing 2	NM_001134480	9.56696e-08	2.78874e-07	7.79073	7.79073	NBS up vs BSG
110	1415771_at	Ncl	nucleolin	NM_010880	9.57382e-08	9.47208e-08	0.415695	-2.40561	NBS down vs BSG
41440	1457137_at	---	---	---	9.63562e-08	7.20194e-06	2.79519	2.79519	NBS up vs BSG
34937	1450634_at	Atp6v1a	ATPase, H+ transporting, lysosomal V1 subunit A	NM_007508	9.66073e-08	1.58986e-07	2.77625	2.77625	NBS up vs BSG
35560	1451257_at	Acsl6	acyl-CoA synthetase long-chain family member 6	NM_001033597 /// NM_001033598 /// NM_001033599 /// NM_144823	9.74053e-08	1.05057e-07	5.57431	5.57431	NBS up vs BSG
32512	1448204_at	Sav1	salvador homolog 1 (Drosophila)	NM_022028	9.75434e-08	1.94013e-07	0.467209	-2.14037	NBS down vs BSG
5230	1420916_at	Prpf40a	PRP40 pre-mRNA processing factor 40 homolog A (yeast)	NM_018785	9.81586e-08	2.7182e-07	0.456094	-2.19253	NBS down vs BSG
24937	1440623_at	Gpr26	G protein-coupled receptor 26	NM_173410	9.82044e-08	2.54177e-05	3.14661	3.14661	NBS up vs BSG
39681	1455378_at	Rimkla	ribosomal modification protein rimK-like family member A	NM_177572	9.84402e-08	2.1204e-08	13.439	13.439	NBS up vs BSG
28385	1444071_at	9630013A20Rik	RIKEN cDNA 9630013A20 gene	NR_015539	9.86296e-08	2.37459e-08	23.2711	23.2711	NBS up vs BSG
2058	1417719_at	Sap30	sin3 associated polypeptide	NM_021788	9.9315e-08	4.58534e-08	0.120463	-8.30128	NBS down vs BSG
24524	1440210_at	Cacng2	calcium channel, voltage-dependent, gamma subunit 2	NM_007583	9.93734e-08	1.22093e-07	8.25098	8.25098	NBS up vs BSG
11224	1426910_at	Pawr	PRKC, apoptosis, WT1, regulator	NM_054056	1.01316e-07	3.0265e-07	0.343482	-2.91136	NBS down vs BSG
1211	1416872_at	Tspan6	tetraspanin 6	NM_019656	1.01328e-07	1.99965e-07	0.181883	-5.49805	NBS down vs BSG
3131	1418792_at	Sh3gl2	SH3-domain GRB2-like 2	NM_019535	1.02466e-07	1.7701e-07	6.37378	6.37378	NBS up vs BSG
6793	1422479_at	Acss2	acyl-CoA synthetase short-chain family member 2	NM_019811	1.02586e-07	3.21826e-08	6.1129	6.1129	NBS up vs BSG
39449	1455146_at	Strbp	spermatid perinuclear RNA binding protein	NM_009261	1.02729e-07	4.33927e-07	4.56173	4.56173	NBS up vs BSG
12300	1427986_a_at	Col16a1	collagen, type XVI, alpha 1	NM_028266	1.033e-07	7.17489e-07	0.175286	-5.70495	NBS down vs BSG
21272	1436958_x_at	Tpm3	Tropomyosin 3, gamma	NM_022314	1.03501e-07	6.19635e-08	0.421624	-2.37178	NBS down vs BSG
33306	1448998_at	Lpo	lactoperoxidase	NM_080420	1.04346e-07	2.19592e-07	0.0825228	-12.1179	NBS down vs BSG
10636	1426322_a_at	Kcnmb2	potassium large conductance calcium-activated channel, subfamily M, beta member	NM_028231	1.04467e-07	4.68385e-07	2.05824	2.05824	NBS up vs BSG
41707	1457404_at	Nfkbiz	Nuclear factor of kappa light polypeptide gene enhancer in B-cells inhibitor, ze	NM_001159394 /// NM_001159395 /// NM_030612	1.05153e-07	2.42172e-07	0.423476	-2.36141	NBS down vs BSG
19918	1435604_at	Trim37	tripartite motif-containing 37	NM_197987	1.05479e-07	1.27521e-07	17.0256	17.0256	NBS up vs BSG
40935	1456632_at	Bcl11a /// LOC100503813	B-cell CLL/lymphoma 11A (zinc finger protein) /// hypothetical protein LOC100503	NM_001159289 /// NM_001159290 /// NM_016707 /// XM_003084885 /// XM_003085773	1.06124e-07	1.16311e-05	4.14943	4.14943	NBS up vs BSG
35219	1450916_at	Stau2	staufen (RNA binding protein) homolog 2 (Drosophila)	NM_001111272 /// NM_025303	1.06243e-07	1.46607e-07	3.30316	3.30316	NBS up vs BSG
26639	1442325_at	Tbc1d24	TBC1 domain family, member 24	NM_001163847 /// NM_001163848 /// NM_001163849 /// NM_001163850 /// NM_001163851	1.06306e-07	3.92662e-07	2.57134	2.57134	NBS up vs BSG
23721	1439407_x_at	Tagln2	transgelin 2	NM_178598	1.08874e-07	6.1257e-07	0.129127	-7.74434	NBS down vs BSG
44177	1459874_s_at	Mtmr4	myotubularin related protein 4	NM_133215	1.10068e-07	3.72747e-08	2.55155	2.55155	NBS up vs BSG
42036	1457733_at	---	---	---	1.10406e-07	2.11365e-07	8.09998	8.09998	NBS up vs BSG
10844	1426530_a_at	Klhl5	kelch-like 5 (Drosophila)	NM_175174	1.10877e-07	1.81591e-06	0.479135	-2.0871	NBS down vs BSG
2608	1418269_at	Loxl3	lysyl oxidase-like 3	NM_013586	1.11295e-07	6.2329e-07	0.196544	-5.08792	NBS down vs BSG
168	1415829_at	Lbr	lamin B receptor	NM_133815	1.11315e-07	1.26135e-06	0.366625	-2.72758	NBS down vs BSG
20114	1435800_a_at	Csda	cold shock domain protein A	NM_011733 /// NM_139117	1.11832e-07	2.64636e-06	0.33285	-3.00436	NBS down vs BSG
30558	1446244_at	Zyg11b	zyg-ll homolog B (C. elegans)	NM_001033634	1.11856e-07	4.2772e-07	3.17652	3.17652	NBS up vs BSG
21815	1437501_at	AF529169	cDNA sequence AF529169	NM_153509	1.1209e-07	6.24798e-08	5.55292	5.55292	NBS up vs BSG
18161	1433847_at	Fam40b	family with sequence similarity 40, member B	NM_001037740 /// NM_177204	1.12253e-07	3.77468e-07	12.2291	12.2291	NBS up vs BSG
32811	1448503_at	Mcl1	myeloid cell leukemia sequence 1	NM_008562	1.12463e-07	3.61127e-07	0.35878	-2.78722	NBS down vs BSG
15318	1431004_at	Loxl2	lysyl oxidase-like 2	NM_033325	1.12542e-07	3.44686e-07	0.0445683	-22.4374	NBS down vs BSG
10376	1426062_a_at	Casp7	caspase 7	NM_007611	1.12831e-07	2.04705e-07	0.168582	-5.93184	NBS down vs BSG
20958	1436644_x_at	Tmem25	transmembrane protein 25	NM_027865	1.15427e-07	9.89246e-08	11.3277	11.3277	NBS up vs BSG
9121	1424807_at	Lama4	laminin, alpha 4	NM_010681	1.15432e-07	1.89539e-07	0.123671	-8.086	NBS down vs BSG
9842	1425528_at	Prrx1	paired related homeobox 1	NM_001025570 /// NM_011127 /// NM_175686	1.16216e-07	6.27714e-07	0.111102	-9.00076	NBS down vs BSG
19703	1435389_at	Reps2	RALBP1 associated Eps domain containing protein 2	NM_178256	1.16755e-07	5.61883e-07	4.95701	4.95701	NBS up vs BSG
11035	1426721_s_at	Tiparp	TCDD-inducible poly(ADP-ribose) polymerase	NM_178892	1.17205e-07	6.70353e-08	0.232028	-4.30983	NBS down vs BSG
33171	1448863_a_at	Tnfaip1	tumor necrosis factor, alpha-induced protein 1 (endothelial)	NM_001159392 /// NM_009395	1.17615e-07	6.58198e-08	0.380827	-2.62586	NBS down vs BSG
3430	1419091_a_at	Anxa2	annexin A2	NM_007585	1.17763e-07	5.62723e-06	0.243033	-4.11468	NBS down vs BSG
37776	1453473_a_at	Dynlt1a /// Dynlt1b /// Dynlt1c /// Dynlt1e /// Dynlt1f	dynein light chain Tctex-type 1A /// dynein light chain Tctex-type 1D /// dynein	NM_001166627 /// NM_001166629 /// NM_001166630 /// NM_009342 /// XM_001475746 //	1.19138e-07	3.13451e-07	0.228581	-4.37482	NBS down vs BSG
19943	1435629_at	---	---	---	1.2191e-07	7.17686e-08	6.16445	6.16445	NBS up vs BSG
39742	1455439_a_at	Lgals1	lectin, galactose binding, soluble 1	NM_008495	1.21955e-07	2.02777e-06	0.164764	-6.06928	NBS down vs BSG
19033	1434719_at	A2m	alpha-2-macroglobulin	NM_175628	1.2353e-07	1.32022e-06	0.187062	-5.34584	NBS down vs BSG
34169	1449866_at	Syt2	synaptotagmin II	NM_009307	1.24304e-07	3.8026e-08	8.77933	8.77933	NBS up vs BSG
24398	1440084_at	---	---	---	1.24487e-07	9.27565e-07	3.01369	3.01369	NBS up vs BSG
231	1415892_at	Sgpl1	sphingosine phosphate lyase 1	NM_009163	1.2484e-07	2.54351e-07	0.190009	-5.2629	NBS down vs BSG
33563	1449255_a_at	Rpl15	ribosomal protein L15	NM_025586	1.24878e-07	2.40435e-07	0.478736	-2.08884	NBS down vs BSG
6958	1422644_at	Sh3bgr	SH3-binding domain glutamic acid-rich protein	NM_015825	1.25189e-07	1.54177e-07	8.63759	8.63759	NBS up vs BSG
166	1415827_a_at	Serp1	stress-associated endoplasmic reticulum protein 1	NM_030685	1.25663e-07	1.9066e-07	0.391741	-2.55271	NBS down vs BSG
229	1415890_at	Papss1	3'-phosphoadenosine 5'-phosphosulfate synthase 1	NM_011863	1.26092e-07	1.21734e-06	0.411451	-2.43043	NBS down vs BSG
21226	1436912_at	Cacnb4	calcium channel, voltage-dependent, beta 4 subunit	NM_001037099 /// NM_146123	1.26215e-07	1.42156e-06	4.07794	4.07794	NBS up vs BSG
32772	1448464_at	Ykt6	YKT6 homolog (S. Cerevisiae)	NM_019661	1.26422e-07	9.33949e-08	0.456899	-2.18867	NBS down vs BSG
19330	1435016_at	Trak2	trafficking protein, kinesin binding 2	NM_172406	1.26525e-07	1.14963e-07	2.08382	2.08382	NBS up vs BSG
39342	1455039_a_at	Sin3b	transcriptional regulator, SIN3B (yeast)	NM_001113248 /// NM_009188	1.26965e-07	5.36173e-08	0.205601	-4.8638	NBS down vs BSG
13893	1429579_at	6330407I18Rik	RIKEN cDNA 6330407I18 gene	---	1.27138e-07	5.22872e-07	2.83002	2.83002	NBS up vs BSG
20088	1435774_at	LOC106740	hypothetical LOC106740	NR_027905	1.27369e-07	4.49826e-08	2.07596	2.07596	NBS up vs BSG
10560	1426246_at	Pros1	protein S (alpha)	NM_011173	1.27732e-07	7.35011e-07	0.235784	-4.24117	NBS down vs BSG
2886	1418547_at	Tfpi2	tissue factor pathway inhibitor 2	NM_009364	1.29607e-07	5.62094e-07	0.0380209	-26.3013	NBS down vs BSG
37193	1452890_at	Ttll5	tubulin tyrosine ligase-like family, member 5	NM_001081423	1.29825e-07	2.20068e-08	3.10092	3.10092	NBS up vs BSG
43882	1459579_at	Cacng8	calcium channel, voltage-dependent, gamma subunit 8	NM_133190	1.29962e-07	9.91458e-08	0.300634	-3.3263	NBS down vs BSG
19303	1434989_at	Unc80	unc-80 homolog (C. elegans)	NM_175510	1.30618e-07	1.78951e-07	7.30675	7.30675	NBS up vs BSG
37347	1453044_at	C030014I23Rik /// LOC100504832	RIKEN cDNA C030014I23 gene /// hypothetical LOC100504832	XR_108075	1.31485e-07	3.05731e-07	2.87309	2.87309	NBS up vs BSG
25117	1440803_x_at	Tacr3	tachykinin receptor 3	NM_021382	1.34072e-07	9.6894e-08	3.43611	3.43611	NBS up vs BSG
20360	1436046_x_at	Gm10709 /// Gm3550 /// Gm6344 /// LOC100503055 /// Rpl29	predicted gene 10709 /// predicted gene 3550 /// ribosomal protein L29 pseudogen	NM_009082 /// XM_001473311 /// XM_001475711 /// XM_001477476 /// XM_003085327 //	1.34165e-07	9.35432e-08	0.35702	-2.80096	NBS down vs BSG
24101	1439787_at	P2rx7	purinergic receptor P2X, ligand-gated ion channel, 7	NM_001038839 /// NM_001038845 /// NM_001038887 /// NM_011027	1.34898e-07	6.49237e-07	0.130107	-7.68598	NBS down vs BSG
5134	1420820_at	2900073G15Rik	RIKEN cDNA 2900073G15 gene	NM_026064	1.35117e-07	1.22422e-06	0.319821	-3.12675	NBS down vs BSG
22726	1438412_at	---	---	---	1.35817e-07	1.33537e-07	7.22213	7.22213	NBS up vs BSG
38919	1454616_at	Ubr7	ubiquitin protein ligase E3 component n-recognin 7 (putative)	NM_025666	1.36189e-07	3.34791e-08	0.470826	-2.12393	NBS down vs BSG
36666	1452363_a_at	Atp2a2	ATPase, Ca++ transporting, cardiac muscle, slow twitch 2	NM_001110140 /// NM_009722 /// NR_027838	1.36306e-07	1.31602e-06	3.19532	3.19532	NBS up vs BSG
5936	1421622_a_at	Rapgef4	Rap guanine nucleotide exchange factor (GEF) 4	NM_019688	1.37264e-07	6.91056e-06	3.43958	3.43958	NBS up vs BSG
4206	1419879_s_at	Trim25	tripartite motif-containing 25	NM_009546	1.37975e-07	2.64856e-07	0.0909763	-10.9919	NBS down vs BSG
2612	1418273_a_at	Gm12191 /// Rpl30	ribosomal protein L30 pseudogene /// ribosomal protein L30	NM_001163485 /// NM_009083 /// NR_028101	1.38295e-07	2.48537e-07	0.436349	-2.29174	NBS down vs BSG
3598	1419259_at	Rsu1	Ras suppressor protein 1	NM_009105	1.39183e-07	3.88322e-07	0.318627	-3.13846	NBS down vs BSG
1924	1417585_at	Nup210	nucleoporin 210	NM_018815	1.39542e-07	8.47208e-08	0.366363	-2.72953	NBS down vs BSG
7978	1423664_at	Qdpr	quinoid dihydropteridine reductase	NM_024236	1.40453e-07	5.53541e-08	3.61751	3.61751	NBS up vs BSG
33453	1449145_a_at	Cav1	caveolin 1, caveolae protein	NM_007616	1.41303e-07	1.60097e-07	0.115373	-8.66756	NBS down vs BSG
1207	1416868_at	Cdkn2c	cyclin-dependent kinase inhibitor 2C (p18, inhibits CDK4)	NM_007671	1.42042e-07	1.7206e-07	0.0723668	-13.8185	NBS down vs BSG
858	1416519_at	Gm13611 /// Rpl36	predicted gene 13611 /// ribosomal protein L36	NM_001195765 /// NM_018730 /// XM_886968 /// XM_914989	1.42208e-07	7.44509e-07	0.480193	-2.0825	NBS down vs BSG
1720	1417381_at	C1qa	complement component 1, q subcomponent, alpha polypeptide	NM_007572	1.44506e-07	2.23502e-07	0.135064	-7.40389	NBS down vs BSG
32770	1448462_at	Tdg	thymine DNA glycosylase	NM_011561 /// NM_172552	1.44554e-07	4.7999e-08	0.289693	-3.45193	NBS down vs BSG
32195	1447881_x_at	Usp15	ubiquitin specific peptidase 15	NM_027604	1.45292e-07	6.89643e-07	2.04917	2.04917	NBS up vs BSG
32949	1448641_at	Mbtd1	mbt domain containing 1	NM_134012	1.46025e-07	1.13539e-07	0.497771	-2.00896	NBS down vs BSG
18630	1434316_at	Chsy1	chondroitin sulfate synthase 1	NM_001081163	1.46245e-07	9.3574e-08	0.187193	-5.34207	NBS down vs BSG
37694	1453391_at	Speer7-ps1 /// Speer8-ps1	spermatogenesis associated glutamate (E)-rich protein 7, pseudogene 1 /// sperma	NR_001584 /// NR_001585	1.47202e-07	6.57751e-08	10.6006	10.6006	NBS up vs BSG
11269	1426955_at	Col18a1	collagen, type XVIII, alpha 1	NM_001109991 /// NM_009929	1.47721e-07	3.26713e-06	0.142797	-7.00295	NBS down vs BSG
2360	1418021_at	C4b	complement component 4B (Childo blood group)	NM_009780	1.48468e-07	7.63298e-07	0.0664539	-15.048	NBS down vs BSG
5840	1421526_at	Tll2	tolloid-like 2	NM_011904	1.48736e-07	5.21773e-08	4.58719	4.58719	NBS up vs BSG
10476	1426162_a_at	Rpl7	ribosomal protein L7	NM_011291	1.49708e-07	5.0789e-07	0.464367	-2.15347	NBS down vs BSG
40802	1456499_at	Rnf130	ring finger protein 130	NM_021540	1.50521e-07	9.52063e-07	2.69203	2.69203	NBS up vs BSG
14753	1430439_at	Mctp1	multiple C2 domains, transmembrane 1	NM_030174	1.51466e-07	4.22271e-06	4.16394	4.16394	NBS up vs BSG
35214	1450911_at	Ppib	peptidylprolyl isomerase B	NM_011149	1.52194e-07	4.52449e-07	0.367611	-2.72026	NBS down vs BSG
25976	1441662_at	Cyp4x1	cytochrome P450, family 4, subfamily x, polypeptide 1	NM_001003947	1.52349e-07	3.01325e-07	7.4006	7.4006	NBS up vs BSG
42422	1458119_at	Slc25a27	solute carrier family 25, member 27	NM_028711	1.52741e-07	4.62937e-08	2.45563	2.45563	NBS up vs BSG
4719	1420405_at	Slco1a4	solute carrier organic anion transporter family, member 1a4	NM_030687	1.53515e-07	1.52777e-07	7.39237	7.39237	NBS up vs BSG
21765	1437451_at	Ecscr	endothelial cell-specific chemotaxis regulator	NM_001033141	1.5465e-07	1.98414e-07	0.109925	-9.0971	NBS down vs BSG
19481	1435167_at	Ranbp6	RAN binding protein 6	NM_177721	1.55887e-07	6.08465e-08	3.52017	3.52017	NBS up vs BSG
44887	1460587_at	Sox2ot	SOX2 overlapping transcript (non-protein coding)	NR_015580	1.56312e-07	2.04152e-07	2.16737	2.16737	NBS up vs BSG
19732	1435418_at	Slc22a8	solute carrier family 22 (organic anion transporter), member 8	NM_001164634 /// NM_001164635 /// NM_031194	1.56575e-07	1.45303e-07	3.83925	3.83925	NBS up vs BSG
21551	1437237_x_at	Zfp110	zinc finger protein 110	NM_022981	1.56833e-07	6.50609e-07	0.408421	-2.44846	NBS down vs BSG
44560	1460259_s_at	Clca1 /// Clca2	chloride channel calcium activated 1 /// chloride channel calcium activated 2	NM_009899 /// NM_030601	1.58169e-07	1.58849e-06	0.0680856	-14.6874	NBS down vs BSG
35015	1450712_at	Kcnj9	potassium inwardly-rectifying channel, subfamily J, member 9	NM_008429	1.58193e-07	7.72769e-06	4.55497	4.55497	NBS up vs BSG
4758	1420444_at	Slc22a3	solute carrier family 22 (organic cation transporter), member 3	NM_011395	1.58697e-07	3.63123e-08	0.0861256	-11.6109	NBS down vs BSG
1778	1417439_at	Cd248	CD248 antigen, endosialin	NM_054042	1.59747e-07	3.11018e-07	0.200318	-4.99207	NBS down vs BSG
822	1416483_at	Ttc3	tetratricopeptide repeat domain 3	NM_009441	1.59807e-07	1.54014e-07	2.73541	2.73541	NBS up vs BSG
602	1416263_at	Abcb9	ATP-binding cassette, sub-family B (MDR/TAP), member 9	NM_019875	1.59819e-07	1.59368e-07	5.36102	5.36102	NBS up vs BSG
35484	1451181_at	Tmem121	transmembrane protein 121	NM_153776	1.60725e-07	9.06253e-08	0.29789	-3.35695	NBS down vs BSG
33460	1449152_at	Cdkn2b	cyclin-dependent kinase inhibitor 2B (p15, inhibits CDK4)	NM_007670	1.61472e-07	3.90733e-07	0.074624	-13.4005	NBS down vs BSG
3360	1419021_at	Mcf2	mcf.2 transforming sequence	NM_133197	1.6171e-07	8.69638e-08	10.4829	10.4829	NBS up vs BSG
20039	1435725_x_at	Gm16519 /// LOC630855 /// Rpl12	predicted gene, 16519 /// 60S ribosomal protein L12-like /// ribosomal protein L	NM_009076 /// XM_003086080 /// XM_621465 /// XM_904087	1.62495e-07	1.31572e-07	0.441622	-2.26438	NBS down vs BSG
10552	1426238_at	Bmp1	bone morphogenetic protein 1	NM_009755 /// NR_033241	1.63019e-07	2.5685e-07	0.247693	-4.03725	NBS down vs BSG
18274	1433960_at	Isg20l2	interferon stimulated exonuclease gene 20-like 2	NM_177663	1.63448e-07	3.29006e-07	0.330048	-3.02987	NBS down vs BSG
3088	1418749_at	Psd3	pleckstrin and Sec7 domain containing 3	NM_027626 /// NM_030263 /// NM_177698	1.6494e-07	5.35668e-06	3.05529	3.05529	NBS up vs BSG
19479	1435165_at	Cntn2	contactin 2	NM_177129	1.65589e-07	6.83512e-08	15.1649	15.1649	NBS up vs BSG
7194	1422880_at	Sypl	synaptophysin-like protein	NM_013635 /// NM_198710	1.6618e-07	4.03331e-08	3.55222	3.55222	NBS up vs BSG
19367	1435053_s_at	Plekhh1	pleckstrin homology domain containing, family H (with MyTH4 domain) member 1	NM_181073	1.67532e-07	6.11308e-08	14.0793	14.0793	NBS up vs BSG
582	1416243_a_at	Gm10269 /// Rpl35	predicted gene 10269 /// ribosomal protein L35	NM_025592 /// XM_001475468 /// XM_003086088	1.67668e-07	3.95281e-07	0.47274	-2.11533	NBS down vs BSG
30458	1446144_at	Pex5l	peroxisomal biogenesis factor 5-like	NM_001163516 /// NM_001163517 /// NM_021483	1.67955e-07	4.13781e-07	6.24048	6.24048	NBS up vs BSG
21180	1436866_at	Efna5	ephrin A5	NM_010109 /// NM_207654	1.68106e-07	4.71313e-07	8.14065	8.14065	NBS up vs BSG
43257	1458954_at	Gm13308	Predicted gene 13308	NM_001177580	1.68868e-07	2.62056e-06	2.4208	2.4208	NBS up vs BSG
11339	1427025_at	Mtmr7	myotubularin related protein 7	NM_001040699	1.69219e-07	2.10063e-07	4.85944	4.85944	NBS up vs BSG
1267	1416928_at	Rbm12	RNA binding motif protein 12	NM_029397 /// NM_170598	1.70223e-07	1.55126e-07	0.349976	-2.85734	NBS down vs BSG
22298	1437984_x_at	Bat1a	HLA-B-associated transcript 1A	NM_019693	1.71676e-07	6.13529e-07	0.463197	-2.15891	NBS down vs BSG
14749	1430435_at	Aff3	AF4/FMR2 family, member 3	NM_010678	1.72098e-07	4.10545e-07	2.14782	2.14782	NBS up vs BSG
20855	1436541_at	2310008H09Rik	RIKEN cDNA 2310008H09 gene	NM_001168218 /// NM_001168219 /// NM_001168220 /// NM_023197	1.7248e-07	5.15583e-07	0.310348	-3.22219	NBS down vs BSG
19743	1435429_x_at	Rps27l	ribosomal protein S27-like	NM_026467	1.72545e-07	1.71436e-06	0.298077	-3.35483	NBS down vs BSG
39708	1455405_at	Pstpip2	proline-serine-threonine phosphatase-interacting protein 2	NM_013831	1.73852e-07	1.01143e-06	0.245515	-4.07307	NBS down vs BSG
1490	1417151_a_at	Ntsr2	neurotensin receptor 2	NM_008747	1.74067e-07	5.87048e-08	8.73711	8.73711	NBS up vs BSG
10926	1426612_at	Tipin	timeless interacting protein	NM_025372	1.74233e-07	2.87195e-07	0.278731	-3.58769	NBS down vs BSG
12466	1428152_a_at	Rpl18a	ribosomal protein L18A	NM_029751	1.75318e-07	4.25814e-07	0.474026	-2.10959	NBS down vs BSG
21013	1436699_x_at	Rpl18	ribosomal protein L18	NM_009077	1.7563e-07	7.74753e-07	0.337252	-2.96514	NBS down vs BSG
7792	1423478_at	Prkcb	protein kinase C, beta	NM_008855	1.76377e-07	3.76719e-06	0.314326	-3.18141	NBS down vs BSG
32624	1448316_at	Cmtm3	CKLF-like MARVEL transmembrane domain containing 3	NM_024217	1.7639e-07	6.51535e-07	0.226625	-4.41257	NBS down vs BSG
33709	1449401_at	C1qc	complement component 1, q subcomponent, C chain	NM_007574	1.76933e-07	2.11564e-07	0.110188	-9.07543	NBS down vs BSG
637	1416298_at	Mmp9	matrix metallopeptidase 9	NM_013599	1.77742e-07	3.96226e-07	0.0830892	-12.0353	NBS down vs BSG
19638	1435324_x_at	Hmgb1	high mobility group box 1	NM_010439	1.80823e-07	6.93066e-08	0.397154	-2.51792	NBS down vs BSG
43933	1459630_at	---	---	---	1.81042e-07	7.3893e-08	0.203579	-4.9121	NBS down vs BSG
743	1416404_s_at	Rps16 /// Rps16-ps2	ribosomal protein S16 /// ribosomal protein S16, pseudogene 2	NM_013647	1.82003e-07	4.71068e-07	0.483617	-2.06775	NBS down vs BSG
9664	1425350_a_at	Myef2	myelin basic protein expression factor 2, repressor	NM_001162417 /// NM_001162418 /// NM_010852	1.82763e-07	1.14505e-07	0.341454	-2.92865	NBS down vs BSG
35258	1450955_s_at	Sort1	sortilin 1	NM_019972	1.82916e-07	2.0056e-07	4.06362	4.06362	NBS up vs BSG
25590	1441276_at	Ptprk	protein tyrosine phosphatase, receptor type, K	NM_008983	1.83285e-07	2.96679e-05	2.43476	2.43476	NBS up vs BSG
19981	1435667_at	Rims1	regulating synaptic membrane exocytosis 1	NM_001012623 /// NM_001012624 /// NM_001012625 /// NM_053270 /// NM_183018	1.83306e-07	5.80522e-06	5.00137	5.00137	NBS up vs BSG
33263	1448955_s_at	Cadps	Ca2+-dependent secretion activator	NM_001042617 /// NM_012061	1.83458e-07	1.40636e-07	7.43609	7.43609	NBS up vs BSG
17922	1433608_at	Scfd2	Sec1 family domain containing 2	NM_001114660 /// NM_178672	1.85681e-07	4.40864e-07	0.280706	-3.56245	NBS down vs BSG
35992	1451689_a_at	Sox10	SRY-box containing gene 10	NM_011437	1.90239e-07	2.72003e-06	0.229902	-4.34967	NBS down vs BSG
26452	1442138_at	Gpr62	G protein-coupled receptor 62	NM_001159652	1.90991e-07	1.54474e-07	17.5421	17.5421	NBS up vs BSG
42170	1457867_at	Sgpp2	sphingosine-1-phosphate phosphotase 2	NM_001004173	1.91398e-07	1.35377e-07	43.9985	43.9985	NBS up vs BSG
3027	1418688_at	Calcr	calcitonin receptor	NM_001042725 /// NM_007588	1.91758e-07	7.82639e-08	7.33078	7.33078	NBS up vs BSG
10115	1425801_x_at	Cotl1	coactosin-like 1 (Dictyostelium)	NM_028071	1.92732e-07	1.24132e-06	0.41562	-2.40604	NBS down vs BSG
19621	1435307_at	Ankrd34b	ankyrin repeat domain 34B	NM_175455	1.92951e-07	1.02233e-07	23.2775	23.2775	NBS up vs BSG
12212	1427898_at	Rnf6	ring finger protein (C3H2C3 type) 6	NM_028774	1.9348e-07	4.20843e-07	2.16384	2.16384	NBS up vs BSG
13999	1429685_at	Gabrb2	gamma-aminobutyric acid (GABA) A receptor, subunit beta 2	NM_008070	1.95265e-07	2.43352e-06	5.1997	5.1997	NBS up vs BSG
19498	1435184_at	Npr3	natriuretic peptide receptor 3	NM_001039181 /// NM_008728	1.95996e-07	8.41095e-06	2.43609	2.43609	NBS up vs BSG
246	1415907_at	Ccnd3	cyclin D3	NM_001081635 /// NM_001081636 /// NM_007632	1.97606e-07	1.04025e-06	0.204318	-4.89432	NBS down vs BSG
18221	1433907_at	Pknox2	Pbx/knotted 1 homeobox 2	NM_001029838 /// NM_148950	1.9772e-07	2.76576e-07	0.347705	-2.876	NBS down vs BSG
1053	1416714_at	Irf8	interferon regulatory factor 8	NM_008320	1.98176e-07	2.86149e-07	0.0757935	-13.1937	NBS down vs BSG
22512	1438198_at	Bri3bp	Bri3 binding protein	NM_029752	1.98542e-07	1.71006e-07	3.04357	3.04357	NBS up vs BSG
25173	1440859_at	Akap6	A kinase (PRKA) anchor protein 6	NM_198111	1.98616e-07	2.84213e-07	4.10765	4.10765	NBS up vs BSG
41677	1457374_at	Nedd4l	neural precursor cell expressed, developmentally down-regulated gene 4-like	NM_001114386 /// NM_031881	2.00707e-07	1.96427e-06	3.60838	3.60838	NBS up vs BSG
7398	1423084_at	B3galt2	UDP-Gal:betaGlcNAc beta 1,3-galactosyltransferase, polypeptide 2	NM_020025	2.01456e-07	4.56121e-06	2.45787	2.45787	NBS up vs BSG
1832	1417493_at	Bmi1	Bmi1 polycomb ring finger oncogene	NM_007552	2.03161e-07	1.76063e-07	0.361708	-2.76466	NBS down vs BSG
5935	1421621_at	Rasgrf2	RAS protein-specific guanine nucleotide-releasing factor 2	NM_009027	2.03864e-07	1.28373e-06	2.17248	2.17248	NBS up vs BSG
36882	1452579_at	Iscu	IscU iron-sulfur cluster scaffold homolog (E. coli)	NM_025526	2.05068e-07	9.11758e-08	3.33888	3.33888	NBS up vs BSG
21824	1437510_x_at	Rps17	ribosomal protein S17	NM_009092	2.06625e-07	8.06282e-07	0.479435	-2.08579	NBS down vs BSG
39622	1455319_x_at	Rps8	ribosomal protein S8	NM_009098	2.08121e-07	9.89052e-07	0.452947	-2.20776	NBS down vs BSG
25170	1440856_at	Mapk8	mitogen-activated protein kinase 8	NM_016700	2.08842e-07	1.37969e-06	3.49269	3.49269	NBS up vs BSG
13452	1429138_at	Npas3	neuronal PAS domain protein 3	NM_013780	2.09714e-07	4.06892e-06	0.313886	-3.18587	NBS down vs BSG
1162	1416823_a_at	Osbpl1a	oxysterol binding protein-like 1A	NM_207530	2.12019e-07	2.20042e-06	4.98039	4.98039	NBS up vs BSG
12392	1428078_at	Rnft1	ring finger protein, transmembrane 1	NM_029788	2.13439e-07	1.08678e-07	0.387183	-2.58276	NBS down vs BSG
19260	1434946_at	Dnajc27	DnaJ (Hsp40) homolog, subfamily C, member 27	NM_153082	2.15377e-07	1.85009e-07	6.08157	6.08157	NBS up vs BSG
39627	1455324_at	Plcxd2	phosphatidylinositol-specific phospholipase C, X domain containing 2	NM_001134480	2.15601e-07	3.75422e-07	10.561	10.561	NBS up vs BSG
22742	1438428_at	LOC100504883	hypothetical protein LOC100504883	XM_003086142	2.16948e-07	1.15963e-06	5.6409	5.6409	NBS up vs BSG
18408	1434094_at	Tmem125	transmembrane protein 125	NM_172383	2.18526e-07	1.39925e-07	21.1648	21.1648	NBS up vs BSG
31699	1447385_at	---	---	---	2.19159e-07	0.000101572	3.05222	3.05222	NBS up vs BSG
1429	1417090_at	Rcn1	reticulocalbin 1	NM_009037	2.19483e-07	4.16046e-07	0.159083	-6.28602	NBS down vs BSG
13613	1429299_at	Ddah1	dimethylarginine dimethylaminohydrolase 1	NM_026993	2.19575e-07	2.17155e-07	0.197542	-5.0622	NBS down vs BSG
40830	1456527_at	Hecw1	HECT, C2 and WW domain containing E3 ubiquitin protein ligase 1	NM_001081348	2.20262e-07	2.55044e-07	25.2622	25.2622	NBS up vs BSG
34264	1449961_at	Rph3a	rabphilin 3A	NM_011286	2.20856e-07	4.20121e-07	27.3516	27.3516	NBS up vs BSG
12257	1427943_at	Acyp2	acylphosphatase 2, muscle type	NM_029344	2.21178e-07	1.10718e-07	3.85603	3.85603	NBS up vs BSG
22305	1437991_x_at	Rusc1	RUN and SH3 domain containing 1	NM_001083807 /// NM_001083808 /// NM_028188	2.22202e-07	3.11673e-07	3.16925	3.16925	NBS up vs BSG
19511	1435197_at	Pou3f3	POU domain, class 3, transcription factor 3	NM_008900	2.22891e-07	2.40976e-07	0.477529	-2.09411	NBS down vs BSG
19059	1434745_at	Ccnd2	cyclin D2	NM_009829	2.22902e-07	1.18576e-07	0.0398978	-25.0641	NBS down vs BSG
40698	1456395_at	Ppargc1a	peroxisome proliferative activated receptor, gamma, coactivator 1 alpha	NM_008904 /// NR_027710	2.23492e-07	2.59924e-07	7.29623	7.29623	NBS up vs BSG
39796	1455493_at	Syne1	synaptic nuclear envelope 1	NM_001079686 /// NM_022027 /// NM_153399	2.24761e-07	1.72311e-06	3.47588	3.47588	NBS up vs BSG
22368	1438054_x_at	Ppp2r2c	protein phosphatase 2 (formerly 2A), regulatory subunit B (PR 52), gamma isoform	NM_172994	2.25254e-07	3.39563e-06	3.02462	3.02462	NBS up vs BSG
36820	1452517_at	Plekhh1	pleckstrin homology domain containing, family H (with MyTH4 domain) member 1	NM_181073	2.28474e-07	7.33715e-08	9.57237	9.57237	NBS up vs BSG
44528	1460227_at	Timp1	tissue inhibitor of metalloproteinase 1	NM_001044384 /// NM_011593	2.28481e-07	2.28322e-06	0.065386	-15.2938	NBS down vs BSG
21655	1437341_x_at	Cnp	2',3'-cyclic nucleotide 3' phosphodiesterase	NM_001146318 /// NM_009923	2.28637e-07	5.10556e-08	3.61314	3.61314	NBS up vs BSG
39695	1455392_at	Prr18	proline rich region 18	NM_178774 /// NR_028280	2.30125e-07	2.57263e-07	5.69687	5.69687	NBS up vs BSG
35377	1451074_at	Rnf13	ring finger protein 13	NM_001113413 /// NM_011883	2.31536e-07	9.00135e-08	2.89936	2.89936	NBS up vs BSG
9035	1424721_at	Mfap3	microfibrillar-associated protein 3	NM_145426 /// NM_180599	2.32117e-07	2.60582e-07	0.431471	-2.31765	NBS down vs BSG
7779	1423465_at	Frrs1	ferric-chelate reductase 1	NM_001113478 /// NM_009146	2.34683e-07	4.83012e-07	0.139753	-7.15546	NBS down vs BSG
23329	1439015_at	Gfra1	glial cell line derived neurotrophic factor family receptor alpha 1	NM_010279	2.35401e-07	1.26816e-06	0.289938	-3.44901	NBS down vs BSG
18366	1434052_at	AI593442	expressed sequence AI593442	NM_178906	2.35538e-07	5.36389e-07	21.3141	21.3141	NBS up vs BSG
32669	1448361_at	Ttc3	tetratricopeptide repeat domain 3	NM_009441	2.378e-07	3.02695e-07	2.37481	2.37481	NBS up vs BSG
24982	1440668_at	Adamtsl3	ADAMTS-like 3	NM_001190374	2.38264e-07	4.16717e-07	0.0971467	-10.2937	NBS down vs BSG
2673	1418334_at	Dbf4	DBF4 homolog (S. cerevisiae)	NM_001190717 /// NM_013726	2.38551e-07	4.0636e-07	0.062963	-15.8823	NBS down vs BSG
19967	1435653_at	Abhd2	abhydrolase domain containing 2	NM_018811	2.3908e-07	4.54832e-08	0.219951	-4.54647	NBS down vs BSG
33814	1449506_a_at	Eef1d	eukaryotic translation elongation factor 1 delta (guanine nucleotide exchange pr	NM_023240 /// NM_029663	2.40744e-07	3.22517e-06	0.431065	-2.31983	NBS down vs BSG
30208	1445894_at	---	---	---	2.41223e-07	1.70449e-07	5.11467	5.11467	NBS up vs BSG
9896	1425582_a_at	Emcn	endomucin	NM_001163522 /// NM_016885	2.41323e-07	1.37771e-07	0.267094	-3.744	NBS down vs BSG
942	1416603_at	Rpl22	ribosomal protein L22	NM_009079	2.41519e-07	6.96912e-07	0.399982	-2.50011	NBS down vs BSG
6472	1422158_at	Clstn2	calsyntenin 2	NM_022319	2.41955e-07	7.49272e-07	5.46109	5.46109	NBS up vs BSG
18994	1434680_at	Plekhg3	pleckstrin homology domain containing, family G (with RhoGef domain) member 3	NM_153804	2.43493e-07	9.30538e-08	3.21503	3.21503	NBS up vs BSG
40452	1456149_at	D11Bwg0517e	DNA segment, Chr 11, Brigham & Women's Genetics 0517 expressed	NM_001024931 /// NM_001039167 /// NM_001039168	2.45006e-07	2.03518e-06	5.20936	5.20936	NBS up vs BSG
32336	1448023_at	Kalrn	kalirin, RhoGEF kinase	NM_001164268 /// NM_177357	2.45818e-07	1.56696e-05	3.51781	3.51781	NBS up vs BSG
44600	1460300_a_at	Ltk	leukocyte tyrosine kinase	NM_008523 /// NM_203345 /// NM_206941 /// NM_206942	2.46255e-07	3.42728e-05	2.00994	2.00994	NBS up vs BSG
40349	1456046_at	Cd93	CD93 antigen	NM_010740	2.46428e-07	1.06333e-06	0.166109	-6.02014	NBS down vs BSG
21312	1436998_at	Ankrd43	ankyrin repeat domain 43	NM_183173	2.46766e-07	0.000254114	3.34248	3.34248	NBS up vs BSG
39612	1455309_at	Ano6	anoctamin 6	NM_175344	2.48499e-07	6.4964e-07	0.336954	-2.96776	NBS down vs BSG
4189	1419853_a_at	P2rx7	purinergic receptor P2X, ligand-gated ion channel, 7	NM_001038839 /// NM_001038845 /// NM_001038887 /// NM_011027	2.48792e-07	1.22423e-06	0.0944826	-10.584	NBS down vs BSG
41614	1457311_at	Camk2a	calcium/calmodulin-dependent protein kinase II alpha	NM_009792 /// NM_177407	2.49704e-07	0.00623518	2.06042	2.06042	NBS up vs BSG
2811	1418472_at	Aspa	aspartoacylase	NM_023113	2.51192e-07	1.29942e-07	67.8006	67.8006	NBS up vs BSG
12719	1428405_at	Hcfc1r1	host cell factor C1 regulator 1 (XPO1-dependent)	NM_181821	2.52176e-07	9.94017e-08	3.35928	3.35928	NBS up vs BSG
36307	1452004_at	Calca	calcitonin/calcitonin-related polypeptide, alpha	NM_001033954 /// NM_007587	2.54427e-07	1.70992e-07	28.2203	28.2203	NBS up vs BSG
39873	1455570_x_at	Cnn3	calponin 3, acidic	NM_028044	2.57757e-07	4.58639e-06	0.363212	-2.75322	NBS down vs BSG
6147	1421833_at	Pip5k1b	phosphatidylinositol-4-phosphate 5-kinase, type 1 beta	NM_008846	2.58033e-07	3.64337e-07	2.45229	2.45229	NBS up vs BSG
26283	1441969_at	Trim36	tripartite motif-containing 36	NM_001170855 /// NM_178872	2.59085e-07	9.09479e-08	4.58746	4.58746	NBS up vs BSG
18591	1434277_a_at	Ypel2	yippee-like 2 (Drosophila)	NM_001005341	2.59677e-07	4.82833e-07	5.5333	5.5333	NBS up vs BSG
40023	1455720_at	Adamts2	a disintegrin-like and metallopeptidase (reprolysin type) with thrombospondin ty	NM_175643	2.60059e-07	6.46648e-08	7.57225	7.57225	NBS up vs BSG
742	1416403_at	Abcb10	ATP-binding cassette, sub-family B (MDR/TAP), member 10	NM_019552	2.62824e-07	8.21278e-08	3.88889	3.88889	NBS up vs BSG
23777	1439463_x_at	Gm2710 /// Hmg1l1 /// Hmgb1	predicted gene 2710 /// high-mobility group (nonhistone chromosomal) protein 1-l	NM_001111282 /// NM_010439 /// XR_031779 /// XR_108238	2.63153e-07	8.98175e-08	0.306838	-3.25905	NBS down vs BSG
36512	1452209_at	Pkp4	plakophilin 4	NM_026361 /// NM_175464	2.63839e-07	2.07822e-07	3.73102	3.73102	NBS up vs BSG
19228	1434914_at	Rab6b	RAB6B, member RAS oncogene family	NM_173781	2.65311e-07	3.67522e-07	9.45694	9.45694	NBS up vs BSG
12498	1428184_at	3110035E14Rik	RIKEN cDNA 3110035E14 gene	NM_178399	2.65748e-07	2.45061e-07	0.162772	-6.14358	NBS down vs BSG
3412	1419073_at	Tmeff2	transmembrane protein with EGF-like and two follistatin-like domains 2	NM_019790	2.66775e-07	6.97326e-08	5.83001	5.83001	NBS up vs BSG
11122	1426808_at	Lgals3	lectin, galactose binding, soluble 3	NM_001145953 /// NM_010705	2.68706e-07	4.66125e-07	0.0451292	-22.1586	NBS down vs BSG
2049	1417710_at	Mettl9	methyltransferase like 9	NM_021554	2.69895e-07	1.48241e-07	0.392524	-2.54761	NBS down vs BSG
20085	1435771_at	Plcb4	phospholipase C, beta 4	NM_013829	2.72338e-07	2.43348e-07	7.27355	7.27355	NBS up vs BSG
18322	1434008_at	Scn4b	sodium channel, type IV, beta	NM_001013390	2.72643e-07	9.36692e-07	25.7733	25.7733	NBS up vs BSG
5987	1421673_s_at	Stx1b	syntaxin 1B	NM_024414	2.74436e-07	1.44246e-06	2.60735	2.60735	NBS up vs BSG
6195	1421881_a_at	Elavl2	ELAV (embryonic lethal, abnormal vision, Drosophila)-like 2 (Hu antigen B)	NM_001177883 /// NM_010486 /// NM_207685 /// NM_207686	2.74729e-07	1.92695e-07	15.577	15.577	NBS up vs BSG
32584	1448276_at	Tspan4	tetraspanin 4	NM_053082	2.75248e-07	4.936e-06	0.347548	-2.8773	NBS down vs BSG
39204	1454901_at	Ypel2	yippee-like 2 (Drosophila)	NM_001005341	2.75612e-07	5.16904e-07	6.5358	6.5358	NBS up vs BSG
6957	1422643_at	Moxd1	monooxygenase, DBH-like 1	NM_021509	2.76138e-07	1.47155e-06	0.0582353	-17.1717	NBS down vs BSG
16079	1431765_a_at	Gm5921 /// Gm6139 /// Gm8225 /// Rps2 /// Rps2-ps6	predicted gene 5921 /// predicted gene 6139 /// predicted gene 8225 /// ribosoma	NM_008503 /// XM_003086049 /// XM_620258 /// XM_620794 /// XM_916251 /// XM_9173	2.76914e-07	1.59649e-07	0.456296	-2.19156	NBS down vs BSG
18273	1433959_at	Zmat4	zinc finger, matrin type 4	NM_177086	2.77537e-07	5.70892e-07	13.598	13.598	NBS up vs BSG
10288	1425974_a_at	Trim25	tripartite motif-containing 25	NM_009546	2.78574e-07	5.23116e-07	0.0810785	-12.3337	NBS down vs BSG
27683	1443369_at	Vwa5b2	von Willebrand factor A domain containing 5B2	NM_001144953 /// NM_182636	2.82114e-07	4.29327e-07	4.9476	4.9476	NBS up vs BSG
28076	1443762_s_at	Sbf2	SET binding factor 2	NM_177324	2.85309e-07	1.88682e-07	0.26842	-3.7255	NBS down vs BSG
1306	1416967_at	Sox2	SRY-box containing gene 2	NM_011443	2.86012e-07	8.14324e-07	0.244002	-4.09833	NBS down vs BSG
12633	1428319_at	Pdlim7	PDZ and LIM domain 7	NM_001114087 /// NM_001114088 /// NM_026131	2.88146e-07	1.59074e-06	0.225677	-4.43111	NBS down vs BSG
33620	1449312_at	Npy5r	neuropeptide Y receptor Y5	NM_016708	2.88701e-07	6.19427e-07	6.41828	6.41828	NBS up vs BSG
34331	1450028_a_at	Lancl2	LanC (bacterial lantibiotic synthetase component C)-like 2	NM_133737	2.89149e-07	4.66164e-06	2.14134	2.14134	NBS up vs BSG
18365	1434051_s_at	Hspa12a	heat shock protein 12A	NM_175199	2.95671e-07	2.25406e-07	16.5918	16.5918	NBS up vs BSG
40250	1455947_at	2014-03-11	membrane-associated ring finger (C3HC4) 11	NM_177597	2.97303e-07	3.42434e-07	3.91883	3.91883	NBS up vs BSG
25511	1441197_at	9530059O14Rik	RIKEN cDNA 9530059O14 gene	NR_015610	2.97682e-07	1.85309e-07	18.7702	18.7702	NBS up vs BSG
20898	1436584_at	Spry2	sprouty homolog 2 (Drosophila)	NM_011897	2.99208e-07	7.01319e-08	0.241785	-4.1359	NBS down vs BSG
19178	1434864_at	Nipa1	non imprinted in Prader-Willi/Angelman syndrome 1 homolog (human)	NM_153578	2.99557e-07	5.93574e-07	2.06927	2.06927	NBS up vs BSG
44163	1459860_x_at	Trim2	tripartite motif-containing 2	NM_030706	3.04288e-07	2.50062e-07	3.62512	3.62512	NBS up vs BSG
5506	1421192_a_at	Itsn1	intersectin 1 (SH3 domain protein 1A)	NM_001110275 /// NM_001110276 /// NM_010587	3.05422e-07	2.8641e-07	2.796	2.796	NBS up vs BSG
23032	1438718_at	Fgf9	fibroblast growth factor 9	NM_013518	3.06133e-07	2.72605e-07	28.7191	28.7191	NBS up vs BSG
11818	1427504_s_at	Srsf2	serine/arginine-rich splicing factor 2	NM_011358	3.08541e-07	1.4517e-06	0.4678	-2.13766	NBS down vs BSG
19701	1435387_at	Slc2a13	solute carrier family 2 (facilitated glucose transporter), member 13	NM_001033633	3.09348e-07	2.00763e-06	6.56078	6.56078	NBS up vs BSG
10481	1426167_a_at	Camk4	calcium/calmodulin-dependent protein kinase IV	NM_009793	3.09781e-07	0.000198984	2.29456	2.29456	NBS up vs BSG
3130	1418791_at	Sh3gl2	SH3-domain GRB2-like 2	NM_019535	3.13605e-07	5.12954e-07	7.07704	7.07704	NBS up vs BSG
6222	1421908_a_at	Tcf12	transcription factor 12	NM_011544	3.13783e-07	9.78909e-07	0.325935	-3.06809	NBS down vs BSG
16731	1432417_a_at	Tspan2	tetraspanin 2	NM_027533	3.14453e-07	1.4885e-07	12.4432	12.4432	NBS up vs BSG
17162	1432848_a_at	Frmd8	FERM domain containing 8	NM_026169	3.14857e-07	2.84526e-05	0.456473	-2.19071	NBS down vs BSG
655	1416316_at	Slc27a2	solute carrier family 27 (fatty acid transporter), member 2	NM_011978	3.14987e-07	1.47749e-07	6.77011	6.77011	NBS up vs BSG
3692	1419353_at	Dpm1	dolichol-phosphate (beta-D) mannosyltransferase 1	NM_010072	3.15131e-07	5.46855e-07	3.18562	3.18562	NBS up vs BSG
6757	1422443_at	Xpnpep1	X-prolyl aminopeptidase (aminopeptidase P) 1, soluble	NM_133216	3.15188e-07	2.14901e-07	0.405059	-2.46878	NBS down vs BSG
42688	1458385_at	Hspa4l	heat shock protein 4 like	NM_011020	3.15632e-07	3.77845e-07	7.12472	7.12472	NBS up vs BSG
26223	1441909_s_at	Nipal4	NIPA-like domain containing 4	NM_172524	3.16923e-07	1.17047e-07	10.3744	10.3744	NBS up vs BSG
17944	1433630_at	Map6d1	MAP6 domain containing 1	NM_198599	3.17055e-07	8.33137e-07	3.38164	3.38164	NBS up vs BSG
12732	1428418_s_at	Fam164a	family with sequence similarity 164, member A	NM_173181	3.186e-07	8.65401e-07	4.54491	4.54491	NBS up vs BSG
6591	1422277_at	Glra1	glycine receptor, alpha 1 subunit	NM_020492	3.20127e-07	1.72901e-07	28.202	28.202	NBS up vs BSG
8608	1424294_at	Ppp4r1	protein phosphatase 4, regulatory subunit 1	NM_001114131 /// NM_146081	3.21271e-07	1.99926e-07	0.265247	-3.77006	NBS down vs BSG
4716	1420402_at	Atp2b2	ATPase, Ca++ transporting, plasma membrane 2	NM_001036684 /// NM_009723	3.21917e-07	1.99412e-06	22.1624	22.1624	NBS up vs BSG
5276	1420962_at	Hapln2	hyaluronan and proteoglycan link protein 2	NM_022031	3.2341e-07	1.62469e-07	12.1476	12.1476	NBS up vs BSG
13718	1429404_at	2010317E24Rik	RIKEN cDNA 2010317E24 gene	NM_001081085	3.24123e-07	6.63524e-07	0.137556	-7.26975	NBS down vs BSG
15326	1431012_a_at	Peci	peroxisomal delta3, delta2-enoyl-Coenzyme A isomerase	NM_001110331 /// NM_001110332 /// NM_011868	3.25817e-07	4.00356e-06	0.492058	-2.03228	NBS down vs BSG
37421	1453118_s_at	Rpl22	ribosomal protein L22	NM_009079	3.26728e-07	9.92648e-07	0.392218	-2.5496	NBS down vs BSG
27319	1443005_at	Zeb1	zinc finger E-box binding homeobox 1	NM_011546	3.34161e-07	4.59003e-07	0.290655	-3.44051	NBS down vs BSG
44006	1459703_at	---	---	---	3.35365e-07	2.14206e-07	2.61303	2.61303	NBS up vs BSG
21393	1437079_at	Slc18a2	solute carrier family 18 (vesicular monoamine), member 2	NM_172523	3.35634e-07	1.49356e-07	27.7587	27.7587	NBS up vs BSG
24942	1440628_at	---	---	---	3.3615e-07	8.23287e-07	7.14475	7.14475	NBS up vs BSG
32145	1447831_s_at	Mtmr7	myotubularin related protein 7	NM_001040699	3.38505e-07	4.29475e-07	6.76641	6.76641	NBS up vs BSG
12412	1428098_a_at	Tm7sf3	transmembrane 7 superfamily member 3	NM_026281	3.41237e-07	1.95799e-06	0.367816	-2.71875	NBS down vs BSG
20433	1436119_at	Aldh1l2	aldehyde dehydrogenase 1 family, member L2	NM_153543	3.41982e-07	4.29216e-06	0.15633	-6.3967	NBS down vs BSG
32529	1448221_at	Bat1a	HLA-B-associated transcript 1A	NM_019693	3.44459e-07	1.03465e-06	0.430803	-2.32125	NBS down vs BSG
31916	1447602_x_at	Sulf2	sulfatase 2	NM_028072	3.45029e-07	1.08407e-06	0.251157	-3.98158	NBS down vs BSG
32578	1448270_at	Ddx21	DEAD (Asp-Glu-Ala-Asp) box polypeptide 21	NM_019553	3.45949e-07	4.25479e-07	0.252817	-3.95543	NBS down vs BSG
9499	1425185_at	Pppde1	PPPDE peptidase domain containing 1	NM_024282	3.46995e-07	3.0517e-07	0.357677	-2.79582	NBS down vs BSG
39159	1454856_x_at	Rpl35	ribosomal protein L35	NM_025592	3.48253e-07	8.30512e-07	0.469828	-2.12844	NBS down vs BSG
8104	1423790_at	Dap	death-associated protein	NM_146057	3.4883e-07	2.31361e-06	0.342963	-2.91576	NBS down vs BSG
5090	1420776_a_at	Auh	AU RNA binding protein/enoyl-coenzyme A hydratase	NM_016709	3.50706e-07	2.1799e-07	4.09347	4.09347	NBS up vs BSG
34840	1450537_at	Mid2	midline 2	NM_011845	3.5141e-07	2.29874e-07	3.56463	3.56463	NBS up vs BSG
21154	1436840_x_at	Rpl35	ribosomal protein L35	NM_025592	3.51447e-07	1.15002e-06	0.428842	-2.33186	NBS down vs BSG
22873	1438559_x_at	Slc44a2	solute carrier family 44, member 2	NM_152808	3.5147e-07	2.1741e-06	0.351735	-2.84305	NBS down vs BSG
39382	1455079_at	Dcun1d4	DCN1, defective in cullin neddylation 1, domain containing 4 (S. cerevisiae)	NM_001190733 /// NM_001190734 /// NM_178896	3.52136e-07	8.42815e-07	3.41184	3.41184	NBS up vs BSG
44360	1460059_at	Upp2	uridine phosphorylase 2	NM_029692	3.52976e-07	1.61744e-07	2.59463	2.59463	NBS up vs BSG
12573	1428259_at	Pxdn	peroxidasin homolog (Drosophila)	NM_181395	3.53509e-07	2.95001e-07	0.201145	-4.97155	NBS down vs BSG
5689	1421375_a_at	S100a6	S100 calcium binding protein A6 (calcyclin)	NM_011313	3.5542e-07	2.75887e-06	0.206096	-4.85211	NBS down vs BSG
18008	1433694_at	Pde3b	phosphodiesterase 3B, cGMP-inhibited	NM_011055	3.55876e-07	5.98278e-07	0.323818	-3.08815	NBS down vs BSG
8997	1424683_at	Fam134b	family with sequence similarity 134, member B	NM_001034851 /// NM_025459	3.57764e-07	1.7612e-07	3.40856	3.40856	NBS up vs BSG
18134	1433820_a_at	1110012D08Rik	RIKEN cDNA 1110012D08 gene	NM_178066	3.58422e-07	3.85282e-06	0.439959	-2.27294	NBS down vs BSG
9195	1424881_at	Trib1	tribbles homolog 1 (Drosophila)	NM_144549	3.59891e-07	2.52084e-07	0.447356	-2.23535	NBS down vs BSG
39262	1454959_s_at	Gnai1	guanine nucleotide binding protein (G protein), alpha inhibiting 1	NM_010305	3.60763e-07	3.16739e-06	2.14772	2.14772	NBS up vs BSG
24319	1440005_at	Onecut2	one cut domain, family member 2	NM_194268	3.61777e-07	1.67808e-07	2.00491	2.00491	NBS up vs BSG
19866	1435552_at	Otud7b	OTU domain containing 7B	NM_001025613 /// NM_001025614	3.61995e-07	4.88443e-07	2.20713	2.20713	NBS up vs BSG
18305	1433991_x_at	Dbi	diazepam binding inhibitor	NM_001037999 /// NM_007830	3.62476e-07	1.84065e-05	0.490629	-2.0382	NBS down vs BSG
11588	1427274_at	Rnf214	ring finger protein 214	NM_178709	3.63771e-07	4.09346e-07	2.31353	2.31353	NBS up vs BSG
4828	1420514_at	Tmem47	transmembrane protein 47	NM_138751	3.63982e-07	1.4402e-07	6.29091	6.29091	NBS up vs BSG
1848	1417509_at	Rnf19a	ring finger protein 19A	NM_013923	3.66119e-07	5.34787e-08	0.418624	-2.38878	NBS down vs BSG
22025	1437711_x_at	Odc1	ornithine decarboxylase, structural 1	NM_013614	3.6636e-07	1.82402e-06	0.358342	-2.79063	NBS down vs BSG
27926	1443612_at	Ano3	anoctamin 3	NM_001081556 /// NM_001128103	3.67824e-07	0.0027719	2.08834	2.08834	NBS up vs BSG
26363	1442049_at	---	---	---	3.73026e-07	1.44516e-07	7.41801	7.41801	NBS up vs BSG
6814	1422500_at	Idh3a	isocitrate dehydrogenase 3 (NAD+) alpha	NM_029573	3.73399e-07	1.05404e-06	2.8451	2.8451	NBS up vs BSG
8074	1423760_at	Cd44	CD44 antigen	NM_001039150 /// NM_001039151 /// NM_001177785 /// NM_001177786 /// NM_001177787	3.73969e-07	1.09744e-06	0.0757067	-13.2089	NBS down vs BSG
7296	1422982_at	Ar	androgen receptor	NM_013476	3.74041e-07	3.14993e-06	3.32868	3.32868	NBS up vs BSG
14989	1430675_at	2900055J20Rik	RIKEN cDNA 2900055J20 gene	XM_003085224	3.74044e-07	0.000386507	3.04367	3.04367	NBS up vs BSG
4993	1420679_a_at	Aig1	androgen-induced 1	NM_025446	3.74571e-07	1.16362e-07	3.12897	3.12897	NBS up vs BSG
40833	1456530_x_at	Elovl1	elongation of very long chain fatty acids (FEN1/Elo2, SUR4/Elo3, yeast)-like 1	NM_001039175 /// NM_001039176 /// NM_019422	3.75224e-07	2.80299e-06	2.09019	2.09019	NBS up vs BSG
8717	1424403_a_at	Rufy3	RUN and FYVE domain containing 3	NM_027530	3.76944e-07	7.13944e-07	2.29005	2.29005	NBS up vs BSG
37410	1453107_s_at	4933413G19Rik /// Foxm1 /// Pebp1	RIKEN cDNA 4933413G19 gene /// forkhead box M1 /// phosphatidylethanolamine bind	NM_008021 /// NM_018858 /// NM_027697	3.78234e-07	1.47187e-06	0.151266	-6.61085	NBS down vs BSG
10611	1426297_at	Tcf3	transcription factor 3	NM_001164147 /// NM_001164148 /// NM_001164149 /// NM_001164150 /// NM_001164151	3.78694e-07	1.22557e-06	0.290305	-3.44465	NBS down vs BSG
6616	1422302_s_at	Ftl1 /// Ftl2	ferritin light chain 1 /// ferritin light chain 2	NM_008049 /// NM_010240	3.79188e-07	5.37648e-07	0.392671	-2.54666	NBS down vs BSG
37717	1453414_at	Ypel2	yippee-like 2 (Drosophila)	NM_001005341	3.79669e-07	1.24543e-06	4.06042	4.06042	NBS up vs BSG
18097	1433783_at	Ldb3	LIM domain binding 3	NM_001039071 /// NM_001039072 /// NM_001039073 /// NM_001039074 /// NM_001039075	3.81429e-07	9.73227e-08	5.88148	5.88148	NBS up vs BSG
19439	1435125_at	---	---	---	3.81545e-07	1.76383e-07	15.755	15.755	NBS up vs BSG
9187	1424873_at	Rnf2	ring finger protein 2	NM_011277	3.8162e-07	7.8058e-08	0.388376	-2.57482	NBS down vs BSG
35084	1450781_at	Hmga2	high mobility group AT-hook 2	NM_010441	3.83987e-07	4.44443e-07	0.0331624	-30.1547	NBS down vs BSG
37666	1453363_at	Cacng2	calcium channel, voltage-dependent, gamma subunit 2	NM_007583	3.85475e-07	6.09055e-07	2.54994	2.54994	NBS up vs BSG
34192	1449889_a_at	Ociad1	OCIA domain containing 1	NM_001159887 /// NM_001159888 /// NM_001159889 /// NM_023429	3.8549e-07	5.38099e-07	2.21553	2.21553	NBS up vs BSG
17818	1433504_at	Pygb	brain glycogen phosphorylase	NM_153781	3.85871e-07	6.87388e-08	5.9296	5.9296	NBS up vs BSG
2839	1418500_at	Nap1l3	nucleosome assembly protein 1-like 3	NM_138742	3.86466e-07	4.73776e-07	9.99446	9.99446	NBS up vs BSG
7873	1423559_at	Kcnc1	potassium voltage gated channel, Shaw-related subfamily, member 1	NM_001112739 /// NM_008421	3.87284e-07	6.56736e-07	7.28506	7.28506	NBS up vs BSG
220	1415881_at	Ghitm	growth hormone inducible transmembrane protein	NM_078478	3.88414e-07	3.58028e-07	3.7754	3.7754	NBS up vs BSG
21275	1436961_at	Hspa12a	heat shock protein 12A	NM_175199	3.90037e-07	6.39664e-07	8.47416	8.47416	NBS up vs BSG
38363	1454060_a_at	Nras	neuroblastoma ras oncogene	NM_010937	3.90636e-07	6.61981e-07	0.478082	-2.09169	NBS down vs BSG
2562	1418223_at	Sec11a	SEC11 homolog A (S. cerevisiae)	NM_019951	3.92818e-07	5.58843e-07	0.441247	-2.2663	NBS down vs BSG
32563	1448255_a_at	Surf4	surfeit gene 4	NM_011512	3.94726e-07	4.40995e-07	0.393463	-2.54154	NBS down vs BSG
19071	1434757_at	Cbfa2t2	core-binding factor, runt domain, alpha subunit 2, translocated to, 2 (human)	NM_009823 /// NM_172860	3.96113e-07	1.10448e-06	2.0059	2.0059	NBS up vs BSG
36936	1452633_s_at	Aak1	AP2 associated kinase 1	NM_001040106 /// NM_177762	3.98948e-07	1.05083e-06	0.292311	-3.42102	NBS down vs BSG
2478	1418139_at	Dcx	doublecortin	NM_001110222 /// NM_001110223 /// NM_001110224 /// NM_010025	3.99658e-07	5.86135e-08	0.1387	-7.2098	NBS down vs BSG
545	1416206_at	Sipa1	signal-induced proliferation associated gene 1	NM_001164480 /// NM_001164481 /// NM_001164482 /// NM_001164568 /// NM_011379	4.00388e-07	9.39275e-07	0.376765	-2.65417	NBS down vs BSG
42429	1458126_at	D030041H20Rik	RIKEN cDNA D030041H20 gene	---	4.00598e-07	9.50939e-06	0.398962	-2.5065	NBS down vs BSG
3986	1419647_a_at	Ier3	immediate early response 3	NM_133662	4.00892e-07	3.55142e-07	0.0764319	-13.0835	NBS down vs BSG
20551	1436237_at	Ttc9	tetratricopeptide repeat domain 9	NM_001033149	4.01669e-07	3.43707e-07	6.03437	6.03437	NBS up vs BSG
4045	1419706_a_at	Akap12	A kinase (PRKA) anchor protein (gravin) 12	NM_031185	4.03407e-07	0.000525769	0.492227	-2.03158	NBS down vs BSG
19246	1434932_at	Adarb1	adenosine deaminase, RNA-specific, B1	NM_001024837 /// NM_130895 /// NR_004429 /// NR_021486	4.05364e-07	2.87764e-07	3.32489	3.32489	NBS up vs BSG
44916	1460616_at	Slco4c1	solute carrier organic anion transporter family, member 4C1	NM_172658	4.06921e-07	2.55228e-06	2.79472	2.79472	NBS up vs BSG
18336	1434022_at	Zbtb33	zinc finger and BTB domain containing 33	NM_001079513 /// NM_020256	4.07261e-07	1.38501e-07	0.410315	-2.43715	NBS down vs BSG
32599	1448291_at	Mmp9	matrix metallopeptidase 9	NM_013599	4.07406e-07	5.86605e-07	0.0674707	-14.8213	NBS down vs BSG
33551	1449243_a_at	Rps19	ribosomal protein S19	NM_023133	4.08189e-07	8.82496e-07	0.419838	-2.38187	NBS down vs BSG
1773	1417434_at	Gpd2	glycerol phosphate dehydrogenase 2, mitochondrial	NM_001145820 /// NM_010274	4.0938e-07	4.70022e-07	4.21	4.21	NBS up vs BSG
19304	1434990_at	Ppm1e	protein phosphatase 1E (PP2C domain containing)	NM_177167	4.0965e-07	7.10025e-07	3.39004	3.39004	NBS up vs BSG
33139	1448831_at	Angpt2	angiopoietin 2	NM_007426	4.09897e-07	1.00444e-06	0.147294	-6.78913	NBS down vs BSG
4668	1420354_at	Cnnm1	cyclin M1	NM_031396	4.10524e-07	9.75136e-07	9.44801	9.44801	NBS up vs BSG
39533	1455230_at	Cacng4	calcium channel, voltage-dependent, gamma subunit 4	NM_019431	4.10544e-07	5.43406e-07	0.164258	-6.08797	NBS down vs BSG
11116	1426802_at	2014-09-08	septin 8	NM_033144	4.12313e-07	1.09807e-06	2.40372	2.40372	NBS up vs BSG
785	1416446_at	Tmem30a	transmembrane protein 30A	NM_133718	4.12622e-07	3.27259e-07	2.32505	2.32505	NBS up vs BSG
23300	1438986_x_at	Rps17	ribosomal protein S17	NM_009092	4.13092e-07	1.63765e-06	0.458196	-2.18247	NBS down vs BSG
16674	1432360_a_at	Tmtc4	transmembrane and tetratricopeptide repeat containing 4	NM_028651	4.13179e-07	9.35813e-08	5.97419	5.97419	NBS up vs BSG
11984	1427670_a_at	Tcf12	transcription factor 12	NM_011544	4.1354e-07	1.24077e-06	0.331707	-3.01471	NBS down vs BSG
10955	1426641_at	Trib2	tribbles homolog 2 (Drosophila)	NM_144551	4.15928e-07	6.92262e-07	0.252017	-3.96798	NBS down vs BSG
22203	1437889_x_at	Bgn	biglycan	NM_007542	4.1692e-07	1.65016e-06	0.105672	-9.46324	NBS down vs BSG
27539	1443225_at	Acvr1c	activin A receptor, type IC	NM_001033369 /// NM_001111030	4.17405e-07	0.000228635	2.49785	2.49785	NBS up vs BSG
20398	1436084_at	Scrt1	scratch homolog 1, zinc finger protein (Drosophila)	NM_130893	4.19249e-07	8.28109e-07	6.0379	6.0379	NBS up vs BSG
20061	1435747_at	Fgf14	fibroblast growth factor 14	NM_010201 /// NM_207667	4.19979e-07	6.06747e-06	4.48672	4.48672	NBS up vs BSG
11789	1427475_a_at	Pdlim5	PDZ and LIM domain 5	NM_001190852 /// NM_001190853 /// NM_001190854 /// NM_001190855 /// NM_001190856	4.23115e-07	9.90527e-07	0.203644	-4.91053	NBS down vs BSG
1418	1417079_s_at	Lgals2	lectin, galactose-binding, soluble 2	NM_025622	4.24957e-07	1.14749e-06	0.143071	-6.98954	NBS down vs BSG
32579	1448271_a_at	Ddx21	DEAD (Asp-Glu-Ala-Asp) box polypeptide 21	NM_019553	4.25102e-07	1.31174e-06	0.306493	-3.26272	NBS down vs BSG
33047	1448739_x_at	Rps18	ribosomal protein S18	NM_011296	4.25194e-07	9.08286e-07	0.358493	-2.78946	NBS down vs BSG
11658	1427344_s_at	Rasd2	RASD family, member 2	NM_029182	4.25743e-07	1.61237e-05	5.17906	5.17906	NBS up vs BSG
32456	1448148_at	Grn	granulin	NM_008175	4.28274e-07	1.31515e-06	0.2788	-3.5868	NBS down vs BSG
16519	1432205_a_at	Mtus2	microtubule associated tumor suppressor candidate 2	NM_029920	4.28574e-07	4.73991e-06	4.81255	4.81255	NBS up vs BSG
6790	1422476_at	Ifi30	interferon gamma inducible protein 30	NM_023065	4.28582e-07	2.37618e-06	0.162889	-6.13914	NBS down vs BSG
30626	1446312_at	---	---	---	4.31217e-07	5.74006e-06	2.10897	2.10897	NBS up vs BSG
15911	1431597_a_at	Nrip3	nuclear receptor interacting protein 3	NM_020610	4.34264e-07	4.31071e-07	28.2104	28.2104	NBS up vs BSG
18697	1434383_at	Pja2	praja 2, RING-H2 motif containing	NM_001025309 /// NM_144859	4.36188e-07	1.49361e-06	2.8515	2.8515	NBS up vs BSG
11734	1427420_at	Nkx6-2	NK6 homeobox 2	NM_183248 /// NR_027857	4.41045e-07	1.46303e-07	7.93468	7.93468	NBS up vs BSG
26805	1442491_at	Dpp10	Dipeptidylpeptidase 10	NM_199021	4.41418e-07	4.00838e-05	2.1018	2.1018	NBS up vs BSG
32631	1448323_a_at	Bgn	biglycan	NM_007542	4.4164e-07	2.23856e-06	0.0724551	-13.8016	NBS down vs BSG
33608	1449300_at	Cttnbp2nl	CTTNBP2 N-terminal like	NM_001163332 /// NM_001163333 /// NM_030249	4.46532e-07	3.93979e-07	0.136467	-7.3278	NBS down vs BSG
2650	1418311_at	Fn3k	fructosamine 3 kinase	NM_001038699 /// NM_022014	4.46557e-07	4.62496e-07	11.569	11.569	NBS up vs BSG
22972	1438658_a_at	S1pr3	sphingosine-1-phosphate receptor 3	NM_010101	4.49882e-07	1.50432e-06	0.19524	-5.12189	NBS down vs BSG
15292	1430978_at	Rps25	ribosomal protein S25	NM_024266	4.5138e-07	3.40057e-07	0.251438	-3.97712	NBS down vs BSG
37066	1452763_at	Nipa1	non imprinted in Prader-Willi/Angelman syndrome 1 homolog (human)	NM_153578	4.53418e-07	8.62376e-07	4.84846	4.84846	NBS up vs BSG
11003	1426689_s_at	Sdha	succinate dehydrogenase complex, subunit A, flavoprotein (Fp)	NM_023281	4.54344e-07	2.40546e-07	3.65963	3.65963	NBS up vs BSG
6822	1422508_at	Atp6v1a	ATPase, H+ transporting, lysosomal V1 subunit A	NM_007508	4.55868e-07	6.47469e-07	2.46217	2.46217	NBS up vs BSG
21184	1436870_s_at	Afap1l2	actin filament associated protein 1-like 2	NM_001177796 /// NM_001177797 /// NM_146102	4.56988e-07	1.54806e-06	0.109336	-9.14609	NBS down vs BSG
27893	1443579_s_at	Depdc6 /// LOC100505173	DEP domain containing 6 /// hypothetical LOC100505173	NM_001037937 /// NM_145470 /// XR_106933	4.60856e-07	2.20315e-07	8.42153	8.42153	NBS up vs BSG
20404	1436090_at	Enpp6	ectonucleotide pyrophosphatase/phosphodiesterase 6	NM_177304	4.61144e-07	8.57845e-08	10.4387	10.4387	NBS up vs BSG
40388	1456085_x_at	Cd151	CD151 antigen	NM_001111049 /// NM_001111050 /// NM_009842	4.62479e-07	1.44381e-05	0.448382	-2.23024	NBS down vs BSG
9860	1425546_a_at	Trf	transferrin	NM_133977	4.66439e-07	1.6925e-07	7.53765	7.53765	NBS up vs BSG
36837	1452534_a_at	Hmgb2	high mobility group box 2	NM_008252	4.69571e-07	6.83023e-07	0.038294	-26.1138	NBS down vs BSG
22840	1438526_at	Gpr158	G protein-coupled receptor 158	NM_001004761	4.70992e-07	4.41181e-05	2.35376	2.35376	NBS up vs BSG
42724	1458421_at	Kcnq3	potassium voltage-gated channel, subfamily Q, member 3	NM_152923	4.73147e-07	2.31698e-05	2.88916	2.88916	NBS up vs BSG
7577	1423263_at	H3f3a	H3 histone, family 3A	NM_008210	4.7437e-07	3.30359e-07	0.426563	-2.34432	NBS down vs BSG
26042	1441728_at	Scn1a	sodium channel, voltage-gated, type I, alpha	NM_018733	4.79946e-07	1.94807e-06	13.7465	13.7465	NBS up vs BSG
40438	1456135_s_at	Pxn	paxillin	NM_011223 /// NM_133915	4.82664e-07	2.00323e-06	0.319012	-3.13468	NBS down vs BSG
4732	1420418_at	Syt2	synaptotagmin II	NM_009307	4.85002e-07	2.5819e-07	7.90021	7.90021	NBS up vs BSG
16872	1432558_a_at	Mal	myelin and lymphocyte protein, T-cell differentiation protein	NM_001171187 /// NM_010762	4.86053e-07	5.59975e-07	46.2778	46.2778	NBS up vs BSG
17814	1433500_at	Dennd2a	DENN/MADD domain containing 2A	NM_172477	4.88516e-07	2.38249e-06	0.218724	-4.57198	NBS down vs BSG
38963	1454660_at	Arhgap36	Rho GTPase activating protein 36	NM_001081123	4.88938e-07	2.13803e-07	14.1658	14.1658	NBS up vs BSG
13588	1429274_at	Lypd6b	LY6/PLAUR domain containing 6B	NM_027990	4.91827e-07	6.58108e-07	13.0088	13.0088	NBS up vs BSG
6470	1422156_a_at	Rps2	ribosomal protein S2	NM_008503	4.9204e-07	2.78762e-07	0.475468	-2.10319	NBS down vs BSG
24515	1440201_at	Slc8a1	solute carrier family 8 (sodium/calcium exchanger), member 1	NM_001112798 /// NM_011406	4.92154e-07	1.90524e-07	68.6171	68.6171	NBS up vs BSG
1520	1417181_a_at	Kifap3	kinesin-associated protein 3	NM_010629	4.97541e-07	1.20711e-06	3.00215	3.00215	NBS up vs BSG
696	1416357_a_at	Mcam	melanoma cell adhesion molecule	NM_023061	5.00753e-07	2.63861e-05	0.359793	-2.77938	NBS down vs BSG
44977	1460677_at	Spats2	spermatogenesis associated, serine-rich 2	NM_139140	5.03137e-07	1.5682e-07	0.489957	-2.041	NBS down vs BSG
33549	1449241_at	Klhl1	kelch-like 1 (Drosophila)	NM_053105	5.05166e-07	2.34356e-07	4.91786	4.91786	NBS up vs BSG
20110	1435796_at	Wscd2	WSC domain containing 2	NM_177292	5.09936e-07	5.22443e-05	3.39539	3.39539	NBS up vs BSG
19958	1435644_at	Sh3pxd2b	SH3 and PX domains 2B	NM_177364	5.10521e-07	4.10814e-06	0.292956	-3.41348	NBS down vs BSG
19	1415680_at	Anapc1	anaphase promoting complex subunit 1	NM_008569	5.10559e-07	5.21373e-07	0.413937	-2.41583	NBS down vs BSG
19911	1435597_at	Atad5	ATPase family, AAA domain containing 5	NM_001029856	5.13992e-07	1.65906e-06	0.26641	-3.75361	NBS down vs BSG
10996	1426682_at	Cnot6	CCR4-NOT transcription complex, subunit 6	NM_212484	5.17319e-07	7.51085e-07	0.325245	-3.07461	NBS down vs BSG
11075	1426761_at	Kdm1a	lysine (K)-specific demethylase 1A	NM_133872	5.17415e-07	3.3367e-07	0.498951	-2.0042	NBS down vs BSG
3541	1419202_at	Cst7	cystatin F (leukocystatin)	NM_009977	5.17888e-07	5.75798e-06	0.225458	-4.43542	NBS down vs BSG
11131	1426817_at	Mki67	antigen identified by monoclonal antibody Ki 67	NM_001081117	5.18357e-07	1.12203e-06	0.0174639	-57.261	NBS down vs BSG
40028	1455725_a_at	H3f3b	H3 histone, family 3B	NM_008211	5.23184e-07	4.89831e-07	0.374398	-2.67095	NBS down vs BSG
33037	1448729_a_at	2014-09-04	septin 4	NM_011129	5.23236e-07	2.05707e-07	5.99181	5.99181	NBS up vs BSG
18107	1433793_s_at	Nrip2	nuclear receptor interacting protein 2	NM_001162858 /// NM_021717	5.25836e-07	2.222e-07	3.51532	3.51532	NBS up vs BSG
10977	1426663_s_at	Slc45a3	solute carrier family 45, member 3	NM_001177628 /// NM_145977	5.27009e-07	1.58409e-07	10.9916	10.9916	NBS up vs BSG
29707	1445393_at	---	---	---	5.27128e-07	2.90938e-07	6.71586	6.71586	NBS up vs BSG
18951	1434637_x_at	Sin3b	transcriptional regulator, SIN3B (yeast)	NM_001113248 /// NM_009188	5.31288e-07	2.12093e-07	0.220636	-4.53236	NBS down vs BSG
9931	1425617_at	Dhx9	DEAH (Asp-Glu-Ala-His) box polypeptide 9	NM_007842	5.32219e-07	4.6699e-07	0.436153	-2.29277	NBS down vs BSG
12637	1428323_at	Gpd2	glycerol phosphate dehydrogenase 2, mitochondrial	NM_001145820 /// NM_010274	5.3294e-07	5.00716e-07	4.85668	4.85668	NBS up vs BSG
40639	1456336_at	Csrnp3	cysteine-serine-rich nuclear protein 3	NM_153409 /// NM_178634	5.33979e-07	1.73962e-05	3.22505	3.22505	NBS up vs BSG
44346	1460045_at	Cdh7	cadherin 7, type 2	NM_172853	5.34532e-07	6.07524e-07	7.14029	7.14029	NBS up vs BSG
2598	1418259_a_at	Entpd2	ectonucleoside triphosphate diphosphohydrolase 2	NM_009849	5.37721e-07	1.65105e-07	2.83254	2.83254	NBS up vs BSG
10212	1425898_x_at	Olfm3	olfactomedin 3	NM_153157 /// NM_153458	5.38432e-07	8.35299e-07	27.7947	27.7947	NBS up vs BSG
19007	1434693_at	Gm10699	predicted gene 10699	---	5.39372e-07	2.75636e-06	3.74705	3.74705	NBS up vs BSG
3920	1419581_at	Dlg4	discs, large homolog 4 (Drosophila)	NM_001109752 /// NM_007864	5.39778e-07	1.49988e-05	3.67107	3.67107	NBS up vs BSG
20579	1436265_at	Gm10419	predicted gene 10419	---	5.40213e-07	1.07101e-05	3.63221	3.63221	NBS up vs BSG
32809	1448501_at	Tspan6	tetraspanin 6	NM_019656	5.48015e-07	9.16278e-07	0.190404	-5.25199	NBS down vs BSG
24884	1440570_at	---	---	---	5.48693e-07	9.05742e-06	0.120479	-8.30017	NBS down vs BSG
25295	1440981_at	Pak7	p21 protein (Cdc42/Rac)-activated kinase 7	NM_172858	5.49015e-07	1.67345e-05	3.13528	3.13528	NBS up vs BSG
20412	1436098_at	Bche	butyrylcholinesterase	NM_009738	5.50915e-07	1.63159e-07	2.71901	2.71901	NBS up vs BSG
12882	1428568_at	B230217C12Rik	RIKEN cDNA B230217C12 gene	NM_001080935	5.5294e-07	2.21257e-06	2.66392	2.66392	NBS up vs BSG
21866	1437552_at	2410127L17Rik	RIKEN cDNA 2410127L17 gene	NM_026120	5.53319e-07	1.1041e-06	0.197173	-5.07168	NBS down vs BSG
41375	1457072_at	Bcl11a /// LOC100503813	B-cell CLL/lymphoma 11A (zinc finger protein) /// hypothetical protein LOC100503	NM_001159289 /// NM_001159290 /// NM_016707 /// XM_003084885 /// XM_003085773	5.55064e-07	0.000361238	2.18405	2.18405	NBS up vs BSG
25232	1440918_at	Rasgrf2	RAS protein-specific guanine nucleotide-releasing factor 2	NM_009027	5.5594e-07	5.55247e-06	2.63328	2.63328	NBS up vs BSG
33712	1449404_at	Pip4k2a	phosphatidylinositol-5-phosphate 4-kinase, type II, alpha	NM_008845	5.56787e-07	3.00422e-07	4.18964	4.18964	NBS up vs BSG
3231	1418892_at	Rhoj	ras homolog gene family, member J	NM_023275	5.5844e-07	1.42576e-06	0.0797177	-12.5443	NBS down vs BSG
18896	1434582_at	Erc2	ELKS/RAB6-interacting/CAST family member 2	NM_177814	5.61107e-07	4.14185e-05	2.96788	2.96788	NBS up vs BSG
26297	1441983_at	---	---	---	5.6232e-07	2.70196e-06	8.77609	8.77609	NBS up vs BSG
25501	1441187_at	E330037M01Rik	RIKEN cDNA E330037M01 gene	---	5.62497e-07	2.53806e-07	10.6603	10.6603	NBS up vs BSG
41203	1456900_at	---	---	---	5.64743e-07	1.01464e-06	4.7178	4.7178	NBS up vs BSG
28147	1443833_at	---	---	---	5.74031e-07	6.84476e-07	3.14531	3.14531	NBS up vs BSG
28340	1444026_at	AI593442	expressed sequence AI593442	NM_178906	5.7558e-07	1.64136e-05	4.09314	4.09314	NBS up vs BSG
41067	1456764_at	Slc35f3	solute carrier family 35, member F3	NM_175434	5.78455e-07	7.09604e-07	14.9687	14.9687	NBS up vs BSG
37381	1453078_at	2610002M06Rik	RIKEN cDNA 2610002M06 gene	NM_025921	5.78611e-07	5.61133e-07	4.19651	4.19651	NBS up vs BSG
23192	1438878_at	6430537K16Rik	RIKEN cDNA 6430537K16 gene	---	5.79367e-07	7.93993e-06	2.49818	2.49818	NBS up vs BSG
33839	1449531_at	Leprel2	leprecan-like 2	NM_013534	5.81241e-07	8.60522e-06	0.409989	-2.43909	NBS down vs BSG
2022	1417683_at	Diablo	diablo homolog (Drosophila)	NM_023232	5.82675e-07	2.98479e-06	0.406523	-2.45989	NBS down vs BSG
19232	1434918_at	Sox6	SRY-box containing gene 6	NM_001025559 /// NM_001025560 /// NM_011445	5.82904e-07	1.62909e-06	0.171678	-5.82485	NBS down vs BSG
27343	1443029_at	Ppfibp1	PTPRF interacting protein, binding protein 1 (liprin beta 1)	NM_001170433 /// NM_026221	5.86634e-07	6.38781e-07	0.220492	-4.53531	NBS down vs BSG
7104	1422790_at	Nppc	natriuretic peptide type C	NM_010933	5.86816e-07	4.23715e-07	6.08135	6.08135	NBS up vs BSG
17965	1433651_at	Wtip	WT1-interacting protein	NM_207212	5.89943e-07	8.74914e-07	0.279531	-3.57742	NBS down vs BSG
3161	1418822_a_at	Arf6	ADP-ribosylation factor 6	NM_007481	5.92732e-07	1.38675e-06	0.475787	-2.10178	NBS down vs BSG
30899	1446585_at	---	---	---	5.92869e-07	5.59796e-06	2.64472	2.64472	NBS up vs BSG
33346	1449038_at	Hsd11b1	hydroxysteroid 11-beta dehydrogenase 1	NM_001044751 /// NM_008288	5.96604e-07	5.84399e-07	11.6131	11.6131	NBS up vs BSG
32260	1447946_at	Adam23	a disintegrin and metallopeptidase domain 23	NM_001177600 /// NM_011780	5.96866e-07	5.13437e-07	17.8348	17.8348	NBS up vs BSG
1150	1416811_s_at	Ctla2a /// Ctla2b	cytotoxic T lymphocyte-associated protein 2 alpha /// cytotoxic T lymphocyte-ass	NM_001145799 /// NM_001145801 /// NM_007796 /// NM_007797	5.97138e-07	4.73516e-07	0.146782	-6.81283	NBS down vs BSG
19910	1435596_at	Pion	pigeon homolog (Drosophila)	NM_175437	5.97299e-07	1.47372e-06	0.155718	-6.42186	NBS down vs BSG
19646	1435332_at	Htr7	5-hydroxytryptamine (serotonin) receptor 7	NM_008315	6.01849e-07	2.39809e-07	3.22978	3.22978	NBS up vs BSG
9917	1425603_at	Tmem176a	transmembrane protein 176A	NM_001098271 /// NM_025326	6.0319e-07	1.75367e-06	0.0662963	-15.0838	NBS down vs BSG
44884	1460584_at	Ppip5k1	diphosphoinositol pentakisphosphate kinase 1	NM_178795	6.07584e-07	6.84511e-07	4.13276	4.13276	NBS up vs BSG
7643	1423329_at	Gdap1	ganglioside-induced differentiation-associated-protein 1	NM_010267	6.08276e-07	4.06521e-06	4.0208	4.0208	NBS up vs BSG
3273	1418934_at	Mab21l2	mab-21-like 2 (C. elegans)	NM_011839	6.08763e-07	2.47977e-06	3.3112	3.3112	NBS up vs BSG
20472	1436158_at	Eif4ebp2	eukaryotic translation initiation factor 4E binding protein 2	NM_010124	6.11138e-07	6.25683e-07	0.208982	-4.78511	NBS down vs BSG
11991	1427677_a_at	Sox6	SRY-box containing gene 6	NM_001025559 /// NM_001025560 /// NM_011445	6.1343e-07	1.6827e-06	0.146286	-6.83594	NBS down vs BSG
17908	1433594_at	Commd2	COMM domain containing 2	NM_175095	6.18436e-07	2.65736e-07	0.391627	-2.55345	NBS down vs BSG
17803	1433489_s_at	Fgfr2	fibroblast growth factor receptor 2	NM_010207 /// NM_201601	6.20171e-07	1.97922e-07	6.57317	6.57317	NBS up vs BSG
20759	1436445_at	Gm996	predicted gene 996	NM_001005424	6.24569e-07	9.21969e-06	2.31388	2.31388	NBS up vs BSG
19549	1435235_at	Txnl1	thioredoxin-like 1	NM_016792	6.28547e-07	3.96351e-06	2.47576	2.47576	NBS up vs BSG
35217	1450914_at	Ppp1r14b	protein phosphatase 1, regulatory (inhibitor) subunit 14B	NM_008889	6.29383e-07	1.33215e-06	0.0939712	-10.6416	NBS down vs BSG
5277	1420963_at	Hapln2	hyaluronan and proteoglycan link protein 2	NM_022031	6.30753e-07	2.74227e-07	10.6323	10.6323	NBS up vs BSG
37265	1452962_at	Tmem25	transmembrane protein 25	NM_027865	6.33194e-07	4.21094e-07	5.18058	5.18058	NBS up vs BSG
25948	1441634_at	Ntng1	netrin G1	NM_001163348 /// NM_001163349 /// NM_001163350 /// NM_001163351 /// NM_030699 //	6.34272e-07	1.46924e-07	2.30372	2.30372	NBS up vs BSG
20754	1436440_at	Slc25a12	solute carrier family 25 (mitochondrial carrier, Aralar), member 12	NM_172436	6.36367e-07	3.39452e-07	4.69321	4.69321	NBS up vs BSG
32900	1448592_at	Crtap	cartilage associated protein	NM_019922	6.37168e-07	1.75343e-05	0.343648	-2.90995	NBS down vs BSG
3912	1419573_a_at	Lgals1	lectin, galactose binding, soluble 1	NM_008495	6.38903e-07	1.022e-05	0.170307	-5.87175	NBS down vs BSG
11443	1427129_a_at	Hnrnpr	heterogeneous nuclear ribonucleoprotein R	NM_028871	6.4328e-07	3.85116e-07	0.4596	-2.1758	NBS down vs BSG
1950	1417611_at	Tmem37	transmembrane protein 37	NM_019432	6.48292e-07	1.08286e-06	0.379667	-2.63389	NBS down vs BSG
18953	1434639_at	Klhl29	kelch-like 29 (Drosophila)	NM_001164493	6.4895e-07	1.73271e-06	6.14186	6.14186	NBS up vs BSG
36393	1452090_a_at	Olfm3	olfactomedin 3	NM_153157 /// NM_153458	6.50006e-07	1.05596e-06	32.8649	32.8649	NBS up vs BSG
37175	1452872_at	Ank3	ankyrin 3, epithelial	NM_009670 /// NM_146005 /// NM_170687 /// NM_170688 /// NM_170689 /// NM_170690	6.50404e-07	7.79793e-07	3.14007	3.14007	NBS up vs BSG
11023	1426709_a_at	Usp33	ubiquitin specific peptidase 33	NM_001076676 /// NM_133247	6.52132e-07	1.51293e-06	2.18985	2.18985	NBS up vs BSG
22745	1438431_at	Abcd2	ATP-binding cassette, sub-family D (ALD), member 2	NM_011994	6.53077e-07	1.74342e-06	4.88884	4.88884	NBS up vs BSG
7727	1423413_at	Ndrg1	N-myc downstream regulated gene 1	NM_008681	6.57882e-07	2.35237e-07	26.8291	26.8291	NBS up vs BSG
39643	1455340_at	Dennd5b	DENN/MADD domain containing 5B	NM_177192	6.60438e-07	1.8301e-06	2.27851	2.27851	NBS up vs BSG
2291	1417952_at	Cyp2j6	cytochrome P450, family 2, subfamily j, polypeptide 6	NM_010008	6.62494e-07	1.15052e-05	0.368437	-2.71417	NBS down vs BSG
10547	1426233_at	Map2k4	mitogen-activated protein kinase kinase 4	NM_009157	6.62569e-07	3.76259e-06	2.27745	2.27745	NBS up vs BSG
41273	1456970_at	---	---	---	6.63825e-07	1.36119e-06	4.19645	4.19645	NBS up vs BSG
23345	1439031_at	Jph4	junctophilin 4	NM_001003829 /// NM_177049	6.70158e-07	3.20901e-05	2.92857	2.92857	NBS up vs BSG
34780	1450477_at	Htr2c	5-hydroxytryptamine (serotonin) receptor 2C	NM_008312	6.71496e-07	5.51707e-07	10.7939	10.7939	NBS up vs BSG
40202	1455899_x_at	Socs3	suppressor of cytokine signaling 3	NM_007707	6.72509e-07	6.97405e-07	0.0532071	-18.7945	NBS down vs BSG
8260	1423946_at	Pdlim2	PDZ and LIM domain 2	NM_145978	6.76262e-07	1.52092e-07	12.0459	12.0459	NBS up vs BSG
832	1416493_at	Ddost	dolichyl-di-phosphooligosaccharide-protein glycotransferase	NM_007838	6.76707e-07	1.09138e-06	0.376778	-2.65408	NBS down vs BSG
21984	1437670_x_at	Cd151	CD151 antigen	NM_001111049 /// NM_001111050 /// NM_009842	6.77207e-07	1.93604e-05	0.450616	-2.21918	NBS down vs BSG
20335	1436021_at	Mfsd4	major facilitator superfamily domain containing 4	NM_001114662 /// NM_172510	6.7735e-07	0.000505496	2.54058	2.54058	NBS up vs BSG
21768	1437454_a_at	Tmx2	thioredoxin-related transmembrane protein 2	NM_025868	6.79557e-07	3.85576e-07	2.65095	2.65095	NBS up vs BSG
39766	1455463_at	Phyhip	phytanoyl-CoA hydroxylase interacting protein	NM_145981	6.80974e-07	4.0316e-05	3.62628	3.62628	NBS up vs BSG
7568	1423254_x_at	Rps27l	ribosomal protein S27-like	NM_026467	6.81109e-07	4.35171e-06	0.266836	-3.74762	NBS down vs BSG
5569	1421255_a_at	Cabp1	calcium binding protein 1	NM_013879	6.85871e-07	3.16314e-06	9.03425	9.03425	NBS up vs BSG
12594	1428280_at	Fip1l1	FIP1 like 1 (S. cerevisiae)	NM_001159573 /// NM_001159574 /// NM_024183	6.87461e-07	4.72523e-07	0.293867	-3.4029	NBS down vs BSG
22748	1438434_at	Arhgap11a	Rho GTPase activating protein 11A	NM_181416	6.88529e-07	1.4519e-06	0.101319	-9.86978	NBS down vs BSG
19897	1435583_at	---	---	---	6.91086e-07	1.2179e-05	8.28846	8.28846	NBS up vs BSG
8663	1424349_a_at	Lpgat1	lysophosphatidylglycerol acyltransferase 1	NM_001134829 /// NM_172266	6.92633e-07	1.53698e-06	5.89438	5.89438	NBS up vs BSG
35058	1450755_at	Pafah1b2	platelet-activating factor acetylhydrolase, isoform 1b, subunit 2	NM_008775	6.93169e-07	4.10219e-07	2.69903	2.69903	NBS up vs BSG
26831	1442517_a_at	9630013A20Rik	RIKEN cDNA 9630013A20 gene	NR_015539	6.93381e-07	1.80002e-07	17.9106	17.9106	NBS up vs BSG
35830	1451527_at	Pcolce2	procollagen C-endopeptidase enhancer 2	NM_029620	6.93547e-07	4.12601e-05	0.434304	-2.30254	NBS down vs BSG
6809	1422495_a_at	Hmgn1	high mobility group nucleosomal binding domain 1	NM_008251	6.97089e-07	1.8676e-06	0.304763	-3.28123	NBS down vs BSG
23254	1438940_x_at	Hmgn1	high mobility group nucleosomal binding domain 1	NM_008251	6.97581e-07	2.87346e-06	0.369021	-2.70988	NBS down vs BSG
8417	1424103_at	Atg4b	autophagy-related 4B (yeast)	NM_174874	6.9929e-07	3.53794e-07	2.04353	2.04353	NBS up vs BSG
6985	1422671_s_at	Naalad2	N-acetylated alpha-linked acidic dipeptidase 2	NM_028279	6.99982e-07	2.00654e-06	0.268112	-3.72978	NBS down vs BSG
21343	1437029_at	Tacr3	tachykinin receptor 3	NM_021382	7.00685e-07	3.61777e-07	5.74662	5.74662	NBS up vs BSG
15321	1431007_at	Gm3435	predicted gene 3435	NM_001123372	7.04535e-07	7.04693e-06	0.17725	-5.64174	NBS down vs BSG
34315	1450012_x_at	Ywhag	tyrosine 3-monooxygenase/tryptophan 5-monooxygenase activation protein, gamma po	NM_018871	7.05441e-07	3.21607e-07	3.82869	3.82869	NBS up vs BSG
25950	1441636_at	Sec14l5	SEC14-like 5 (S. cerevisiae)	NM_001127725	7.06516e-07	3.01148e-07	10.4786	10.4786	NBS up vs BSG
39509	1455206_at	Rps6ka3	ribosomal protein S6 kinase polypeptide 3	NM_148945	7.10452e-07	3.98448e-07	0.395985	-2.52535	NBS down vs BSG
12328	1428014_at	Hist1h4h	histone cluster 1, H4h	NM_153173	7.12038e-07	1.49111e-07	3.19816	3.19816	NBS up vs BSG
22247	1437933_at	Hhip	Hedgehog-interacting protein	NM_020259	7.12888e-07	3.66167e-07	5.72725	5.72725	NBS up vs BSG
8343	1424029_at	Tspyl4	TSPY-like 4	NM_030203	7.13402e-07	4.92861e-07	4.16924	4.16924	NBS up vs BSG
7770	1423456_at	Bzw2	basic leucine zipper and W2 domains 2	NM_025840	7.13547e-07	3.09943e-07	0.254504	-3.92921	NBS down vs BSG
36827	1452524_a_at	Elavl3	ELAV (embryonic lethal, abnormal vision, Drosophila)-like 3 (Hu antigen C)	NM_010487	7.16746e-07	7.20211e-07	3.40693	3.40693	NBS up vs BSG
1022	1416683_at	Plxnb2	plexin B2	NM_001159521 /// NM_138749	7.2259e-07	6.00023e-06	0.413137	-2.4205	NBS down vs BSG
24261	1439947_at	Cyp11a1	cytochrome P450, family 11, subfamily a, polypeptide 1	NM_019779	7.26283e-07	0.000116253	2.9098	2.9098	NBS up vs BSG
7226	1422912_at	Bmp4	bone morphogenetic protein 4	NM_007554	7.29393e-07	3.46785e-07	2.57443	2.57443	NBS up vs BSG
13857	1429543_at	6230424C14Rik	RIKEN cDNA 6230424C14 gene	---	7.29601e-07	3.90661e-06	0.198236	-5.04448	NBS down vs BSG
253	1415914_at	Hnrnpab	heterogeneous nuclear ribonucleoprotein A/B	NM_001048061 /// NM_010448	7.31905e-07	1.63583e-06	0.360845	-2.77127	NBS down vs BSG
44594	1460294_at	Atp8a2	ATPase, aminophospholipid transporter-like, class I, type 8A, member 2	NM_015803	7.34588e-07	3.08502e-07	3.66744	3.66744	NBS up vs BSG
893	1416554_at	Pdlim1	PDZ and LIM domain 1 (elfin)	NM_016861	7.35864e-07	3.63299e-07	0.206269	-4.84803	NBS down vs BSG
11297	1426983_at	Fnbp1	formin binding protein 1	NM_001038700 /// NM_001177648 /// NM_001177649 /// NM_001177650 /// NM_019406	7.37842e-07	4.2218e-07	3.85339	3.85339	NBS up vs BSG
2142	1417803_at	1110032A04Rik	RIKEN cDNA 1110032A04 gene	NM_001164210 /// NM_133675	7.38533e-07	3.64908e-07	11.7535	11.7535	NBS up vs BSG
36293	1451990_at	Mapre2	microtubule-associated protein, RP/EB family, member 2	NM_001162941 /// NM_001162942 /// NM_153058	7.3912e-07	1.90412e-06	2.70635	2.70635	NBS up vs BSG
34812	1450509_at	Chst11	carbohydrate sulfotransferase 11	NM_021439	7.41257e-07	8.14419e-07	0.218471	-4.57726	NBS down vs BSG
11230	1426916_at	Scrn3	secernin 3	NM_029022	7.43832e-07	2.85141e-07	2.54628	2.54628	NBS up vs BSG
461	1416122_at	Ccnd2	cyclin D2	NM_009829	7.45491e-07	3.70658e-07	0.0410463	-24.3627	NBS down vs BSG
21487	1437173_at	S1pr3	sphingosine-1-phosphate receptor 3	NM_010101	7.51511e-07	4.60016e-06	0.256618	-3.89684	NBS down vs BSG
40264	1455961_at	---	---	---	7.56435e-07	8.20505e-06	4.69454	4.69454	NBS up vs BSG
29010	1444696_at	BC059841	CDNA sequence BC059841	---	7.61126e-07	2.59391e-07	6.06275	6.06275	NBS up vs BSG
33525	1449217_at	Casp8ap2	caspase 8 associated protein 2	NM_001122978 /// NM_011997	7.644e-07	1.56584e-06	0.473463	-2.1121	NBS down vs BSG
21706	1437392_at	Tmem90b	transmembrane protein 90B	NM_001085521	7.67894e-07	2.50068e-06	6.65967	6.65967	NBS up vs BSG
22987	1438673_at	Slc4a7	solute carrier family 4, sodium bicarbonate cotransporter, member 7	NM_001033270	7.69388e-07	1.22931e-06	0.425035	-2.35275	NBS down vs BSG
34692	1450389_s_at	Pip5k1b	phosphatidylinositol-4-phosphate 5-kinase, type 1 beta	NM_008846	7.70275e-07	6.17999e-07	4.57414	4.57414	NBS up vs BSG
12517	1428203_at	Gabrb2	gamma-aminobutyric acid (GABA) A receptor, subunit beta 2	NM_008070	7.75765e-07	3.40286e-06	6.77667	6.77667	NBS up vs BSG
6751	1422437_at	Col5a2	collagen, type V, alpha 2	NM_007737	7.75948e-07	5.18525e-06	0.0754654	-13.2511	NBS down vs BSG
33226	1448918_at	Slco3a1	solute carrier organic anion transporter family, member 3a1	NM_001038643 /// NM_023908	7.7598e-07	1.02255e-06	2.37348	2.37348	NBS up vs BSG
11528	1427214_at	Agmat	agmatine ureohydrolase (agmatinase)	NM_001081408	7.77754e-07	8.0912e-07	3.14852	3.14852	NBS up vs BSG
27641	1443327_at	D130043K22Rik	RIKEN cDNA D130043K22 gene	NM_001081051	7.79999e-07	1.33022e-06	15.3263	15.3263	NBS up vs BSG
250	1415911_at	Impact	imprinted and ancient	NM_008378	7.80022e-07	4.71372e-07	7.15347	7.15347	NBS up vs BSG
12861	1428547_at	Nt5e	5' nucleotidase, ecto	NM_011851	7.82549e-07	3.83007e-07	0.0261624	-38.2228	NBS down vs BSG
19986	1435672_at	3830612M24	hypothetical protein 3830612M24	---	7.92086e-07	5.53212e-07	0.107502	-9.30214	NBS down vs BSG
21421	1437107_at	Rab6b	RAB6B, member RAS oncogene family	NM_173781	7.95347e-07	2.56042e-06	10.9812	10.9812	NBS up vs BSG
7087	1422773_at	Myt1	myelin transcription factor 1	NM_001171615 /// NM_001171616 /// NM_001171680 /// NM_008665	8.00312e-07	1.2606e-06	0.0932996	-10.7182	NBS down vs BSG
13548	1429234_s_at	2014-09-11	septin 11	NM_001009818	8.01757e-07	4.85004e-06	0.292615	-3.41746	NBS down vs BSG
33344	1449036_at	Rnf128	ring finger protein 128	NM_023270	8.02346e-07	1.77045e-07	2.74486	2.74486	NBS up vs BSG
9606	1425292_at	Dtna	dystrobrevin alpha	NM_010087 /// NM_207650	8.06433e-07	3.01386e-06	3.11751	3.11751	NBS up vs BSG
5223	1420909_at	Vegfa	vascular endothelial growth factor A	NM_001025250 /// NM_001025257 /// NM_001110266 /// NM_001110267 /// NM_001110268	8.0995e-07	5.66054e-07	0.154932	-6.45443	NBS down vs BSG
2837	1418498_at	Fgf13	fibroblast growth factor 13	NM_010200	8.1524e-07	2.17369e-05	4.41004	4.41004	NBS up vs BSG
35597	1451294_s_at	Snrpe	small nuclear ribonucleoprotein E	NM_009227	8.1626e-07	4.861e-06	0.474329	-2.10824	NBS down vs BSG
6135	1421821_at	Ldlr	low density lipoprotein receptor	NM_010700	8.24034e-07	1.03952e-06	2.70633	2.70633	NBS up vs BSG
36385	1452082_at	6430548M08Rik	RIKEN cDNA 6430548M08 gene	NM_001163760 /// NM_001163761 /// NM_001163762 /// NM_172286	8.24997e-07	2.6617e-06	3.02874	3.02874	NBS up vs BSG
19826	1435512_at	AI836003	expressed sequence AI836003	NM_177716	8.26063e-07	4.33801e-07	4.29312	4.29312	NBS up vs BSG
9097	1424783_a_at	Ugt1a1 /// Ugt1a10 /// Ugt1a2 /// Ugt1a5 /// Ugt1a6a /// Ugt1a6b /// Ugt1a7c /// Ugt1a9	UDP glucuronosyltransferase 1 family, polypeptide A1 /// UDP glycosyltransferase	NM_013701 /// NM_145079 /// NM_201410 /// NM_201641 /// NM_201642 /// NM_201643	8.27463e-07	3.66956e-07	0.396643	-2.52116	NBS down vs BSG
32087	1447773_x_at	6330409D20Rik	RIKEN cDNA 6330409D20 gene	XM_003084495 /// XM_003086229	8.27585e-07	3.72175e-07	3.35037	3.35037	NBS up vs BSG
36772	1452469_a_at	Smtn	smoothelin	NM_001159284 /// NM_013870	8.32561e-07	1.37371e-06	0.179071	-5.58439	NBS down vs BSG
19641	1435327_at	Lpgat1	lysophosphatidylglycerol acyltransferase 1	NM_001134829 /// NM_172266	8.32912e-07	1.42429e-06	3.5266	3.5266	NBS up vs BSG
25181	1440867_at	Spry4	sprouty homolog 4 (Drosophila)	NM_011898	8.33376e-07	1.32961e-06	0.288271	-3.46896	NBS down vs BSG
34981	1450678_at	Itgb2	integrin beta 2	NM_008404	8.34275e-07	3.5788e-06	0.245858	-4.06739	NBS down vs BSG
39834	1455531_at	Mfsd4	major facilitator superfamily domain containing 4	NM_001114662 /// NM_172510	8.36052e-07	0.000689999	2.83799	2.83799	NBS up vs BSG
40096	1455793_at	Fam149a	family with sequence similarity 149, member A	NM_153535	8.37064e-07	3.08743e-06	0.295372	-3.38556	NBS down vs BSG
10997	1426683_at	Cnot6	CCR4-NOT transcription complex, subunit 6	NM_212484	8.41828e-07	4.91601e-07	0.150724	-6.63464	NBS down vs BSG
19312	1434998_at	Iqgap1	IQ motif containing GTPase activating protein 1	NM_016721	8.4207e-07	1.04811e-05	0.292896	-3.41418	NBS down vs BSG
33799	1449491_at	Card10	caspase recruitment domain family, member 10	NM_130859	8.42104e-07	2.27934e-07	5.19371	5.19371	NBS up vs BSG
6292	1421978_at	Gad2	glutamic acid decarboxylase 2	NM_008078	8.42152e-07	1.85616e-06	24.9768	24.9768	NBS up vs BSG
21622	1437308_s_at	F2r	coagulation factor II (thrombin) receptor	NM_010169	8.42615e-07	1.1604e-05	0.207241	-4.8253	NBS down vs BSG
11471	1427157_at	Ccdc85a	coiled-coil domain containing 85A	NM_001166661 /// NM_001166662 /// NM_181577	8.45562e-07	1.47387e-06	5.09046	5.09046	NBS up vs BSG
32473	1448165_at	Casp2	caspase 2	NM_007610	8.46262e-07	1.9026e-06	0.368653	-2.71258	NBS down vs BSG
8483	1424169_at	Tax1bp3	Tax1 (human T-cell leukemia virus type I) binding protein 3	NM_029564	8.46915e-07	2.26041e-06	0.293269	-3.40983	NBS down vs BSG
39326	1455023_at	N28178	expressed sequence N28178	NM_172690	8.49576e-07	6.88584e-06	5.10673	5.10673	NBS up vs BSG
44690	1460390_at	Sorl1	sortilin-related receptor, LDLR class A repeats-containing	NM_011436	8.56044e-07	7.01066e-07	6.93928	6.93928	NBS up vs BSG
35930	1451627_a_at	Slc1a2	solute carrier family 1 (glial high affinity glutamate transporter), member 2	NM_001077514 /// NM_001077515 /// NM_011393	8.57031e-07	1.04772e-05	3.4472	3.4472	NBS up vs BSG
16525	1432211_a_at	Fbxo9	f-box protein 9	NM_001081490 /// NM_023605	8.57462e-07	9.07334e-07	3.49426	3.49426	NBS up vs BSG
24841	1440527_at	---	---	---	8.57661e-07	7.93292e-05	0.328246	-3.0465	NBS down vs BSG
35061	1450758_at	Cntnap2	contactin associated protein-like 2	NM_001004357 /// NM_025771	8.57692e-07	1.18897e-06	2.19456	2.19456	NBS up vs BSG
19878	1435564_at	Neurl1B	neuralized homolog 1B (Drosophila)	NM_001081656	8.5808e-07	4.81516e-06	0.252598	-3.95886	NBS down vs BSG
5724	1421410_a_at	Pstpip2	proline-serine-threonine phosphatase-interacting protein 2	NM_013831	8.5854e-07	3.06276e-06	0.193001	-5.18131	NBS down vs BSG
39264	1454961_at	Synj1	synaptojanin 1	NM_001045515 /// NM_001164483	8.59039e-07	1.74505e-06	3.31118	3.31118	NBS up vs BSG
33529	1449221_a_at	Rrbp1	ribosome binding protein 1	NM_024281 /// NM_133626	8.60984e-07	1.95614e-06	0.241517	-4.1405	NBS down vs BSG
9429	1425115_at	Rbbp6	retinoblastoma binding protein 6	NM_011247 /// NM_175023	8.61786e-07	1.44548e-06	2.3815	2.3815	NBS up vs BSG
7789	1423475_at	Cnnm2	cyclin M2	NM_001102471 /// NM_033569	8.62754e-07	5.52023e-07	2.92585	2.92585	NBS up vs BSG
9848	1425534_at	Stau2	staufen (RNA binding protein) homolog 2 (Drosophila)	NM_001111272 /// NM_025303	8.63763e-07	7.75883e-07	5.80992	5.80992	NBS up vs BSG
1451	1417112_at	Arl2bp	ADP-ribosylation factor-like 2 binding protein	NM_024191 /// NM_024269	8.65112e-07	2.20753e-06	0.499436	-2.00226	NBS down vs BSG
7829	1423515_at	Scn8a	sodium channel, voltage-gated, type VIII, alpha	NM_001077499 /// NM_011323	8.6699e-07	9.49432e-07	10.6581	10.6581	NBS up vs BSG
25145	1440831_at	Bach1	BTB and CNC homology 1	NM_007520	8.69059e-07	5.14603e-06	0.327433	-3.05406	NBS down vs BSG
1966	1417627_a_at	Limk1	LIM-domain containing, protein kinase	NM_010717	8.71955e-07	2.39174e-07	7.88342	7.88342	NBS up vs BSG
35315	1451012_a_at	Csda	cold shock domain protein A	NM_011733 /// NM_139117	8.72022e-07	1.79198e-05	0.325143	-3.07557	NBS down vs BSG
36217	1451914_a_at	Add2	adducin 2 (beta)	NM_013458	8.79373e-07	2.57509e-05	2.11112	2.11112	NBS up vs BSG
37062	1452759_s_at	Ppfibp1	PTPRF interacting protein, binding protein 1 (liprin beta 1)	NM_001170433 /// NM_026221	8.82658e-07	1.01843e-06	0.144205	-6.93459	NBS down vs BSG
32946	1448638_at	Mtbp	Mdm2, transformed 3T3 cell double minute p53 binding protein	NM_001168250 /// NM_134092	8.85316e-07	2.51538e-06	0.393576	-2.5408	NBS down vs BSG
15394	1431080_at	Galntl6	UDP-N-acetyl-alpha-D-galactosamine:polypeptide N-acetylgalactosaminyltransferase	NM_175032	8.86274e-07	5.79318e-05	2.30737	2.30737	NBS up vs BSG
35602	1451299_at	Prkx	protein kinase, X-linked	NM_016979	8.92838e-07	3.46473e-06	0.464577	-2.1525	NBS down vs BSG
859	1416520_x_at	Gm13611 /// Rpl36	predicted gene 13611 /// ribosomal protein L36	NM_001195765 /// NM_018730 /// XM_886968 /// XM_914989	8.95573e-07	6.40816e-06	0.467814	-2.1376	NBS down vs BSG
17978	1433664_at	Ube2q2	ubiquitin-conjugating enzyme E2Q (putative) 2	NM_180600	8.95631e-07	5.46034e-07	2.06562	2.06562	NBS up vs BSG
20577	1436263_at	Mobp	myelin-associated oligodendrocytic basic protein	NM_001039364 /// NM_001039365 /// NM_008614	9.01477e-07	6.16331e-07	39.1937	39.1937	NBS up vs BSG
22428	1438114_x_at	Efs	Embryonal Fyn-associated substrate	NM_010112	9.02115e-07	1.01849e-05	0.263491	-3.7952	NBS down vs BSG
22965	1438651_a_at	Aplnr	apelin receptor	NM_011784	9.11672e-07	1.67451e-05	0.191428	-5.22391	NBS down vs BSG
39447	1455144_s_at	AU040829	expressed sequence AU040829	NM_001099288 /// NM_175003	9.12214e-07	2.16548e-06	4.4293	4.4293	NBS up vs BSG
23431	1439117_at	Clmn	calmin	NM_001040682 /// NM_053155	9.1413e-07	6.44409e-07	12.8403	12.8403	NBS up vs BSG
18060	1433746_at	Wdr3	WD repeat domain 3	NM_175552	9.16277e-07	3.67242e-07	0.497091	-2.01171	NBS down vs BSG
3706	1419367_at	Decr1	2,4-dienoyl CoA reductase 1, mitochondrial	NM_026172	9.16716e-07	6.7606e-06	0.432375	-2.31281	NBS down vs BSG
15460	1431146_a_at	Cpne8	copine VIII	NM_001033851 /// NM_025815	9.17627e-07	3.8075e-07	0.129859	-7.70064	NBS down vs BSG
13165	1428851_at	1300014I06Rik	RIKEN cDNA 1300014I06 gene	NM_025831	9.17726e-07	1.34385e-06	0.117812	-8.4881	NBS down vs BSG
25962	1441648_at	C1qtnf4	C1q and tumor necrosis factor related protein 4	NM_026161	9.18134e-07	0.000119687	2.40478	2.40478	NBS up vs BSG
42318	1458015_at	Megf11	multiple EGF-like-domains 11	NM_001134399 /// NM_172522	9.19125e-07	1.28329e-06	0.159935	-6.25255	NBS down vs BSG
5970	1421656_at	Spry2	sprouty homolog 2 (Drosophila)	NM_011897	9.21992e-07	1.77646e-07	0.320484	-3.12028	NBS down vs BSG
1377	1417038_at	2014-09-09	septin 9	NM_001113486 /// NM_001113487 /// NM_001113488 /// NM_017380	9.22802e-07	2.21373e-06	0.24733	-4.04318	NBS down vs BSG
34426	1450123_at	Ryr2	ryanodine receptor 2, cardiac	NM_023868	9.22823e-07	2.34125e-06	12.3646	12.3646	NBS up vs BSG
12741	1428427_at	Fbxl2	F-box and leucine-rich repeat protein 2	NM_178624	9.28868e-07	1.93701e-06	7.96833	7.96833	NBS up vs BSG
12579	1428265_at	Ppp2r1b	protein phosphatase 2 (formerly 2A), regulatory subunit A (PR 65), beta isoform	NM_001034085 /// NM_028614	9.34853e-07	1.69307e-06	0.322649	-3.09934	NBS down vs BSG
2127	1417788_at	Sncg	synuclein, gamma	NM_011430	9.35136e-07	6.00297e-07	18.9598	18.9598	NBS up vs BSG
35095	1450792_at	Tyrobp	TYRO protein tyrosine kinase binding protein	NM_011662	9.36765e-07	1.69943e-06	0.223767	-4.46893	NBS down vs BSG
20380	1436066_at	Kalrn	kalirin, RhoGEF kinase	NM_001164268 /// NM_177357	9.38695e-07	0.00155963	4.31557	4.31557	NBS up vs BSG
8443	1424129_at	Mfsd1	major facilitator superfamily domain containing 1	NM_025813	9.42907e-07	1.44811e-06	0.435857	-2.29433	NBS down vs BSG
5011	1420697_at	Slc15a3	solute carrier family 15, member 3	NM_023044	9.44265e-07	2.21846e-06	0.132393	-7.55327	NBS down vs BSG
10768	1426454_at	Arhgdib	Rho, GDP dissociation inhibitor (GDI) beta	NM_007486	9.46284e-07	8.68069e-07	0.139594	-7.16365	NBS down vs BSG
9083	1424769_s_at	Cald1	caldesmon 1	NM_145575	9.46527e-07	1.04159e-05	0.214399	-4.6642	NBS down vs BSG
8008	1423694_at	Kctd10	potassium channel tetramerisation domain containing 10	NM_001159941 /// NM_026145	9.4868e-07	1.04699e-06	0.385205	-2.59602	NBS down vs BSG
741	1416402_at	Abcb10	ATP-binding cassette, sub-family B (MDR/TAP), member 10	NM_019552	9.54796e-07	1.83998e-07	3.03895	3.03895	NBS up vs BSG
20742	1436428_at	Chrnb2	cholinergic receptor, nicotinic, beta polypeptide 2 (neuronal)	NM_009602	9.55552e-07	3.86063e-06	2.42883	2.42883	NBS up vs BSG
365	1416026_a_at	Rpl12	ribosomal protein L12	NM_009076	9.56988e-07	7.74995e-07	0.389006	-2.57065	NBS down vs BSG
43680	1459377_at	Palm2	paralemmin 2	NM_172868	9.63997e-07	1.22765e-05	2.996	2.996	NBS up vs BSG
42282	1457979_at	---	---	---	9.64702e-07	0.000111678	4.5959	4.5959	NBS up vs BSG
2267	1417928_at	Pdlim4	PDZ and LIM domain 4	NM_019417	9.67106e-07	4.32518e-06	0.194337	-5.14569	NBS down vs BSG
6812	1422498_at	Mageh1	melanoma antigen, family H, 1	NM_023788	9.67861e-07	1.23201e-06	0.362784	-2.75646	NBS down vs BSG
22110	1437796_at	---	---	---	9.75928e-07	4.29698e-07	5.3844	5.3844	NBS up vs BSG
12959	1428645_at	Gnai3	guanine nucleotide binding protein (G protein), alpha inhibiting 3	NM_010306	9.79044e-07	3.28619e-06	0.394187	-2.53687	NBS down vs BSG
20739	1436425_at	Kank4	KN motif and ankyrin repeat domains 4	NM_172872	9.7928e-07	6.82989e-07	4.1579	4.1579	NBS up vs BSG
21747	1437433_at	B3galt2	UDP-Gal:betaGlcNAc beta 1,3-galactosyltransferase, polypeptide 2	NM_020025	9.79652e-07	0.000606731	2.01979	2.01979	NBS up vs BSG
7677	1423363_at	Sort1	sortilin 1	NM_019972	9.8463e-07	1.00445e-06	3.81931	3.81931	NBS up vs BSG
30830	1446516_at	Bcl7c /// LOC100502737	B-cell CLL/lymphoma 7C /// hypothetical LOC100502737	NM_009746 /// XR_105166 /// XR_107953	9.84674e-07	3.32689e-06	0.306337	-3.26438	NBS down vs BSG
29611	1445297_at	Stxbp5l	syntaxin binding protein 5-like	NM_001114611 /// NM_001114612 /// NM_001114613 /// NM_172440	9.89695e-07	1.78124e-06	4.70094	4.70094	NBS up vs BSG
10923	1426609_at	Dis3	DIS3 mitotic control homolog (S. cerevisiae)	NM_028315	9.94895e-07	4.73594e-07	0.24547	-4.07382	NBS down vs BSG
8185	1423871_at	Tmem63a	transmembrane protein 63a	NM_144794	9.95508e-07	3.39902e-07	5.46585	5.46585	NBS up vs BSG
20775	1436461_at	---	---	---	9.96165e-07	5.84736e-07	33.9603	33.9603	NBS up vs BSG
8279	1423965_at	Cd99l2	CD99 antigen-like 2	NM_138309	9.96177e-07	3.02266e-07	2.92703	2.92703	NBS up vs BSG
38757	1454454_at	Elavl2	ELAV (embryonic lethal, abnormal vision, Drosophila)-like 2 (Hu antigen B)	NM_001177883 /// NM_010486 /// NM_207685 /// NM_207686	9.96757e-07	8.01663e-07	6.24339	6.24339	NBS up vs BSG
18193	1433879_a_at	Mapk1ip1l	mitogen-activated protein kinase 1 interacting protein 1-like	NM_178684	9.98089e-07	1.27685e-06	0.413124	-2.42058	NBS down vs BSG
12078	1427764_a_at	Tcf3	transcription factor 3	NM_001164147 /// NM_001164148 /// NM_001164149 /// NM_001164150 /// NM_001164151	9.98286e-07	4.92537e-06	0.364845	-2.74089	NBS down vs BSG
41727	1457424_at	Eya1	eyes absent 1 homolog (Drosophila)	NM_010164	1.00187e-06	8.59245e-07	0.145422	-6.87652	NBS down vs BSG
2124	1417785_at	Pla1a	phospholipase A1 member A	NM_134102	1.0027e-06	4.81741e-06	0.198278	-5.04343	NBS down vs BSG
4498	1420171_s_at	Myh9	myosin, heavy polypeptide 9, non-muscle	NM_022410	1.00512e-06	2.06394e-06	0.289424	-3.45514	NBS down vs BSG
43333	1459030_at	Bbox1	butyrobetaine (gamma), 2-oxoglutarate dioxygenase 1 (gamma-butyrobetaine hydroxy	NM_130452	1.00667e-06	3.88533e-07	3.58625	3.58625	NBS up vs BSG
33537	1449229_a_at	Cdkl2	cyclin-dependent kinase-like 2 (CDC2-related kinase)	NM_016912 /// NM_177270	1.01092e-06	2.07184e-06	10.5481	10.5481	NBS up vs BSG
30037	1445723_at	Plcl1	phospholipase C-like 1	NM_001114663	1.01095e-06	2.70468e-07	10.0829	10.0829	NBS up vs BSG
40126	1455823_at	Bbs4	Bardet-Biedl syndrome 4 (human)	NM_175325	1.01335e-06	1.57377e-05	2.23179	2.23179	NBS up vs BSG
1027	1416688_at	Snap91	synaptosomal-associated protein 91	NM_013669	1.01381e-06	1.30922e-06	3.73748	3.73748	NBS up vs BSG
12725	1428411_at	---	---	---	1.01441e-06	1.87564e-06	2.70414	2.70414	NBS up vs BSG
38927	1454624_at	Dennd2a	DENN/MADD domain containing 2A	NM_172477	1.01924e-06	1.89858e-06	0.218694	-4.57261	NBS down vs BSG
8910	1424596_s_at	Lmcd1	LIM and cysteine-rich domains 1	NM_144799	1.01983e-06	2.60034e-07	0.107521	-9.30055	NBS down vs BSG
20769	1436455_at	Asph	aspartate-beta-hydroxylase	NM_001177849 /// NM_001177850 /// NM_001177851 /// NM_001177852 /// NM_001177853	1.02007e-06	1.77263e-06	17.0219	17.0219	NBS up vs BSG
18068	1433754_at	Mbnl2	muscleblind-like 2	NM_175341 /// NM_207515	1.02132e-06	1.08848e-06	2.60176	2.60176	NBS up vs BSG
23060	1438746_at	A530058N18Rik	RIKEN cDNA A530058N18 gene	NR_028423	1.02173e-06	3.33401e-07	9.11761	9.11761	NBS up vs BSG
10716	1426402_at	Syncrip	synaptotagmin binding, cytoplasmic RNA interacting protein	NM_019666 /// NM_019796	1.02292e-06	8.00076e-07	0.245583	-4.07194	NBS down vs BSG
6805	1422491_a_at	Bnip2	BCL2/adenovirus E1B interacting protein 2	NM_001008238 /// NM_016787	1.02293e-06	1.04664e-06	0.296339	-3.37451	NBS down vs BSG
8867	1424553_at	Hhatl	hedgehog acyltransferase-like	NM_029095 /// NR_027967	1.02473e-06	9.20611e-07	5.60424	5.60424	NBS up vs BSG
40200	1455897_x_at	Hmgn1	high mobility group nucleosomal binding domain 1	NM_008251	1.0254e-06	3.45401e-06	0.308388	-3.24267	NBS down vs BSG
35284	1450981_at	Cnn2	calponin 2	NM_007725	1.0273e-06	5.12749e-06	0.177473	-5.63465	NBS down vs BSG
34552	1450249_s_at	Kif5a	kinesin family member 5A	NM_001039000 /// NM_008447	1.02853e-06	5.29338e-06	4.73244	4.73244	NBS up vs BSG
7598	1423284_at	Mansc1	MANSC domain containing 1	NM_026345	1.02872e-06	8.91886e-06	2.13737	2.13737	NBS up vs BSG
18699	1434385_at	Tom1l2	target of myb1-like 2 (chicken)	NM_001039092 /// NM_001039093 /// NM_153080	1.03117e-06	6.96247e-07	2.42377	2.42377	NBS up vs BSG
7449	1423135_at	Thy1	thymus cell antigen 1, theta	NM_009382	1.03209e-06	3.69073e-07	7.92294	7.92294	NBS up vs BSG
19363	1435049_s_at	AI854703	expressed sequence AI854703	NR_027236	1.03336e-06	6.66514e-07	3.59103	3.59103	NBS up vs BSG
39	1415700_a_at	Ssr3	signal sequence receptor, gamma	NM_026155	1.03814e-06	3.16037e-06	0.418246	-2.39094	NBS down vs BSG
8280	1423966_at	Cd99l2	CD99 antigen-like 2	NM_138309	1.03882e-06	8.34046e-07	2.59499	2.59499	NBS up vs BSG
14708	1430394_a_at	Abcb9	ATP-binding cassette, sub-family B (MDR/TAP), member 9	NM_019875	1.04073e-06	1.07257e-05	2.91859	2.91859	NBS up vs BSG
33853	1449545_at	Fgf18	fibroblast growth factor 18	NM_008005	1.04343e-06	4.77246e-07	6.71641	6.71641	NBS up vs BSG
2784	1418445_at	Slc16a2	solute carrier family 16 (monocarboxylic acid transporters), member 2	NM_009197	1.04642e-06	2.7582e-07	0.29637	-3.37416	NBS down vs BSG
40000	1455697_at	Fam124a	family with sequence similarity 124, member A	XM_127791 /// XM_912389	1.04864e-06	2.99823e-07	0.295403	-3.38521	NBS down vs BSG
10597	1426283_at	Ntm	neurotrimin	NM_172290	1.05081e-06	4.9403e-05	2.1603	2.1603	NBS up vs BSG
3957	1419618_at	Bbox1	butyrobetaine (gamma), 2-oxoglutarate dioxygenase 1 (gamma-butyrobetaine hydroxy	NM_130452	1.05155e-06	5.33088e-07	6.66956	6.66956	NBS up vs BSG
4087	1419748_at	Abcd2	ATP-binding cassette, sub-family D (ALD), member 2	NM_011994	1.05454e-06	1.49376e-06	9.4556	9.4556	NBS up vs BSG
32525	1448217_a_at	Rpl27	ribosomal protein L27	NM_011289	1.05835e-06	2.36197e-06	0.384363	-2.60171	NBS down vs BSG
19322	1435008_at	Slc9a6	solute carrier family 9 (sodium/hydrogen exchanger), member 6	NM_172780	1.05928e-06	1.78071e-06	2.4014	2.4014	NBS up vs BSG
43000	1458697_at	---	---	---	1.06237e-06	3.45827e-06	3.63675	3.63675	NBS up vs BSG
1859	1417520_at	Nfe2l3	nuclear factor, erythroid derived 2, like 3	NM_010903	1.06566e-06	2.49455e-07	10.9474	10.9474	NBS up vs BSG
21625	1437311_at	Snhg11	small nucleolar RNA host gene 11	NM_175692	1.06843e-06	2.43513e-06	18.0018	18.0018	NBS up vs BSG
33046	1448738_at	Calb1	calbindin 1	NM_009788	1.07174e-06	9.51139e-05	3.89992	3.89992	NBS up vs BSG
26647	1442333_a_at	Scn9a	sodium channel, voltage-gated, type IX, alpha	NM_018852	1.07307e-06	6.89756e-07	2.02579	2.02579	NBS up vs BSG
34864	1450561_a_at	Surf1	surfeit gene 1	NM_013677	1.07475e-06	5.98671e-07	2.18624	2.18624	NBS up vs BSG
18942	1434628_a_at	Rhpn2	rhophilin, Rho GTPase binding protein 2	NM_027897	1.07676e-06	3.77091e-07	20.2718	20.2718	NBS up vs BSG
21378	1437064_at	Ar	androgen receptor	NM_013476	1.08132e-06	5.08161e-06	4.28279	4.28279	NBS up vs BSG
32682	1448374_at	Med28	mediator of RNA polymerase II transcription, subunit 28 homolog (yeast)	NM_025895	1.0859e-06	3.93612e-07	2.5562	2.5562	NBS up vs BSG
42007	1457704_at	Zfp385b	zinc finger protein 385B	NM_001113399 /// NM_001113400 /// NM_178723	1.09324e-06	4.66345e-06	4.66226	4.66226	NBS up vs BSG
24605	1440291_at	---	---	---	1.09577e-06	8.47252e-07	3.21459	3.21459	NBS up vs BSG
37306	1453003_at	Sorl1	sortilin-related receptor, LDLR class A repeats-containing	NM_011436	1.09877e-06	5.45524e-07	8.60701	8.60701	NBS up vs BSG
35244	1450941_at	Sdcbp	syndecan binding protein	NM_001098227 /// NM_016807	1.1008e-06	1.80497e-06	0.417141	-2.39727	NBS down vs BSG
7390	1423076_at	Snx9	sorting nexin 9	NM_025664	1.10672e-06	3.5562e-06	0.341586	-2.92752	NBS down vs BSG
8447	1424133_at	Tmem98	transmembrane protein 98	NM_029537	1.10931e-06	4.43497e-07	3.23758	3.23758	NBS up vs BSG
2883	1418544_at	Kcnip3	Kv channel interacting protein 3, calsenilin	NM_001111331 /// NM_019789	1.11354e-06	4.29854e-07	0.227797	-4.38986	NBS down vs BSG
35228	1450925_a_at	Rps27l	ribosomal protein S27-like	NM_026467	1.11676e-06	7.19894e-06	0.27049	-3.697	NBS down vs BSG
32706	1448398_s_at	Rpl22	ribosomal protein L22	NM_009079	1.11928e-06	1.81348e-06	0.32988	-3.03141	NBS down vs BSG
20057	1435743_at	Klhl23	kelch-like 23 (Drosophila)	NM_177784	1.11956e-06	4.03459e-07	0.275576	-3.62876	NBS down vs BSG
1822	1417483_at	Nfkbiz	nuclear factor of kappa light polypeptide gene enhancer in B-cells inhibitor, ze	NM_001159394 /// NM_001159395 /// NM_030612	1.12205e-06	1.23489e-06	0.131487	-7.6053	NBS down vs BSG
44142	1459839_x_at	Btbd11	BTB (POZ) domain containing 11	NM_001017525 /// NM_028709	1.12303e-06	4.41375e-07	4.42907	4.42907	NBS up vs BSG
13644	1429330_at	Gabra4	gamma-aminobutyric acid (GABA) A receptor, subunit alpha 4	NM_010251	1.12521e-06	0.00246455	2.31282	2.31282	NBS up vs BSG
17824	1433510_x_at	Rpl36	ribosomal protein L36	NM_018730	1.12532e-06	4.84932e-06	0.449016	-2.22709	NBS down vs BSG
12519	1428205_x_at	Gabrb2	gamma-aminobutyric acid (GABA) A receptor, subunit beta 2	NM_008070	1.12653e-06	8.15245e-06	4.90596	4.90596	NBS up vs BSG
16080	1431766_x_at	Rps2	ribosomal protein S2	NM_008503	1.12756e-06	7.24194e-07	0.498353	-2.00661	NBS down vs BSG
39337	1455034_at	Nr4a2	nuclear receptor subfamily 4, group A, member 2	NM_001139509 /// NM_013613	1.13297e-06	0.000251239	3.58469	3.58469	NBS up vs BSG
1616	1417277_at	Cyp4f16	cytochrome P450, family 4, subfamily f, polypeptide 16	NM_024442	1.13557e-06	6.9554e-06	0.479001	-2.08768	NBS down vs BSG
10609	1426295_at	Hapln1	hyaluronan and proteoglycan link protein 1	NM_013500	1.13691e-06	9.24343e-07	11.5126	11.5126	NBS up vs BSG
10156	1425842_at	Edil3	EGF-like repeats and discoidin I-like domains 3	NM_001037987 /// NM_010103	1.14283e-06	3.21217e-07	5.34598	5.34598	NBS up vs BSG
19272	1434958_at	Sacs	sacsin	NM_172809	1.1553e-06	1.68735e-06	3.98153	3.98153	NBS up vs BSG
4820	1420506_a_at	Stxbp1	syntaxin binding protein 1	NM_001113569 /// NM_009295	1.16111e-06	3.39673e-06	7.71108	7.71108	NBS up vs BSG
4730	1420416_at	Sema3a	sema domain, immunoglobulin domain (Ig), short basic domain, secreted, (semaphor	NM_009152	1.1667e-06	2.65678e-06	3.70317	3.70317	NBS up vs BSG
35080	1450777_at	Xrn2	5'-3' exoribonuclease 2	NM_011917	1.16818e-06	6.16462e-07	0.476898	-2.09688	NBS down vs BSG
6176	1421862_a_at	Vamp1	vesicle-associated membrane protein 1	NM_001080557 /// NM_009496	1.17211e-06	4.89518e-07	21.3028	21.3028	NBS up vs BSG
10062	1425748_at	Diras1	DIRAS family, GTP-binding RAS-like 1	NM_145217	1.17372e-06	4.76714e-06	2.08677	2.08677	NBS up vs BSG
23820	1439506_at	Gm98	predicted gene 98	NM_001033481	1.17707e-06	3.46662e-07	3.02224	3.02224	NBS up vs BSG
3631	1419292_at	Htra3	HtrA serine peptidase 3	NM_001042615 /// NM_030127	1.17754e-06	2.66539e-05	0.327569	-3.05279	NBS down vs BSG
29818	1445504_at	Gm5124	predicted pseudogene 5124	NM_198633	1.18017e-06	1.26596e-06	2.16051	2.16051	NBS up vs BSG
40065	1455762_at	Kidins220	kinase D-interacting substrate 220	NM_001081378	1.18064e-06	1.44898e-05	3.22488	3.22488	NBS up vs BSG
8721	1424407_s_at	Cbx6	chromobox homolog 6	NM_028763	1.18079e-06	4.15295e-06	3.00752	3.00752	NBS up vs BSG
18389	1434075_at	BC030336	cDNA sequence BC030336	NM_001164580	1.18841e-06	6.43975e-06	2.08225	2.08225	NBS up vs BSG
36957	1452654_at	Zdhhc2	zinc finger, DHHC domain containing 2	NM_178395	1.1918e-06	3.97749e-07	0.261618	-3.82237	NBS down vs BSG
11319	1427005_at	Plk2	polo-like kinase 2 (Drosophila)	NM_152804	1.19897e-06	3.66781e-07	0.109063	-9.169	NBS down vs BSG
19395	1435081_at	Sypl	synaptophysin-like protein	NM_013635 /// NM_198710	1.20005e-06	2.54729e-07	2.80482	2.80482	NBS up vs BSG
22818	1438504_x_at	Tm7sf3	Transmembrane 7 superfamily member 3	NM_026281	1.20287e-06	9.89799e-06	0.387263	-2.58222	NBS down vs BSG
19480	1435166_at	Cntn2	contactin 2	NM_177129	1.20384e-06	7.16577e-07	11.0975	11.0975	NBS up vs BSG
2703	1418364_a_at	Ftl1	ferritin light chain 1	NM_010240	1.20716e-06	2.58624e-06	0.340089	-2.94041	NBS down vs BSG
29605	1445291_at	---	---	---	1.22042e-06	7.96968e-07	2.40358	2.40358	NBS up vs BSG
13581	1429267_at	Acot11	acyl-CoA thioesterase 11	NM_025590	1.2242e-06	4.24173e-07	8.25122	8.25122	NBS up vs BSG
26457	1442143_at	Ano4	anoctamin 4	NM_178773	1.2335e-06	5.57148e-07	8.61717	8.61717	NBS up vs BSG
232	1415893_at	Sgpl1	sphingosine phosphate lyase 1	NM_009163	1.24067e-06	1.44763e-06	0.181838	-5.49941	NBS down vs BSG
21878	1437564_at	Polg	polymerase (DNA directed), gamma	NM_017462	1.24191e-06	2.59715e-06	0.315731	-3.16725	NBS down vs BSG
38928	1454625_at	Phf6	PHD finger protein 6	NM_027642	1.24222e-06	1.0171e-06	0.384481	-2.60091	NBS down vs BSG
18564	1434250_at	Pak2	p21 protein (Cdc42/Rac)-activated kinase 2	NM_177326	1.24546e-06	1.07463e-06	0.341084	-2.93183	NBS down vs BSG
35513	1451210_at	Ppap2c	phosphatidic acid phosphatase type 2C	NM_015817	1.24992e-06	4.99029e-07	3.14902	3.14902	NBS up vs BSG
37087	1452784_at	Itgav	integrin alpha V	NM_008402	1.25032e-06	1.00644e-06	0.172888	-5.7841	NBS down vs BSG
18458	1434144_s_at	Wdyhv1	WDYHV motif containing 1	NM_029734	1.25343e-06	5.07534e-07	2.10294	2.10294	NBS up vs BSG
39194	1454891_at	Cds2	CDP-diacylglycerol synthase (phosphatidate cytidylyltransferase) 2	NM_138651	1.25439e-06	6.30452e-07	4.86418	4.86418	NBS up vs BSG
17906	1433592_at	Calm1	calmodulin 1	NM_009790	1.2564e-06	1.86788e-06	6.94303	6.94303	NBS up vs BSG
3488	1419149_at	Serpine1	serine (or cysteine) peptidase inhibitor, clade E, member 1	NM_008871	1.25813e-06	2.86505e-06	0.0628378	-15.914	NBS down vs BSG
11997	1427683_at	Egr2	early growth response 2	NM_010118	1.25975e-06	7.2763e-07	0.0410895	-24.3371	NBS down vs BSG
19528	1435214_at	Gjc2	gap junction protein, gamma 2	NM_080454 /// NM_175452	1.25984e-06	4.99051e-07	3.90278	3.90278	NBS up vs BSG
19710	1435396_at	Stxbp6	syntaxin binding protein 6 (amisyn)	NM_144552	1.26195e-06	1.01035e-06	5.11125	5.11125	NBS up vs BSG
5513	1421199_at	Dlg2	discs, large homolog 2 (Drosophila)	NM_011807	1.26349e-06	4.18038e-05	3.33507	3.33507	NBS up vs BSG
20930	1436616_at	Inpp4a	inositol polyphosphate-4-phosphatase, type I	NM_030266 /// NM_172971	1.26771e-06	1.18315e-05	2.59855	2.59855	NBS up vs BSG
3275	1418936_at	Maff	v-maf musculoaponeurotic fibrosarcoma oncogene family, protein F (avian)	NM_010755	1.27065e-06	5.70894e-06	0.482254	-2.0736	NBS down vs BSG
27024	1442710_at	---	---	---	1.28145e-06	4.99822e-06	0.191912	-5.21072	NBS down vs BSG
3319	1418980_a_at	Cnp	2',3'-cyclic nucleotide 3' phosphodiesterase	NM_001146318 /// NM_009923	1.28212e-06	2.60151e-07	7.2	7.2	NBS up vs BSG
8167	1423853_at	6330527O06Rik	RIKEN cDNA 6330527O06 gene	NM_029530	1.28394e-06	1.77336e-06	73.8396	73.8396	NBS up vs BSG
23099	1438785_at	Enpp6	ectonucleotide pyrophosphatase/phosphodiesterase 6	NM_177304	1.286e-06	1.83376e-07	14.6115	14.6115	NBS up vs BSG
1098	1416759_at	Mical1	microtubule associated monoxygenase, calponin and LIM domain containing 1	NM_001164433 /// NM_138315	1.293e-06	2.36013e-06	0.167243	-5.97932	NBS down vs BSG
40226	1455923_at	Kctd8	potassium channel tetramerisation domain containing 8	NM_175519	1.29349e-06	1.72339e-06	6.11378	6.11378	NBS up vs BSG
39538	1455235_x_at	Ldhb	lactate dehydrogenase B	NM_008492	1.30032e-06	1.5536e-06	2.42458	2.42458	NBS up vs BSG
41563	1457260_at	5730409E04Rik	RIKEN cDNA 5730409E04Rik gene	NM_001013755 /// NM_001145950	1.30075e-06	7.41226e-06	3.14657	3.14657	NBS up vs BSG
209	1415870_at	Calu	calumenin	NM_007594 /// NM_184053	1.30435e-06	6.88039e-06	0.35481	-2.81841	NBS down vs BSG
36338	1452035_at	Col4a1	collagen, type IV, alpha 1	NM_009931	1.30943e-06	3.04446e-06	0.108701	-9.19958	NBS down vs BSG
22059	1437745_at	Chd7	chromodomain helicase DNA binding protein 7	NM_001081417	1.30981e-06	4.16478e-05	0.311316	-3.21217	NBS down vs BSG
1992	1417653_at	Pvalb	parvalbumin	NM_013645	1.31051e-06	7.41496e-07	53.7895	53.7895	NBS up vs BSG
44661	1460361_at	5033414D02Rik	RIKEN cDNA 5033414D02 gene	NM_026362	1.31105e-06	8.48399e-07	0.212902	-4.697	NBS down vs BSG
37770	1453467_s_at	Rps15a	ribosomal protein S15A	NM_170669	1.31195e-06	1.35334e-06	0.453593	-2.20462	NBS down vs BSG
11595	1427281_at	Scn2a1	sodium channel, voltage-gated, type II, alpha 1	NM_001099298	1.31345e-06	7.34561e-05	3.85838	3.85838	NBS up vs BSG
20102	1435788_at	Actr10	ARP10 actin-related protein 10 homolog (S. cerevisiae)	NM_019785	1.315e-06	3.21204e-06	2.68616	2.68616	NBS up vs BSG
10662	1426348_at	Col4a1	collagen, type IV, alpha 1	NM_009931	1.31501e-06	5.81185e-06	0.157887	-6.33363	NBS down vs BSG
837	1416498_at	Ppic	peptidylprolyl isomerase C	NM_008908	1.31599e-06	7.39554e-06	0.140871	-7.09868	NBS down vs BSG
22243	1437929_at	Dact2	dapper homolog 2, antagonist of beta-catenin (xenopus)	NM_172826	1.31758e-06	6.51979e-05	3.26986	3.26986	NBS up vs BSG
5331	1421017_at	Nrg3	neuregulin 3	NM_001190187 /// NM_001190188 /// NM_008734	1.32014e-06	0.000432526	2.05029	2.05029	NBS up vs BSG
11454	1427140_at	Pvt1	plasmacytoma variant translocation 1	NR_003368	1.32147e-06	9.2805e-07	0.130989	-7.63421	NBS down vs BSG
39768	1455465_at	---	---	---	1.32308e-06	4.84747e-07	2.49578	2.49578	NBS up vs BSG
11113	1426799_at	Rab8b	RAB8B, member RAS oncogene family	NM_173413	1.32562e-06	5.99714e-06	0.374438	-2.67067	NBS down vs BSG
33286	1448978_at	Ngef	neuronal guanine nucleotide exchange factor	NM_001111314 /// NM_019867	1.32941e-06	0.00106583	2.81127	2.81127	NBS up vs BSG
3934	1419595_a_at	Ggh	gamma-glutamyl hydrolase	NM_010281	1.33243e-06	4.34974e-06	0.422919	-2.36452	NBS down vs BSG
8379	1424065_at	Edem1	ER degradation enhancer, mannosidase alpha-like 1	NM_138677	1.33534e-06	5.38073e-06	0.268719	-3.72136	NBS down vs BSG
24727	1440413_at	Vwc2l	von Willebrand factor C domain-containing protein 2-like	NM_177164	1.33714e-06	5.61202e-07	11.6097	11.6097	NBS up vs BSG
3078	1418739_at	Sgk2	serum/glucocorticoid regulated kinase 2	NM_013731	1.33757e-06	6.30735e-07	7.99556	7.99556	NBS up vs BSG
35861	1451558_at	Fbxw7	F-box and WD-40 domain protein 7	NM_001177773 /// NM_001177774 /// NM_080428	1.33848e-06	1.48515e-05	4.80857	4.80857	NBS up vs BSG
9208	1424894_at	Rab13	RAB13, member RAS oncogene family	NM_026677	1.3387e-06	3.1891e-05	0.488463	-2.04724	NBS down vs BSG
17019	1432705_at	5330428N10Rik	RIKEN cDNA 5330428N10 gene	---	1.34824e-06	5.76304e-05	3.78575	3.78575	NBS up vs BSG
2006	1417667_a_at	Pter	phosphotriesterase related	NM_008961	1.34914e-06	5.35298e-05	0.385879	-2.59149	NBS down vs BSG
32667	1448359_a_at	Higd1a	HIG1 domain family, member 1A	NM_019814	1.35023e-06	1.21032e-06	2.59744	2.59744	NBS up vs BSG
20004	1435690_at	2310008H09Rik	RIKEN cDNA 2310008H09 gene	NM_001168218 /// NM_001168219 /// NM_001168220 /// NM_023197	1.35945e-06	1.14181e-05	0.434933	-2.2992	NBS down vs BSG
34682	1450379_at	Msn	moesin	NM_010833	1.36314e-06	4.09313e-06	0.116773	-8.56364	NBS down vs BSG
34423	1450120_at	Scn1a	sodium channel, voltage-gated, type I, alpha	NM_018733	1.36417e-06	6.35115e-06	11.8036	11.8036	NBS up vs BSG
24122	1439808_at	Ipcef1	interaction protein for cytohesin exchange factors 1	NM_001033391 /// NM_001170800 /// NM_001170801 /// NM_001170802	1.36521e-06	0.000135725	5.90711	5.90711	NBS up vs BSG
7583	1423269_a_at	Nedd4l	neural precursor cell expressed, developmentally down-regulated gene 4-like	NM_001114386 /// NM_031881	1.3655e-06	0.000180703	2.24878	2.24878	NBS up vs BSG
35765	1451462_a_at	Ifnar2	interferon (alpha and beta) receptor 2	NM_001110498 /// NM_010509	1.36851e-06	2.48764e-06	0.430017	-2.32549	NBS down vs BSG
39677	1455374_at	Kcnj3	potassium inwardly-rectifying channel, subfamily J, member 3	NM_008426	1.3766e-06	4.7389e-06	16.528	16.528	NBS up vs BSG
39819	1455516_at	Csrnp3	cysteine-serine-rich nuclear protein 3	NM_153409 /// NM_178634	1.37993e-06	1.54797e-06	4.96903	4.96903	NBS up vs BSG
33235	1448927_at	Kcnn2	potassium intermediate/small conductance calcium-activated channel, subfamily N,	NM_080465	1.38135e-06	1.04624e-06	9.58345	9.58345	NBS up vs BSG
35487	1451184_at	Gm11847 /// Gm6793 /// Hnrnpa3	predicted gene 11847 /// heterogeneous nuclear ribonucleoprotein A3 pseudogene /	NM_053263 /// NM_146130 /// NM_198090 /// NR_033513 /// XM_003086345 /// XM_9882	1.38713e-06	1.18781e-06	0.300106	-3.33216	NBS down vs BSG
39460	1455157_a_at	Fam38a	family with sequence similarity 38, member A	NM_001037298	1.38983e-06	6.95729e-06	0.364341	-2.74468	NBS down vs BSG
24554	1440240_at	Npb	neuropeptide B	NM_153288	1.39049e-06	4.91311e-07	3.80505	3.80505	NBS up vs BSG
13078	1428764_at	Meg3	maternally expressed 3	NR_003633 /// NR_027651 /// NR_027652	1.39185e-06	1.97919e-06	13.194	13.194	NBS up vs BSG
32521	1448213_at	Anxa1	annexin A1	NM_010730	1.3931e-06	4.40616e-06	0.0660834	-15.1324	NBS down vs BSG
2205	1417866_at	Tnfaip1	tumor necrosis factor, alpha-induced protein 1 (endothelial)	NM_001159392 /// NM_009395	1.39471e-06	1.3344e-06	0.42222	-2.36843	NBS down vs BSG
13773	1429459_at	Sema3d	sema domain, immunoglobulin domain (Ig), short basic domain, secreted, (semaphor	NM_028882	1.39832e-06	5.61518e-06	0.0790575	-12.649	NBS down vs BSG
24626	1440312_at	Elovl7	ELOVL family member 7, elongation of long chain fatty acids (yeast)	NM_029001	1.40446e-06	4.45919e-07	6.68976	6.68976	NBS up vs BSG
33150	1448842_at	Cdo1	cysteine dioxygenase 1, cytosolic	NM_033037	1.40533e-06	8.5096e-07	0.141003	-7.09204	NBS down vs BSG
1194	1416855_at	Gas1	growth arrest specific 1	NM_008086	1.4069e-06	1.87574e-06	0.251182	-3.98118	NBS down vs BSG
40846	1456543_at	Prokr1	prokineticin receptor 1	NM_021381	1.40734e-06	2.58016e-06	0.120709	-8.28438	NBS down vs BSG
11115	1426801_at	2014-09-08	septin 8	NM_033144	1.4089e-06	1.99681e-06	0.222192	-4.50061	NBS down vs BSG
44989	1460689_at	Pppde2	PPPDE peptidase domain containing 2	NM_134095	1.4134e-06	3.065e-07	3.04601	3.04601	NBS up vs BSG
33579	1449271_a_at	Hebp2	heme binding protein 2	NM_019487	1.41342e-06	9.6694e-06	2.19668	2.19668	NBS up vs BSG
11594	1427280_at	Scn2a1	sodium channel, voltage-gated, type II, alpha 1	NM_001099298	1.414e-06	4.5512e-05	3.80707	3.80707	NBS up vs BSG
30940	1446626_at	D16H22S680E	DNA segment, Chr 16, human D22S680E, expressed	NM_138583	1.41787e-06	7.1964e-07	2.60951	2.60951	NBS up vs BSG
6041	1421727_at	Eya1	eyes absent 1 homolog (Drosophila)	NM_010164	1.42215e-06	1.36979e-06	0.287237	-3.48144	NBS down vs BSG
19142	1434828_at	Fam102b	family with sequence similarity 102, member B	NM_001163567	1.4271e-06	2.15067e-07	0.352443	-2.83734	NBS down vs BSG
10047	1425733_a_at	Eps8	epidermal growth factor receptor pathway substrate 8	NM_007945	1.42988e-06	4.78423e-06	0.456177	-2.19213	NBS down vs BSG
8019	1423705_at	Enoph1	enolase-phosphatase 1	NM_001163035 /// NM_026421 /// NR_027990	1.43091e-06	6.31354e-07	2.21128	2.21128	NBS up vs BSG
18110	1433796_at	Endod1	endonuclease domain containing 1	NM_028013	1.43555e-06	9.75592e-07	4.88544	4.88544	NBS up vs BSG
19829	1435515_at	---	---	---	1.4364e-06	1.01421e-05	2.61686	2.61686	NBS up vs BSG
5074	1420760_s_at	Ndrg1	N-myc downstream regulated gene 1	NM_008681	1.43814e-06	5.10406e-07	14.7599	14.7599	NBS up vs BSG
39155	1454852_at	Sp1	trans-acting transcription factor 1	NM_013672	1.43814e-06	1.06113e-05	0.379507	-2.635	NBS down vs BSG
796	1416457_at	Ddah2	dimethylarginine dimethylaminohydrolase 2	NM_001190449 /// NM_016765	1.44168e-06	1.02072e-05	0.310193	-3.2238	NBS down vs BSG
2424	1418085_at	Prkcz	protein kinase C, zeta	NM_001039079 /// NM_008860	1.44414e-06	5.59965e-06	3.0001	3.0001	NBS up vs BSG
24604	1440290_at	Gm10010	predicted gene 10010	XR_107832	1.44657e-06	2.29268e-05	3.65853	3.65853	NBS up vs BSG
13878	1429564_at	Pcgf5	polycomb group ring finger 5	NM_029508	1.44773e-06	5.22884e-07	0.451442	-2.21513	NBS down vs BSG
34622	1450319_at	Gabrb2	gamma-aminobutyric acid (GABA) A receptor, subunit beta 2	NM_008070	1.45059e-06	5.54011e-05	3.91597	3.91597	NBS up vs BSG
32760	1448452_at	Irf8	interferon regulatory factor 8	NM_008320	1.45701e-06	1.55598e-06	0.112028	-8.92635	NBS down vs BSG
9013	1424699_at	Ccdc136	coiled-coil domain containing 136	NM_145574	1.46028e-06	2.45401e-06	3.57369	3.57369	NBS up vs BSG
20894	1436580_at	Hgsnat	Heparan-alpha-glucosaminide N-acetyltransferase	NM_029884	1.47928e-06	8.5035e-07	3.06305	3.06305	NBS up vs BSG
2760	1418421_at	Bcl6b	B-cell CLL/lymphoma 6, member B	NM_007528	1.47941e-06	2.92793e-06	0.406712	-2.45874	NBS down vs BSG
22334	1438020_at	Hapln1	hyaluronan and proteoglycan link protein 1	NM_013500	1.48584e-06	7.92733e-07	32.0359	32.0359	NBS up vs BSG
18363	1434049_at	Entpd3	ectonucleoside triphosphate diphosphohydrolase 3	NM_178676	1.48607e-06	6.78978e-07	5.82136	5.82136	NBS up vs BSG
20779	1436465_at	Klhl1	kelch-like 1 (Drosophila)	NM_053105	1.48734e-06	5.09918e-07	4.20323	4.20323	NBS up vs BSG
26035	1441721_at	---	---	---	1.49156e-06	6.08206e-07	3.11746	3.11746	NBS up vs BSG
14176	1429862_at	Pla2g4e	phospholipase A2, group IVE	NM_177845	1.50125e-06	5.15625e-06	5.48574	5.48574	NBS up vs BSG
33006	1448698_at	Ccnd1	cyclin D1	NM_007631	1.50718e-06	3.96122e-06	0.0724987	-13.7934	NBS down vs BSG
1719	1417380_at	Iqgap1	IQ motif containing GTPase activating protein 1	NM_016721	1.50814e-06	2.59883e-05	0.288434	-3.467	NBS down vs BSG
5489	1421175_at	Myt1l	myelin transcription factor 1-like	NM_001093775 /// NM_001093776 /// NM_001093778 /// NM_008666	1.51018e-06	8.30708e-06	5.4996	5.4996	NBS up vs BSG
20807	1436493_at	Ctxn2	cortexin 2	NM_001162934	1.51166e-06	7.41585e-07	9.43227	9.43227	NBS up vs BSG
13978	1429664_at	Cdkl1	cyclin-dependent kinase-like 1 (CDC2-related kinase)	NM_183294	1.51255e-06	1.54213e-06	4.45021	4.45021	NBS up vs BSG
39414	1455111_at	Yipf6	Yip1 domain family, member 6	NM_207633	1.5135e-06	2.04261e-06	0.353274	-2.83066	NBS down vs BSG
10327	1426013_s_at	Plekha4	pleckstrin homology domain containing, family A (phosphoinositide binding specif	NM_148927	1.51516e-06	4.06874e-06	0.261664	-3.8217	NBS down vs BSG
39640	1455337_at	Fgd4	FYVE, RhoGEF and PH domain containing 4	NM_139232 /// NM_139233 /// NM_139234	1.51983e-06	4.47724e-06	4.07587	4.07587	NBS up vs BSG
40433	1456130_at	Thsd7a	thrombospondin, type I, domain containing 7A	NM_001164805	1.52154e-06	6.62207e-06	2.89191	2.89191	NBS up vs BSG
32779	1448471_a_at	Ctla2a	cytotoxic T lymphocyte-associated protein 2 alpha	NM_001145799 /// NM_007796	1.52375e-06	1.12078e-06	0.116307	-8.59792	NBS down vs BSG
3589	1419250_a_at	Cdk14	cyclin-dependent kinase 14	NM_011074	1.52803e-06	2.89184e-05	2.29325	2.29325	NBS up vs BSG
37054	1452751_at	Ebf3	early B-cell factor 3	NM_001113414 /// NM_001113415 /// NM_010096	1.53812e-06	4.79492e-06	7.18057	7.18057	NBS up vs BSG
22772	1438458_a_at	Sfpq	splicing factor proline/glutamine rich (polypyrimidine tract binding protein ass	NM_023603	1.54687e-06	1.22782e-06	0.407709	-2.45273	NBS down vs BSG
23841	1439527_at	Pgr	progesterone receptor	NM_008829	1.54891e-06	2.40651e-06	16.5497	16.5497	NBS up vs BSG
39672	1455369_at	Apba1	amyloid beta (A4) precursor protein binding, family A, member 1	NM_177034	1.55104e-06	6.92017e-07	5.79797	5.79797	NBS up vs BSG
1988	1417649_at	Cdkn1c	cyclin-dependent kinase inhibitor 1C (P57)	NM_001161624 /// NM_009876	1.55129e-06	2.57934e-07	11.006	11.006	NBS up vs BSG
868	1416529_at	Emp1	epithelial membrane protein 1	NM_010128	1.5534e-06	7.75194e-06	0.0392544	-25.4748	NBS down vs BSG
13064	1428750_at	Cdc42ep2	CDC42 effector protein (Rho GTPase binding) 2	NM_026772	1.55857e-06	5.09155e-07	6.25919	6.25919	NBS up vs BSG
8590	1424276_at	Snx16	sorting nexin 16	NM_001127191 /// NM_029068	1.55935e-06	1.51231e-06	3.14511	3.14511	NBS up vs BSG
38916	1454613_at	Dpysl3	dihydropyrimidinase-like 3	NM_001136086 /// NM_009468	1.56346e-06	0.00019481	0.415315	-2.40781	NBS down vs BSG
13758	1429444_at	Rasl11a	RAS-like, family 11, member A	NM_026864	1.56753e-06	3.56671e-06	0.0677919	-14.751	NBS down vs BSG
39491	1455188_at	Ephb1	Eph receptor B1	NM_001168296 /// NM_173447	1.57155e-06	1.00188e-06	7.29132	7.29132	NBS up vs BSG
36952	1452649_at	Rtn4	reticulon 4	NM_024226 /// NM_194051 /// NM_194052 /// NM_194053 /// NM_194054	1.57363e-06	4.70938e-06	2.00295	2.00295	NBS up vs BSG
39310	1455007_s_at	Gpt2	glutamic pyruvate transaminase (alanine aminotransferase) 2	NM_173866	1.58114e-06	2.36113e-06	0.194674	-5.13678	NBS down vs BSG
19094	1434780_at	Mtus2	microtubule associated tumor suppressor candidate 2	NM_029920	1.58804e-06	7.92706e-06	3.90728	3.90728	NBS up vs BSG
20308	1435994_at	Kcnh1	potassium voltage-gated channel, subfamily H (eag-related), member 1	NM_001038607 /// NM_010600	1.5902e-06	0.000104674	4.4692	4.4692	NBS up vs BSG
1753	1417414_at	2014-09-03	septin 3	NM_011889	1.59547e-06	2.88789e-06	2.70426	2.70426	NBS up vs BSG
34259	1449956_at	Prkce	protein kinase C, epsilon	NM_011104	1.59937e-06	0.000524571	2.12448	2.12448	NBS up vs BSG
22531	1438217_at	Rbfox1	RNA binding protein, fox-1 homolog (C. elegans) 1	NM_021477 /// NM_183188	1.60348e-06	1.29236e-05	6.62738	6.62738	NBS up vs BSG
17768	1433454_at	Abtb2	ankyrin repeat and BTB (POZ) domain containing 2	NM_178890	1.60402e-06	1.08189e-05	0.262742	-3.80601	NBS down vs BSG
22535	1438221_at	Fam126b	family with sequence similarity 126, member B	NM_172513	1.60499e-06	4.38564e-06	3.63727	3.63727	NBS up vs BSG
21627	1437313_x_at	Hmgb2	high mobility group box 2	NM_008252	1.60626e-06	2.23355e-06	0.0529791	-18.8754	NBS down vs BSG
23917	1439603_at	Gm13446	predicted gene 13446	XR_104676 /// XR_107369	1.6075e-06	3.32468e-06	2.26519	2.26519	NBS up vs BSG
11211	1426897_at	Rcc2	regulator of chromosome condensation 2	NM_173867	1.60793e-06	2.36588e-06	0.406811	-2.45814	NBS down vs BSG
6989	1422675_at	Smarce1	SWI/SNF related, matrix associated, actin dependent regulator of chromatin, subf	NM_020618	1.60798e-06	1.71818e-06	0.346168	-2.88877	NBS down vs BSG
8592	1424278_a_at	Birc5	baculoviral IAP repeat-containing 5	NM_001012273 /// NM_009689	1.60857e-06	3.70032e-06	0.0288917	-34.612	NBS down vs BSG
20008	1435694_at	Arhgap26	Rho GTPase activating protein 26	NM_175164	1.60925e-06	3.62916e-06	8.2468	8.2468	NBS up vs BSG
37484	1453181_x_at	Plscr1	phospholipid scramblase 1	NM_011636	1.6127e-06	5.26965e-05	0.372657	-2.68344	NBS down vs BSG
19504	1435190_at	Chl1	cell adhesion molecule with homology to L1CAM	NM_007697	1.61691e-06	2.66131e-06	7.21255	7.21255	NBS up vs BSG
15505	1431191_a_at	Syt1	synaptotagmin I	NM_009306	1.62136e-06	7.4394e-06	21.8693	21.8693	NBS up vs BSG
24467	1440153_at	---	---	---	1.62536e-06	3.08604e-06	3.0726	3.0726	NBS up vs BSG
19865	1435551_at	Fhod3	formin homology 2 domain containing 3	NM_175276	1.63021e-06	5.4908e-06	5.23729	5.23729	NBS up vs BSG
33496	1449188_at	Midn	midnolin	NM_021565	1.63083e-06	3.23964e-06	0.201741	-4.95685	NBS down vs BSG
28174	1443860_at	Ptprd	protein tyrosine phosphatase, receptor type, D	NM_001014288 /// NM_011211	1.63797e-06	1.91782e-06	9.37596	9.37596	NBS up vs BSG
39831	1455528_at	---	---	---	1.64043e-06	9.84211e-07	3.91462	3.91462	NBS up vs BSG
4791	1420477_at	Nap1l1	nucleosome assembly protein 1-like 1	NM_001146707 /// NM_015781	1.642e-06	3.22317e-07	0.475863	-2.10145	NBS down vs BSG
22942	1438628_x_at	Cntn3	contactin 3	NM_008779	1.65138e-06	1.56095e-05	2.69427	2.69427	NBS up vs BSG
2787	1418448_at	Rras	Harvey rat sarcoma oncogene, subgroup R	NM_009101	1.65304e-06	1.5238e-06	0.302326	-3.30768	NBS down vs BSG
3877	1419538_at	Flt3	FMS-like tyrosine kinase 3	NM_010229	1.65707e-06	6.3636e-07	2.09228	2.09228	NBS up vs BSG
18837	1434523_x_at	Eif3e	eukaryotic translation initiation factor 3, subunit E	NM_008388	1.65896e-06	7.04658e-07	0.451672	-2.214	NBS down vs BSG
9781	1425467_a_at	Plp1	proteolipid protein (myelin) 1	NM_011123	1.66085e-06	8.51801e-07	24.3755	24.3755	NBS up vs BSG
17852	1433538_at	Marveld1	MARVEL (membrane-associating) domain containing 1	NM_183195	1.66112e-06	1.87866e-06	0.34975	-2.85918	NBS down vs BSG
2632	1418293_at	Ifit2	interferon-induced protein with tetratricopeptide repeats 2	NM_008332	1.66247e-06	2.00155e-06	0.129063	-7.74816	NBS down vs BSG
24657	1440343_at	Rps6ka5	ribosomal protein S6 kinase, polypeptide 5	NM_153587	1.66292e-06	1.20777e-06	5.80678	5.80678	NBS up vs BSG
10424	1426110_a_at	Lpar1	lysophosphatidic acid receptor 1	NM_010336 /// NM_172989	1.66403e-06	2.71024e-07	19.3122	19.3122	NBS up vs BSG
37019	1452716_at	5730469M10Rik	RIKEN cDNA 5730469M10 gene	NM_027464	1.6643e-06	1.15317e-06	2.97623	2.97623	NBS up vs BSG
40259	1455956_x_at	Ccnd2	cyclin D2	NM_009829	1.66523e-06	6.99659e-07	0.0407816	-24.5208	NBS down vs BSG
22889	1438575_a_at	---	---	---	1.66589e-06	7.48392e-06	3.668	3.668	NBS up vs BSG
12619	1428305_at	Pcsk2	proprotein convertase subtilisin/kexin type 2	NM_008792	1.66774e-06	9.30466e-06	14.2798	14.2798	NBS up vs BSG
1171	1416832_at	Slc39a8	solute carrier family 39 (metal ion transporter), member 8	NM_001135149 /// NM_001135150 /// NM_026228	1.66896e-06	4.91983e-05	0.451314	-2.21575	NBS down vs BSG
19714	1435400_at	Efha2	EF-hand domain family, member A2	NM_030110	1.67206e-06	7.24139e-06	4.60311	4.60311	NBS up vs BSG
41715	1457412_at	Scn8a	sodium channel, voltage-gated, type VIII, alpha	NM_001077499 /// NM_011323	1.67304e-06	1.68802e-06	10.8272	10.8272	NBS up vs BSG
28464	1444150_at	Epb4.1	erythrocyte protein band 4.1	NM_001128606 /// NM_001128607 /// NM_183428	1.67386e-06	1.15726e-06	10.9418	10.9418	NBS up vs BSG
2208	1417869_s_at	Ctsz	cathepsin Z	NM_022325	1.67708e-06	6.90323e-06	0.295471	-3.38443	NBS down vs BSG
22134	1437820_at	Foxs1	forkhead box S1	NM_010226	1.67803e-06	2.33425e-06	0.317738	-3.14725	NBS down vs BSG
3527	1419188_s_at	Ccl27a /// Ccl27b /// Gm13306	chemokine (C-C motif) ligand 27A /// chemokine (C-C motif) ligand 27b /// predic	NM_001048179 /// NM_001164044 /// NM_001164045 /// NM_001164046 /// NM_011336 //	1.67898e-06	6.5643e-06	13.302	13.302	NBS up vs BSG
23169	1438855_x_at	Tnfaip2	tumor necrosis factor, alpha-induced protein 2	NM_009396	1.68256e-06	6.86644e-06	0.0845704	-11.8245	NBS down vs BSG
6265	1421951_at	Lhx1	LIM homeobox protein 1	NM_008498	1.68413e-06	1.43548e-06	3.92857	3.92857	NBS up vs BSG
5295	1420981_a_at	Lmo4	LIM domain only 4	NM_001161769 /// NM_001161770 /// NM_010723	1.6866e-06	1.05111e-06	0.218983	-4.56656	NBS down vs BSG
37948	1453645_at	2700046A07Rik	RIKEN cDNA 2700046A07 gene	XM_001002365 /// XM_984603	1.68801e-06	4.60621e-07	3.02202	3.02202	NBS up vs BSG
11741	1427427_at	Ryr3	ryanodine receptor 3	NM_177652	1.69772e-06	9.78022e-06	4.43096	4.43096	NBS up vs BSG
6746	1422432_at	Dbi	diazepam binding inhibitor	NM_001037999 /// NM_007830	1.70478e-06	4.01797e-05	0.445401	-2.24517	NBS down vs BSG
44706	1460406_at	Pls1	plastin 1 (I-isoform)	NM_001033210	1.70622e-06	4.22136e-07	3.91592	3.91592	NBS up vs BSG
4659	1420345_at	Cldn14	claudin 14	NM_001165925 /// NM_001165926 /// NM_019500	1.7091e-06	6.14566e-07	2.64908	2.64908	NBS up vs BSG
2576	1418237_s_at	Col18a1	collagen, type XVIII, alpha 1	NM_001109991 /// NM_009929	1.71262e-06	5.5454e-05	0.195248	-5.12168	NBS down vs BSG
35871	1451568_at	Fam116a	family with sequence similarity 116, member A	NM_001134465 /// NM_145969	1.71826e-06	2.70761e-06	4.03891	4.03891	NBS up vs BSG
23260	1438946_at	Pdgfra	platelet derived growth factor receptor, alpha polypeptide	NM_001083316 /// NM_011058	1.72037e-06	1.4097e-06	0.0245404	-40.7492	NBS down vs BSG
18910	1434596_at	---	---	---	1.72221e-06	7.97933e-07	7.68396	7.68396	NBS up vs BSG
9580	1425266_a_at	Rap1gds1	RAP1, GTP-GDP dissociation stimulator 1	NM_001040690 /// NM_145544	1.72747e-06	1.02656e-06	2.73458	2.73458	NBS up vs BSG
14441	1430127_a_at	Ccnd2	cyclin D2	NM_009829	1.72915e-06	8.02385e-07	0.0354929	-28.1747	NBS down vs BSG
8634	1424320_a_at	Traf7	TNF receptor-associated factor 7	NM_001172113 /// NM_001172114 /// NM_153792	1.73312e-06	8.98927e-07	0.393471	-2.54148	NBS down vs BSG
19738	1435424_x_at	Shisa9	shisa homolog 9 (Xenopus laevis)	NM_001174086 /// NM_028277	1.73721e-06	1.37725e-06	10.3666	10.3666	NBS up vs BSG
22323	1438009_at	Gm11276 /// Hist1h2ao	predicted gene 11276 /// histone cluster 1, H2ao	NM_001177544 /// NM_178185	1.74149e-06	3.22087e-06	0.0383249	-26.0927	NBS down vs BSG
1070	1416731_at	Top2b	topoisomerase (DNA) II beta	NM_009409	1.7416e-06	7.5576e-07	0.408426	-2.44843	NBS down vs BSG
12428	1428114_at	Slc14a1	solute carrier family 14 (urea transporter), member 1	NM_001171010 /// NM_001171011 /// NM_028122	1.74646e-06	0.001442	0.476582	-2.09827	NBS down vs BSG
20891	1436577_at	Arhgef9	CDC42 guanine nucleotide exchange factor (GEF) 9	NM_001033329	1.74658e-06	0.000323725	2.09379	2.09379	NBS up vs BSG
26822	1442508_at	Proca1	protein interacting with cyclin A1	NM_001045516	1.75336e-06	8.81732e-07	4.162	4.162	NBS up vs BSG
40040	1455737_at	Ppm1h	protein phosphatase 1H (PP2C domain containing)	NM_001110218 /// NM_176919	1.75445e-06	7.14274e-06	2.69975	2.69975	NBS up vs BSG
21283	1436969_at	4922501L14Rik	RIKEN cDNA 4922501L14 gene	NM_175176	1.75748e-06	8.00961e-06	0.396571	-2.52161	NBS down vs BSG
4422	1420095_s_at	Zscan21	zinc finger and SCAN domain containing 21	NM_001044703 /// NM_001044704 /// NM_001044705 /// NM_011757	1.76496e-06	1.65985e-06	0.480021	-2.08324	NBS down vs BSG
23926	1439612_at	Cacna1b	calcium channel, voltage-dependent, N type, alpha 1B subunit	NM_001042528 /// NM_007579	1.76497e-06	1.74962e-05	3.82517	3.82517	NBS up vs BSG
37069	1452766_at	Tppp	tubulin polymerization promoting protein	NM_182839	1.76758e-06	1.07768e-06	24.6616	24.6616	NBS up vs BSG
10342	1426028_a_at	Cit	citron	NM_007708	1.76936e-06	2.09247e-06	3.16125	3.16125	NBS up vs BSG
25178	1440864_at	AI836737	expressed sequence AI836737	---	1.77364e-06	1.80714e-06	3.91914	3.91914	NBS up vs BSG
18768	1434454_at	Adcy9	adenylate cyclase 9	NM_009624	1.79128e-06	1.33143e-05	2.75858	2.75858	NBS up vs BSG
35146	1450843_a_at	Serpinh1	serine (or cysteine) peptidase inhibitor, clade H, member 1	NM_001111043 /// NM_001111044 /// NM_009825	1.79994e-06	1.97776e-05	0.166179	-6.01762	NBS down vs BSG
35340	1451037_at	Ptpn9	protein tyrosine phosphatase, non-receptor type 9	NM_019651	1.80674e-06	4.04859e-06	0.409374	-2.44275	NBS down vs BSG
15516	1431202_at	Herc3	hect domain and RLD 3	NM_028705	1.80739e-06	5.05759e-07	6.49347	6.49347	NBS up vs BSG
43287	1458984_at	---	---	---	1.80857e-06	2.26964e-06	2.01189	2.01189	NBS up vs BSG
33105	1448797_at	Elk3	ELK3, member of ETS oncogene family	NM_013508	1.81235e-06	2.44999e-06	0.14256	-7.01458	NBS down vs BSG
20211	1435897_at	Rpl32	ribosomal protein L32	NM_172086	1.81906e-06	2.98559e-06	0.404218	-2.47391	NBS down vs BSG
33402	1449094_at	Gjc1	gap junction protein, gamma 1	NM_001159382 /// NM_001159383 /// NM_008122	1.82179e-06	1.36053e-06	0.298087	-3.35473	NBS down vs BSG
3077	1418738_at	Scn1b	sodium channel, voltage-gated, type I, beta	NM_011322	1.82285e-06	3.80871e-06	2.81999	2.81999	NBS up vs BSG
34738	1450435_at	L1cam	L1 cell adhesion molecule	NM_008478	1.82577e-06	1.25638e-06	10.0444	10.0444	NBS up vs BSG
44917	1460617_s_at	Rab6b	RAB6B, member RAS oncogene family	NM_173781	1.82694e-06	2.62143e-06	9.08648	9.08648	NBS up vs BSG
3289	1418950_at	Drd2	dopamine receptor D2	NM_010077	1.83133e-06	0.000137363	2.70078	2.70078	NBS up vs BSG
25284	1440970_at	Kalrn	kalirin, RhoGEF kinase	NM_001164268 /// NM_177357	1.83423e-06	5.66542e-06	7.11245	7.11245	NBS up vs BSG
14615	1430301_at	Stxbp5	syntaxin binding protein 5 (tomosyn)	NM_001081344	1.83829e-06	8.89306e-06	4.99205	4.99205	NBS up vs BSG
19833	1435519_at	Rap1b	RAS related protein 1b	NM_024457	1.84017e-06	1.78759e-06	0.496044	-2.01595	NBS down vs BSG
20455	1436141_at	Cabp7 /// LOC100503092	calcium binding protein 7 /// hypothetical LOC100503092	NM_138948 /// XR_105432	1.84128e-06	6.06727e-06	5.81009	5.81009	NBS up vs BSG
19431	1435117_a_at	Dnajc27	DnaJ (Hsp40) homolog, subfamily C, member 27	NM_153082	1.84268e-06	1.36585e-06	9.52036	9.52036	NBS up vs BSG
2683	1418344_at	Tmem8	transmembrane protein 8 (five membrane-spanning domains)	NM_021793	1.84352e-06	6.68844e-07	2.61033	2.61033	NBS up vs BSG
5791	1421477_at	Cplx2	complexin 2	NM_009946	1.84955e-06	3.27613e-05	4.05907	4.05907	NBS up vs BSG
40790	1456487_at	Adcy1	adenylate cyclase 1	NM_009622	1.85379e-06	9.23277e-05	3.83518	3.83518	NBS up vs BSG
8946	1424632_a_at	Rev3l	REV3-like, catalytic subunit of DNA polymerase zeta RAD54 like (S. cerevisiae)	NM_011264	1.86315e-06	1.79377e-06	0.178399	-5.6054	NBS down vs BSG
37023	1452720_a_at	Fip1l1	FIP1 like 1 (S. cerevisiae)	NM_001159573 /// NM_001159574 /// NM_024183	1.8642e-06	1.10724e-06	0.311682	-3.2084	NBS down vs BSG
30471	1446157_at	---	---	---	1.86922e-06	4.18364e-06	2.16226	2.16226	NBS up vs BSG
18302	1433988_s_at	C230098O21Rik	RIKEN cDNA C230098O21 gene	---	1.87476e-06	2.90414e-05	5.97081	5.97081	NBS up vs BSG
42609	1458306_at	Pigz	phosphatidylinositol glycan anchor biosynthesis, class Z	NM_172822	1.88479e-06	7.00997e-07	5.83681	5.83681	NBS up vs BSG
23753	1439439_x_at	Eef1d	eukaryotic translation elongation factor 1 delta (guanine nucleotide exchange pr	NM_023240 /// NM_029663	1.89263e-06	1.44326e-05	0.40989	-2.43968	NBS down vs BSG
5908	1421594_a_at	Sytl2	synaptotagmin-like 2	NM_001040085 /// NM_001040086 /// NM_001040087 /// NM_001040088 /// NM_031394	1.89337e-06	2.92573e-06	5.99992	5.99992	NBS up vs BSG
7288	1422974_at	Nt5e	5' nucleotidase, ecto	NM_011851	1.89431e-06	8.87307e-07	0.173317	-5.76977	NBS down vs BSG
19364	1435050_at	D10Bwg1379e	DNA segment, Chr 10, Brigham & Women's Genetics 1379 expressed	NM_001033258	1.89714e-06	7.61472e-06	4.91995	4.91995	NBS up vs BSG
6287	1421973_at	Gfra1	glial cell line derived neurotrophic factor family receptor alpha 1	NM_010279	1.89746e-06	2.02215e-06	0.31359	-3.18888	NBS down vs BSG
12305	1427991_s_at	Usp45	ubiquitin specific petidase 45	NM_152825	1.90869e-06	1.09057e-06	2.06832	2.06832	NBS up vs BSG
8035	1423721_at	Tpm1	tropomyosin 1, alpha	NM_001164248 /// NM_001164249 /// NM_001164250 /// NM_001164251 /// NM_001164252	1.91356e-06	7.37218e-06	0.370867	-2.69639	NBS down vs BSG
42743	1458440_at	Specc1	sperm antigen with calponin homology and coiled-coil domains 1	NM_001029936	1.91626e-06	3.06684e-06	0.377341	-2.65012	NBS down vs BSG
16237	1431923_at	Aifm3	apoptosis-inducing factor, mitochondrion-associated 3	NM_175178	1.91719e-06	2.52802e-06	6.86332	6.86332	NBS up vs BSG
8046	1423732_at	Tram1	translocating chain-associating membrane protein 1	NM_028173	1.93053e-06	9.05135e-06	0.398971	-2.50645	NBS down vs BSG
5452	1421138_a_at	Pkib	protein kinase inhibitor beta, cAMP dependent, testis specific	NM_001039050 /// NM_001039051 /// NM_001039052 /// NM_001039053 /// NM_001190402	1.93215e-06	1.37311e-06	3.89719	3.89719	NBS up vs BSG
35511	1451208_at	Etf1	eukaryotic translation termination factor 1	NM_144866	1.93251e-06	8.81284e-07	0.495803	-2.01693	NBS down vs BSG
10982	1426668_at	Slc30a9	solute carrier family 30 (zinc transporter), member 9	NM_178651	1.93667e-06	1.11327e-06	2.26979	2.26979	NBS up vs BSG
37562	1453259_at	Insc	inscuteable homolog (Drosophila)	NM_173767	1.93897e-06	6.42889e-07	3.25954	3.25954	NBS up vs BSG
171	1415832_at	Agtr2	angiotensin II receptor, type 2	NM_007429	1.94007e-06	8.91974e-07	4.38212	4.38212	NBS up vs BSG
32496	1448188_at	Ucp2	uncoupling protein 2 (mitochondrial, proton carrier)	NM_011671	1.94417e-06	5.3619e-06	0.284071	-3.52025	NBS down vs BSG
36294	1451991_at	Epha7	Eph receptor A7	NM_001122889 /// NM_010141	1.95036e-06	1.83405e-05	6.93045	6.93045	NBS up vs BSG
33852	1449544_a_at	Kcnh2	potassium voltage-gated channel, subfamily H (eag-related), member 2	NM_013569	1.96137e-06	1.5408e-06	4.94471	4.94471	NBS up vs BSG
37631	1453328_at	2700008G24Rik	RIKEN cDNA 2700008G24 gene	---	1.96732e-06	2.04489e-06	0.117879	-8.48324	NBS down vs BSG
35155	1450852_s_at	F2r	coagulation factor II (thrombin) receptor	NM_010169	1.96744e-06	3.03742e-05	0.23278	-4.2959	NBS down vs BSG
34282	1449979_a_at	Spock3	sparc/osteonectin, cwcv and kazal-like domains proteoglycan 3	NM_023689	1.97003e-06	4.57294e-06	22.3315	22.3315	NBS up vs BSG
19276	1434962_x_at	Ccl27a /// Ccl27b	chemokine (C-C motif) ligand 27A /// chemokine (C-C motif) ligand 27b	NM_001048179 /// NM_001164044 /// NM_001164045 /// NM_011336 /// XM_001473998 //	1.98259e-06	6.8988e-06	15.2478	15.2478	NBS up vs BSG
36283	1451980_at	Casd1	CAS1 domain containing 1	NM_145398	1.98524e-06	1.10767e-05	2.17903	2.17903	NBS up vs BSG
33330	1449022_at	Nes	nestin	NM_016701	1.99156e-06	5.40852e-06	0.271192	-3.68743	NBS down vs BSG
20216	1435902_at	Nudt18	nudix (nucleoside diphosphate linked moiety X)-type motif 18	NM_153136	1.99676e-06	8.99086e-06	2.01934	2.01934	NBS up vs BSG
39875	1455572_x_at	Rps18	ribosomal protein S18	NM_011296	1.99823e-06	2.53867e-06	0.322889	-3.09704	NBS down vs BSG
22927	1438613_at	Kcna4	potassium voltage-gated channel, shaker-related subfamily, member 4	NM_021275	2.00538e-06	2.09755e-05	3.48849	3.48849	NBS up vs BSG
18776	1434462_at	BC088983	cDNA sequence BC088983	NM_001009951	2.00549e-06	6.85176e-07	0.435636	-2.29549	NBS down vs BSG
13571	1429257_at	Meg3	maternally expressed 3	NR_003633 /// NR_027651 /// NR_027652	2.0058e-06	2.00049e-06	15.304	15.304	NBS up vs BSG
40150	1455847_at	Pak7	p21 protein (Cdc42/Rac)-activated kinase 7	NM_172858	2.01222e-06	9.17958e-05	2.7602	2.7602	NBS up vs BSG
5131	1420817_at	Ywhag	tyrosine 3-monooxygenase/tryptophan 5-monooxygenase activation protein, gamma po	NM_018871	2.01313e-06	1.06537e-06	4.38827	4.38827	NBS up vs BSG
37267	1452964_at	Ttll11	tubulin tyrosine ligase-like family, member 11	NM_028921 /// NM_029774	2.01549e-06	7.35052e-05	2.03823	2.03823	NBS up vs BSG
21413	1437099_x_at	Hnrnpf /// LOC100503154	heterogeneous nuclear ribonucleoprotein F /// hypothetical LOC100503154	NM_001166427 /// NM_001166428 /// NM_001166429 /// NM_001166430 /// NM_001166431	2.01776e-06	6.51392e-06	0.437057	-2.28803	NBS down vs BSG
7679	1423365_at	Cacna1g	calcium channel, voltage-dependent, T type, alpha 1G subunit	NM_001112813 /// NM_001177888 /// NM_001177890 /// NM_009783	2.01859e-06	2.40458e-06	3.28348	3.28348	NBS up vs BSG
19793	1435479_at	Bmp7	bone morphogenetic protein 7	NM_007557	2.02251e-06	7.22746e-06	0.209742	-4.76777	NBS down vs BSG
23296	1438982_s_at	Flywch2	FLYWCH family member 2	NM_029798	2.02804e-06	1.30241e-06	6.35393	6.35393	NBS up vs BSG
26427	1442113_at	5330417C22Rik	RIKEN cDNA 5330417C22 gene	NM_001033304	2.038e-06	0.000197973	2.23598	2.23598	NBS up vs BSG
9974	1425660_at	Btbd3	BTB (POZ) domain containing 3	NM_001025431 /// NM_145534	2.04303e-06	4.26225e-05	3.09674	3.09674	NBS up vs BSG
19640	1435326_at	Lpgat1	lysophosphatidylglycerol acyltransferase 1	NM_001134829 /// NM_172266	2.04542e-06	1.44715e-06	8.71362	8.71362	NBS up vs BSG
23636	1439322_at	---	---	---	2.04896e-06	2.68977e-06	2.6664	2.6664	NBS up vs BSG
681	1416342_at	Tnc	tenascin C	NM_011607	2.06246e-06	1.12927e-05	0.0586488	-17.0507	NBS down vs BSG
3049	1418710_at	Cd59a	CD59a antigen	NM_001111060 /// NM_007652	2.07064e-06	3.5722e-07	7.52725	7.52725	NBS up vs BSG
22361	1438047_at	Zfp384	zinc finger protein 384	NM_175557	2.07328e-06	1.03606e-06	0.443801	-2.25326	NBS down vs BSG
36726	1452423_at	Pclo	piccolo (presynaptic cytomatrix protein)	NM_001110796 /// NM_011995	2.07355e-06	1.62781e-06	12.2757	12.2757	NBS up vs BSG
11803	1427489_at	Itga8	integrin alpha 8	NM_001001309	2.0756e-06	1.50388e-06	0.126364	-7.91365	NBS down vs BSG
31426	1447112_s_at	Cryl1	crystallin, lambda 1	NM_030004	2.07928e-06	2.96459e-06	0.453921	-2.20303	NBS down vs BSG
20892	1436578_at	Ermn	ermin, ERM-like protein	NM_029972	2.07974e-06	1.47033e-06	76.8404	76.8404	NBS up vs BSG
14897	1430583_at	Nrcam	neuron-glia-CAM-related cell adhesion molecule	NM_001146031 /// NM_176930	2.08388e-06	1.25121e-05	2.44812	2.44812	NBS up vs BSG
5294	1420980_at	Pak1	p21 protein (Cdc42/Rac)-activated kinase 1	NM_011035	2.08593e-06	2.70315e-06	3.6479	3.6479	NBS up vs BSG
12850	1428536_at	Kcng4	potassium voltage-gated channel, subfamily G, member 4	NM_025734	2.09288e-06	7.50613e-07	8.46762	8.46762	NBS up vs BSG
41521	1457218_at	Strbp	spermatid perinuclear RNA binding protein	NM_009261	2.09392e-06	1.74834e-05	3.62262	3.62262	NBS up vs BSG
19150	1434836_at	Nfatc2ip	nuclear factor of activated T-cells, cytoplasmic, calcineurin-dependent 2 intera	NM_010900	2.09671e-06	2.4804e-06	0.421599	-2.37192	NBS down vs BSG
2191	1417852_x_at	Clca1	chloride channel calcium activated 1	NM_009899	2.0974e-06	1.45909e-05	0.100413	-9.9589	NBS down vs BSG
17769	1433455_at	Sh2b3	SH2B adaptor protein 3	NM_008507	2.10145e-06	2.54586e-06	0.289747	-3.45128	NBS down vs BSG
41573	1457270_at	Gas7	growth arrest specific 7	NM_001109657 /// NM_008088	2.10551e-06	1.31059e-05	6.62803	6.62803	NBS up vs BSG
40110	1455807_at	Tspyl5	testis-specific protein, Y-encoded-like 5	NM_001085421	2.10576e-06	4.23301e-06	3.41217	3.41217	NBS up vs BSG
40967	1456664_x_at	Hnrnpf /// LOC100503154	heterogeneous nuclear ribonucleoprotein F /// hypothetical LOC100503154	NM_001166427 /// NM_001166428 /// NM_001166429 /// NM_001166430 /// NM_001166431	2.11133e-06	8.58919e-06	0.428079	-2.33602	NBS down vs BSG
2441	1418102_at	Hes1	hairy and enhancer of split 1 (Drosophila)	NM_008235	2.11327e-06	6.91044e-06	0.347683	-2.87618	NBS down vs BSG
39862	1455559_at	Pcnxl2	pecanex-like 2 (Drosophila)	NM_175561	2.1135e-06	4.24797e-06	5.85536	5.85536	NBS up vs BSG
42239	1457936_at	Mapk8	mitogen-activated protein kinase 8	NM_016700	2.11931e-06	1.70582e-05	2.92574	2.92574	NBS up vs BSG
33678	1449370_at	Sox4	SRY-box containing gene 4	NM_009238	2.12704e-06	4.87969e-06	0.338707	-2.95241	NBS down vs BSG
26266	1441952_x_at	Lynx1	Ly6/neurotoxin 1	NM_011838	2.12851e-06	2.8273e-06	9.48424	9.48424	NBS up vs BSG
21225	1436911_at	Ss18l1	synovial sarcoma translocation gene on chromosome 18-like 1	NM_178750	2.13282e-06	5.14542e-06	2.12281	2.12281	NBS up vs BSG
4859	1420545_a_at	Chn1	chimerin (chimaerin) 1	NM_001113246 /// NM_001166603 /// NM_001166604 /// NM_029716 /// NM_175752	2.13968e-06	0.00120998	2.4831	2.4831	NBS up vs BSG
11260	1426946_at	Ipo5	importin 5	NM_023579	2.1482e-06	1.62804e-06	0.366367	-2.7295	NBS down vs BSG
41551	1457248_x_at	Hsd17b7	hydroxysteroid (17-beta) dehydrogenase 7	NM_010476	2.14957e-06	2.75881e-06	2.86254	2.86254	NBS up vs BSG
39236	1454933_at	Fam176b	family with sequence similarity 176, member B	NM_172145	2.15088e-06	6.60595e-06	0.20491	-4.88019	NBS down vs BSG
11231	1426917_s_at	Scrn3	secernin 3	NM_029022	2.15395e-06	1.82092e-06	2.94635	2.94635	NBS up vs BSG
20401	1436087_at	Dpp10	dipeptidylpeptidase 10	NM_199021	2.16005e-06	9.08155e-06	7.63794	7.63794	NBS up vs BSG
38094	1453791_at	C130071C03Rik	RIKEN cDNA C130071C03 gene	NR_015561	2.1662e-06	3.42265e-07	0.297893	-3.3569	NBS down vs BSG
8794	1424480_s_at	Akt2	thymoma viral proto-oncogene 2	NM_001110208 /// NM_007434	2.1688e-06	6.45855e-07	0.40856	-2.44762	NBS down vs BSG
22186	1437872_at	Napepld	N-acyl phosphatidylethanolamine phospholipase D	NM_178728	2.1741e-06	1.07878e-06	4.05134	4.05134	NBS up vs BSG
41628	1457325_at	Kcns2	K+ voltage-gated channel, subfamily S, 2	NM_181317	2.17545e-06	7.75172e-05	2.97998	2.97998	NBS up vs BSG
17957	1433643_at	Cacna2d1	calcium channel, voltage-dependent, alpha2/delta subunit 1	NM_001110843 /// NM_001110844 /// NM_001110845 /// NM_001110846 /// NM_009784	2.1763e-06	1.98208e-05	5.21375	5.21375	NBS up vs BSG
23070	1438756_at	Ankrd29	ankyrin repeat domain 29	NM_001190371	2.17919e-06	8.52427e-07	5.19291	5.19291	NBS up vs BSG
10764	1426450_at	Plcl2	phospholipase C-like 2	NM_013880	2.18286e-06	6.93737e-05	2.48119	2.48119	NBS up vs BSG
20588	1436274_at	Mrap2	melanocortin 2 receptor accessory protein 2	NM_001101482 /// NM_001177731	2.18732e-06	8.97326e-07	15.2615	15.2615	NBS up vs BSG
26684	1442370_at	---	---	---	2.19294e-06	2.76107e-05	11.3366	11.3366	NBS up vs BSG
7176	1422862_at	Pdlim5	PDZ and LIM domain 5	NM_001190852 /// NM_001190853 /// NM_001190854 /// NM_001190855 /// NM_001190856	2.19421e-06	4.27114e-06	0.21715	-4.6051	NBS down vs BSG
35144	1450841_at	Stt3a	STT3, subunit of the oligosaccharyltransferase complex, homolog A (S. cerevisiae	NM_008408	2.19668e-06	1.31325e-05	0.397421	-2.51623	NBS down vs BSG
36272	1451969_s_at	Parp3	poly (ADP-ribose) polymerase family, member 3	NM_145619	2.20766e-06	3.24669e-05	0.255033	-3.92106	NBS down vs BSG
22065	1437751_at	Ppargc1a	peroxisome proliferative activated receptor, gamma, coactivator 1 alpha	NM_008904 /// NR_027710	2.21088e-06	2.32788e-06	6.50037	6.50037	NBS up vs BSG
19966	1435652_a_at	Gnai2	guanine nucleotide binding protein (G protein), alpha inhibiting 2	NM_008138	2.2142e-06	1.77197e-05	0.439033	-2.27773	NBS down vs BSG
1799	1417460_at	Ifitm2	interferon induced transmembrane protein 2	NM_030694	2.21703e-06	1.6916e-05	0.256889	-3.89273	NBS down vs BSG
890	1416551_at	Atp2a2	ATPase, Ca++ transporting, cardiac muscle, slow twitch 2	NM_001110140 /// NM_009722 /// NR_027838	2.21896e-06	1.03592e-05	3.5057	3.5057	NBS up vs BSG
35172	1450869_at	Fgf1	fibroblast growth factor 1	NM_010197	2.21914e-06	7.25673e-07	6.85539	6.85539	NBS up vs BSG
7450	1423136_at	Fgf1	fibroblast growth factor 1	NM_010197	2.22067e-06	6.19604e-07	6.38223	6.38223	NBS up vs BSG
20973	1436659_at	Dclk1	doublecortin-like kinase 1	NM_001111051 /// NM_001111052 /// NM_001111053 /// NM_001195538 /// NM_001195539	2.22277e-06	4.04568e-06	0.350575	-2.85246	NBS down vs BSG
3591	1419252_at	Eps15	epidermal growth factor receptor pathway substrate 15	NM_001159964 /// NM_007943	2.23536e-06	1.0274e-06	7.13814	7.13814	NBS up vs BSG
8068	1423754_at	Ifitm3	interferon induced transmembrane protein 3	NM_025378	2.23694e-06	1.83184e-05	0.167452	-5.97186	NBS down vs BSG
522	1416183_a_at	Ldhb	lactate dehydrogenase B	NM_008492	2.23805e-06	2.84184e-06	2.31134	2.31134	NBS up vs BSG
1366	1417027_at	Trim2	tripartite motif-containing 2	NM_030706	2.23843e-06	1.09259e-06	5.18729	5.18729	NBS up vs BSG
1759	1417420_at	Ccnd1	cyclin D1	NM_007631	2.24064e-06	4.0464e-06	0.0597966	-16.7234	NBS down vs BSG
40743	1456440_s_at	St8sia6	ST8 alpha-N-acetyl-neuraminide alpha-2,8-sialyltransferase 6	NM_145838	2.24762e-06	3.80765e-06	2.98729	2.98729	NBS up vs BSG
33716	1449408_at	Jam2	junction adhesion molecule 2	NM_023844	2.25398e-06	1.76617e-05	0.403582	-2.47781	NBS down vs BSG
2990	1418651_at	Spata6	spermatogenesis associated 6	NM_026470	2.26437e-06	3.05847e-05	0.398431	-2.50984	NBS down vs BSG
20846	1436532_at	Dclk3	doublecortin-like kinase 3	NM_172928	2.26648e-06	0.000105911	4.29375	4.29375	NBS up vs BSG
21136	1436822_x_at	Gm10166 /// Gm10268 /// Gm10362 /// Gm6133 /// Hk1 /// Rpl17 /// Rpl17-ps3	predicted pseudogene 10166 /// predicted gene 10268 /// predicted gene 10362 ///	NM_001002239 /// NM_001146100 /// NM_010438 /// XM_001475503 /// XM_001478844 //	2.27033e-06	5.23378e-06	0.494611	-2.02179	NBS down vs BSG
34248	1449945_at	Ppargc1b	peroxisome proliferative activated receptor, gamma, coactivator 1 beta	NM_133249	2.27428e-06	4.26929e-06	5.24003	5.24003	NBS up vs BSG
8696	1424382_at	Rcn3	reticulocalbin 3, EF-hand calcium binding domain	NM_026555	2.2765e-06	7.89278e-05	0.322869	-3.09723	NBS down vs BSG
11672	1427358_a_at	Dapk1	death associated protein kinase 1	NM_029653 /// NM_134062	2.28715e-06	6.16578e-05	2.10983	2.10983	NBS up vs BSG
5189	1420875_at	Twf1	twinfilin, actin-binding protein, homolog 1 (Drosophila)	NM_008971	2.2969e-06	5.44643e-06	0.38642	-2.58786	NBS down vs BSG
34769	1450466_at	Cdk5r2	cyclin-dependent kinase 5, regulatory subunit 2 (p39)	NM_009872	2.30073e-06	4.57686e-05	5.27624	5.27624	NBS up vs BSG
19731	1435417_at	AI464131	expressed sequence AI464131	NM_001085515	2.30158e-06	2.41679e-06	7.8189	7.8189	NBS up vs BSG
2513	1418174_at	Dbp	D site albumin promoter binding protein	NM_016974	2.30453e-06	1.10816e-05	2.9162	2.9162	NBS up vs BSG
24664	1440350_at	Panx2	pannexin 2	NM_001002005	2.30925e-06	1.0687e-06	10.3129	10.3129	NBS up vs BSG
22722	1438408_at	Ankrd56	ankyrin repeat domain 56	NM_175270	2.31014e-06	5.39233e-06	8.43171	8.43171	NBS up vs BSG
9256	1424942_a_at	Myc	myelocytomatosis oncogene	NM_001177352 /// NM_001177353 /// NM_001177354 /// NM_010849	2.32028e-06	1.94772e-06	0.200376	-4.99061	NBS down vs BSG
12490	1428176_at	S1pr2	sphingosine-1-phosphate receptor 2	NM_010333	2.32137e-06	6.13516e-06	0.140352	-7.12495	NBS down vs BSG
22596	1438282_at	Syt1	synaptotagmin I	NM_009306	2.32317e-06	3.91182e-05	4.44236	4.44236	NBS up vs BSG
18105	1433791_at	Rab9b	RAB9B, member RAS oncogene family	NM_176971	2.33221e-06	1.56646e-06	3.693	3.693	NBS up vs BSG
35279	1450976_at	Ndrg1	N-myc downstream regulated gene 1	NM_008681	2.33815e-06	7.86117e-07	13.5295	13.5295	NBS up vs BSG
37474	1453171_s_at	Ppm1a	protein phosphatase 1A, magnesium dependent, alpha isoform	NM_008910	2.34211e-06	5.79266e-07	3.4002	3.4002	NBS up vs BSG
41800	1457497_at	---	---	---	2.34675e-06	8.23389e-05	3.53304	3.53304	NBS up vs BSG
21332	1437018_at	Pnma2	paraneoplastic antigen MA2	NM_175498	2.35533e-06	7.711e-06	5.35413	5.35413	NBS up vs BSG
6157	1421843_at	Il1rap	interleukin 1 receptor accessory protein	NM_001159317 /// NM_001159318 /// NM_008364 /// NM_134103	2.35605e-06	0.00010166	0.286777	-3.48703	NBS down vs BSG
3372	1419033_at	2610018G03Rik	RIKEN cDNA 2610018G03 gene	NM_133729	2.36392e-06	7.22379e-05	2.51526	2.51526	NBS up vs BSG
13772	1429458_at	2410127L17Rik	RIKEN cDNA 2410127L17 gene	NM_026120	2.36686e-06	5.31532e-06	0.250858	-3.98632	NBS down vs BSG
1559	1417220_at	Fah	fumarylacetoacetate hydrolase	NM_010176	2.3802e-06	6.52938e-07	5.61031	5.61031	NBS up vs BSG
40158	1455855_x_at	Hnrnpab	heterogeneous nuclear ribonucleoprotein A/B	NM_001048061 /// NM_010448	2.38118e-06	4.9731e-06	0.370985	-2.69552	NBS down vs BSG
32085	1447771_at	---	---	---	2.38399e-06	1.92542e-05	9.88481	9.88481	NBS up vs BSG
41127	1456824_at	Zfp612	zinc finger protein 612	NM_175480	2.38634e-06	1.14255e-06	9.45263	9.45263	NBS up vs BSG
13063	1428749_at	Dmxl2	Dmx-like 2	NM_172771	2.38958e-06	3.22766e-06	3.69444	3.69444	NBS up vs BSG
35178	1450875_at	Gpr37	G protein-coupled receptor 37	NM_010338	2.39965e-06	1.99213e-06	43.7371	43.7371	NBS up vs BSG
5531	1421217_a_at	Lgals9	lectin, galactose binding, soluble 9	NM_001159301 /// NM_010708	2.40461e-06	4.35275e-06	0.116051	-8.61692	NBS down vs BSG
29779	1445465_at	N28178	expressed sequence N28178	NM_172690	2.41555e-06	6.52214e-05	2.32281	2.32281	NBS up vs BSG
18156	1433842_at	Lrrfip1	leucine rich repeat (in FLII) interacting protein 1	NM_001111311 /// NM_001111312 /// NM_008515	2.41853e-06	4.31068e-06	0.0789578	-12.665	NBS down vs BSG
35148	1450845_a_at	Bzw1	basic leucine zipper and W2 domains 1	NM_025824	2.42151e-06	9.23323e-07	0.307852	-3.24831	NBS down vs BSG
12930	1428616_at	Zfp131	zinc finger protein 131	NM_028245	2.4324e-06	5.43656e-07	0.370999	-2.69542	NBS down vs BSG
5793	1421479_at	Zfp318	zinc finger protein 318	NM_021346 /// NM_207671	2.43545e-06	1.93716e-06	3.44631	3.44631	NBS up vs BSG
1367	1417028_a_at	Trim2	tripartite motif-containing 2	NM_030706	2.43849e-06	1.5049e-06	4.46667	4.46667	NBS up vs BSG
18182	1433868_at	Btbd3	BTB (POZ) domain containing 3	NM_001025431 /// NM_145534	2.44204e-06	1.75474e-05	3.18544	3.18544	NBS up vs BSG
39359	1455056_at	Lmo7	LIM domain only 7	NM_201529	2.44272e-06	0.00389373	2.10755	2.10755	NBS up vs BSG
1785	1417446_at	Slc12a4	solute carrier family 12, member 4	NM_009195	2.45073e-06	5.22799e-06	0.189476	-5.27772	NBS down vs BSG
21641	1437327_x_at	Enoph1	enolase-phosphatase 1	NM_001163035 /// NM_026421 /// NR_027990	2.45418e-06	1.26932e-06	2.19909	2.19909	NBS up vs BSG
10059	1425745_a_at	Tacc2	transforming, acidic coiled-coil containing protein 2	NM_001004468 /// NM_021314 /// NM_206856	2.45665e-06	1.17646e-06	0.368345	-2.71484	NBS down vs BSG
3347	1419008_at	Npy5r	neuropeptide Y receptor Y5	NM_016708	2.45974e-06	4.76312e-06	3.83681	3.83681	NBS up vs BSG
33459	1449151_at	Cdk18	cyclin-dependent kinase 18	NM_008795	2.46678e-06	4.98833e-07	12.757	12.757	NBS up vs BSG
22175	1437861_s_at	Prkce	protein kinase C, epsilon	NM_011104	2.46745e-06	7.29509e-05	3.26531	3.26531	NBS up vs BSG
14561	1430247_at	Daam2	dishevelled associated activator of morphogenesis 2	NM_001008231	2.46811e-06	6.23237e-07	3.65332	3.65332	NBS up vs BSG
18129	1433815_at	Jakmip1	janus kinase and microtubule interacting protein 1	NM_178394	2.47704e-06	5.4314e-05	3.70422	3.70422	NBS up vs BSG
7521	1423207_at	Tmem167	transmembrane protein 167	NM_025335	2.4787e-06	1.74291e-06	0.414141	-2.41464	NBS down vs BSG
36094	1451791_at	Tfpi	tissue factor pathway inhibitor	NM_001177319 /// NM_001177320 /// NM_011576	2.48363e-06	3.66811e-05	0.352386	-2.8378	NBS down vs BSG
1079	1416740_at	Col5a1	collagen, type V, alpha 1	NM_015734	2.48977e-06	5.61334e-06	0.124651	-8.02239	NBS down vs BSG
28605	1444291_at	Lysmd4	LysM, putative peptidoglycan-binding, domain containing 4	NM_001191051 /// NM_175215	2.49169e-06	2.25163e-06	8.31779	8.31779	NBS up vs BSG
11701	1427387_a_at	Itgb4	integrin beta 4	NM_001005608 /// NM_133663	2.49221e-06	7.33507e-07	6.7851	6.7851	NBS up vs BSG
36197	1451894_a_at	Scn8a	sodium channel, voltage-gated, type VIII, alpha	NM_001077499 /// NM_011323	2.49227e-06	5.17914e-06	8.07248	8.07248	NBS up vs BSG
10721	1426407_at	Celf1	CUGBP, Elav-like family member 1	NM_017368 /// NM_198683	2.51038e-06	1.62767e-06	0.457536	-2.18562	NBS down vs BSG
15364	1431050_at	Rps6ka5	ribosomal protein S6 kinase, polypeptide 5	NM_153587	2.51422e-06	1.49596e-06	4.21739	4.21739	NBS up vs BSG
6366	1422052_at	Cdh8	cadherin 8	NM_001039154 /// NM_007667	2.52542e-06	8.26051e-06	9.66915	9.66915	NBS up vs BSG
40747	1456444_at	Fbxo41	F-box protein 41	NM_001001160	2.53242e-06	2.70578e-05	3.87139	3.87139	NBS up vs BSG
40075	1455772_at	Pgr	progesterone receptor	NM_008829	2.53436e-06	1.19144e-05	4.22638	4.22638	NBS up vs BSG
4039	1419700_a_at	Prom1	prominin 1	NM_001163577 /// NM_001163578 /// NM_001163581 /// NM_001163582 /// NM_001163583	2.54246e-06	1.56674e-06	9.51505	9.51505	NBS up vs BSG
42466	1458163_at	BC066028	cDNA sequence BC066028	NM_001001180	2.54395e-06	3.28923e-06	3.16975	3.16975	NBS up vs BSG
18844	1434530_at	Odz4	odd Oz/ten-m homolog 4 (Drosophila)	NM_011858	2.55856e-06	1.70873e-06	7.61304	7.61304	NBS up vs BSG
40347	1456044_at	Nedd4l	neural precursor cell expressed, developmentally down-regulated gene 4-like	NM_001114386 /// NM_031881	2.57043e-06	9.16762e-05	2.48082	2.48082	NBS up vs BSG
40266	1455963_at	Tmem229a	transmembrane protein 229A	NM_177013	2.58516e-06	1.43429e-06	3.45152	3.45152	NBS up vs BSG
21439	1437125_at	Camk2a	calcium/calmodulin-dependent protein kinase II alpha	NM_009792 /// NM_177407	2.59731e-06	0.0109661	2.34159	2.34159	NBS up vs BSG
12518	1428204_at	Gabrb2	gamma-aminobutyric acid (GABA) A receptor, subunit beta 2	NM_008070	2.5977e-06	2.05067e-05	4.91768	4.91768	NBS up vs BSG
36353	1452050_at	Camk1d	calcium/calmodulin-dependent protein kinase ID	NM_177343	2.60108e-06	1.16592e-05	4.08788	4.08788	NBS up vs BSG
173	1415834_at	Dusp6	dual specificity phosphatase 6	NM_026268	2.60202e-06	8.15254e-07	0.12996	-7.69467	NBS down vs BSG
18741	1434427_a_at	Rnf157	ring finger protein 157	NM_027258	2.60514e-06	9.01444e-06	2.61934	2.61934	NBS up vs BSG
17900	1433586_at	Rgmb	RGM domain family, member B	NM_178615	2.61564e-06	1.349e-06	3.23115	3.23115	NBS up vs BSG
41036	1456733_x_at	Serpinh1	serine (or cysteine) peptidase inhibitor, clade H, member 1	NM_001111043 /// NM_001111044 /// NM_009825	2.61875e-06	4.29688e-05	0.223186	-4.48056	NBS down vs BSG
1666	1417327_at	Cav2	caveolin 2	NM_016900	2.62186e-06	1.11544e-06	0.212254	-4.71133	NBS down vs BSG
16742	1432428_at	Ankrd55	ankyrin repeat domain 55	NM_001168403 /// NM_001168404 /// NM_001168405 /// NM_029898	2.63329e-06	8.42769e-07	2.95542	2.95542	NBS up vs BSG
22577	1438263_at	9430020K01Rik	RIKEN cDNA 9430020K01 gene	NM_001081963	2.63702e-06	2.32694e-05	2.48333	2.48333	NBS up vs BSG
11214	1426900_at	Jmjd1c	jumonji domain containing 1C	NM_207221	2.63719e-06	1.84732e-06	0.455862	-2.19365	NBS down vs BSG
40838	1456535_at	Vps13c	vacuolar protein sorting 13C (yeast)	NM_177184	2.64392e-06	2.11766e-06	8.36124	8.36124	NBS up vs BSG
3919	1419580_at	Dlg4	discs, large homolog 4 (Drosophila)	NM_001109752 /// NM_007864	2.6471e-06	0.000139041	2.14905	2.14905	NBS up vs BSG
7599	1423285_at	Coch	coagulation factor C homolog (Limulus polyphemus)	NM_001198835 /// NM_007728	2.65454e-06	0.000129833	3.70635	3.70635	NBS up vs BSG
1968	1417629_at	Prodh	proline dehydrogenase	NM_011172	2.65825e-06	1.15766e-05	4.63657	4.63657	NBS up vs BSG
6421	1422107_at	2410066E13Rik	RIKEN cDNA 2410066E13 gene	NM_026629	2.66247e-06	7.63149e-06	2.19327	2.19327	NBS up vs BSG
35243	1450940_at	Gdap1	ganglioside-induced differentiation-associated-protein 1	NM_010267	2.66672e-06	1.51173e-05	4.15068	4.15068	NBS up vs BSG
10760	1426446_at	6430548M08Rik	RIKEN cDNA 6430548M08 gene	NM_001163760 /// NM_001163761 /// NM_001163762 /// NM_172286	2.66803e-06	7.2075e-06	4.30136	4.30136	NBS up vs BSG
6745	1422431_at	Magee1	melanoma antigen, family E, 1	NM_053201	2.67279e-06	2.32052e-06	2.47613	2.47613	NBS up vs BSG
23811	1439497_at	Atxn7l1	ataxin 7-like 1	NM_001033436 /// NM_028139	2.67551e-06	1.40021e-05	2.9639	2.9639	NBS up vs BSG
12898	1428584_a_at	Haghl	hydroxyacylglutathione hydrolase-like	NM_026897	2.67658e-06	7.04621e-07	2.3996	2.3996	NBS up vs BSG
12593	1428279_a_at	Atxn7l1	ataxin 7-like 1	NM_001033436 /// NM_028139	2.67877e-06	6.53583e-07	4.27692	4.27692	NBS up vs BSG
23573	1439259_x_at	Abhd4	abhydrolase domain containing 4	NM_134076	2.68284e-06	6.49905e-05	0.498753	-2.005	NBS down vs BSG
12916	1428602_at	Kcnj9	potassium inwardly-rectifying channel, subfamily J, member 9	NM_008429	2.68933e-06	0.000182001	2.74812	2.74812	NBS up vs BSG
23487	1439173_at	Hook1	hook homolog 1 (Drosophila)	NM_030014	2.69427e-06	6.23791e-05	3.27434	3.27434	NBS up vs BSG
19932	1435618_at	Pnma2	paraneoplastic antigen MA2	NM_175498	2.69483e-06	1.84434e-06	9.75688	9.75688	NBS up vs BSG
39993	1455690_at	---	---	---	2.69738e-06	1.58215e-06	8.61171	8.61171	NBS up vs BSG
4906	1420592_a_at	Anp32e	acidic (leucine-rich) nuclear phosphoprotein 32 family, member E	NM_023210	2.70031e-06	1.71182e-06	0.165339	-6.04817	NBS down vs BSG
19815	1435501_at	Atg2b	ATG2 autophagy related 2 homolog B (S. cerevisiae)	NM_029654	2.70611e-06	3.21583e-06	2.85794	2.85794	NBS up vs BSG
24969	1440655_at	Sgip1	SH3-domain GRB2-like (endophilin) interacting protein 1	NM_144906	2.70921e-06	0.00010145	2.68035	2.68035	NBS up vs BSG
18300	1433986_at	BC024659	cDNA sequence BC024659	NM_001135577	2.7144e-06	1.15925e-05	2.59215	2.59215	NBS up vs BSG
17774	1433460_at	Ttc7b	tetratricopeptide repeat domain 7B	NM_001033213	2.71551e-06	2.75278e-05	2.31824	2.31824	NBS up vs BSG
40191	1455888_at	Lingo2	leucine rich repeat and Ig domain containing 2	NM_001165999 /// NM_001166000 /// NM_001166001 /// NM_175516	2.72315e-06	1.11046e-05	3.7673	3.7673	NBS up vs BSG
26096	1441782_at	Aak1	AP2 associated kinase 1	NM_001040106 /// NM_177762	2.73534e-06	3.26574e-06	5.23512	5.23512	NBS up vs BSG
7018	1422704_at	Gyk	glycerol kinase	NM_008194 /// NM_212444	2.73946e-06	1.20948e-06	2.27303	2.27303	NBS up vs BSG
32675	1448367_at	Sdf4	stromal cell derived factor 4	NM_011341	2.74432e-06	4.85087e-06	2.81967	2.81967	NBS up vs BSG
4967	1420653_at	Tgfb1	transforming growth factor, beta 1	NM_011577	2.74531e-06	4.36664e-05	0.37442	-2.6708	NBS down vs BSG
23346	1439032_at	Haus2	HAUS augmin-like complex, subunit 2	NM_025475	2.74726e-06	5.30939e-06	0.436718	-2.28981	NBS down vs BSG
40297	1455994_x_at	Elovl1	elongation of very long chain fatty acids (FEN1/Elo2, SUR4/Elo3, yeast)-like 1	NM_001039175 /// NM_001039176 /// NM_019422	2.75024e-06	1.22748e-05	2.19689	2.19689	NBS up vs BSG
1055	1416716_at	Efs	embryonal Fyn-associated substrate	NM_010112	2.75294e-06	6.70403e-06	0.263636	-3.79312	NBS down vs BSG
35033	1450730_at	Hs2st1	heparan sulfate 2-O-sulfotransferase 1	NM_011828	2.75646e-06	6.66941e-06	0.485164	-2.06116	NBS down vs BSG
1176	1416837_at	Bax	BCL2-associated X protein	NM_007527	2.75872e-06	1.83838e-06	0.291279	-3.43314	NBS down vs BSG
20817	1436503_at	BC048546	cDNA sequence BC048546	NM_001001179	2.76441e-06	3.9948e-06	12.1995	12.1995	NBS up vs BSG
28204	1443890_at	---	---	---	2.76996e-06	1.04245e-06	2.33144	2.33144	NBS up vs BSG
44520	1460219_at	Mag	myelin-associated glycoprotein	NM_010758	2.77012e-06	8.62647e-07	43.8848	43.8848	NBS up vs BSG
23043	1438729_at	Sox1	SRY-box containing gene 1	NM_009233	2.77533e-06	2.25032e-06	4.16523	4.16523	NBS up vs BSG
32554	1448246_at	Hdac1	histone deacetylase 1	NM_008228	2.78072e-06	2.40234e-05	0.365508	-2.73592	NBS down vs BSG
18817	1434503_s_at	Lamp2	lysosomal-associated membrane protein 2	NM_001017959 /// NM_010685	2.79257e-06	3.97326e-05	0.428541	-2.3335	NBS down vs BSG
657	1416318_at	Serpinb1a	serine (or cysteine) peptidase inhibitor, clade B, member 1a	NM_025429	2.79565e-06	5.70964e-07	14.2074	14.2074	NBS up vs BSG
37784	1453481_at	Zdhhc2	zinc finger, DHHC domain containing 2	NM_178395	2.82358e-06	6.00947e-07	0.261299	-3.82703	NBS down vs BSG
17867	1433553_at	Garnl3	GTPase activating RANGAP domain-like 3	NM_178888	2.83147e-06	0.000109491	3.27667	3.27667	NBS up vs BSG
8808	1424494_s_at	Flywch2	FLYWCH family member 2	NM_029798	2.8342e-06	2.04753e-06	4.04303	4.04303	NBS up vs BSG
10825	1426511_at	Susd2	sushi domain containing 2	NM_001162913 /// NM_027890	2.83731e-06	9.43182e-07	6.8183	6.8183	NBS up vs BSG
6242	1421928_at	Epha4	Eph receptor A4	NM_007936	2.86047e-06	0.000231728	2.93042	2.93042	NBS up vs BSG
34967	1450664_at	Gabpa	GA repeat binding protein, alpha	NM_008065	2.87058e-06	3.98101e-06	0.293723	-3.40457	NBS down vs BSG
34018	1449711_at	Atp6v1e1	ATPase, H+ transporting, lysosomal V1 subunit E1	NM_007510	2.88862e-06	4.56675e-06	2.29093	2.29093	NBS up vs BSG
10805	1426491_at	Herc2	hect (homologous to the E6-AP (UBE3A) carboxyl terminus) domain and RCC1 (CHC1)-	NM_010418	2.89394e-06	3.38105e-06	2.08953	2.08953	NBS up vs BSG
13757	1429443_at	Cpne4	copine IV	NM_028719	2.91122e-06	1.33531e-05	8.04579	8.04579	NBS up vs BSG
8097	1423783_at	Tor2a	torsin family 2, member A	NM_152800	2.92157e-06	2.58718e-06	0.495492	-2.0182	NBS down vs BSG
7112	1422798_at	Cntnap2	contactin associated protein-like 2	NM_001004357 /// NM_025771	2.92706e-06	2.93474e-06	10.6909	10.6909	NBS up vs BSG
40477	1456174_x_at	Ndrg1	N-myc downstream regulated gene 1	NM_008681	2.9288e-06	1.10727e-06	17.986	17.986	NBS up vs BSG
9516	1425202_a_at	Ank3	ankyrin 3, epithelial	NM_009670 /// NM_146005 /// NM_170687 /// NM_170688 /// NM_170689 /// NM_170690	2.93849e-06	3.08655e-06	3.09885	3.09885	NBS up vs BSG
10956	1426642_at	Fn1	fibronectin 1	NM_010233	2.94464e-06	3.46723e-05	0.170965	-5.84915	NBS down vs BSG
18116	1433802_at	Tmem151a	transmembrane protein 151A	NM_001001885	2.94949e-06	2.37686e-06	6.98029	6.98029	NBS up vs BSG
18287	1433973_at	Sephs1	selenophosphate synthetase 1	NM_175400	2.95674e-06	4.13018e-06	0.356154	-2.80778	NBS down vs BSG
38571	1454268_a_at	Cyba	cytochrome b-245, alpha polypeptide	NM_007806	2.95692e-06	1.02128e-05	0.186444	-5.36354	NBS down vs BSG
32815	1448507_at	Efhd1	EF hand domain containing 1	NM_028889	2.96413e-06	1.57296e-06	32.1038	32.1038	NBS up vs BSG
30887	1446573_at	Edil3	EGF-like repeats and discoidin I-like domains 3	NM_001037987 /// NM_010103	2.96839e-06	1.23036e-06	2.82434	2.82434	NBS up vs BSG
12450	1428136_at	Sfrp1	secreted frizzled-related protein 1	NM_013834	2.9749e-06	4.42944e-07	5.93108	5.93108	NBS up vs BSG
11144	1426830_a_at	Ahcyl1	S-adenosylhomocysteine hydrolase-like 1	NM_145542	2.9766e-06	2.39795e-06	2.02365	2.02365	NBS up vs BSG
7464	1423150_at	Scg5	secretogranin V	NM_009162	2.98101e-06	1.82419e-05	2.42483	2.42483	NBS up vs BSG
13139	1428825_at	Nr6a1	nuclear receptor subfamily 6, group A, member 1	NM_001159548 /// NM_001159549 /// NM_010264	2.98117e-06	1.43875e-06	2.01561	2.01561	NBS up vs BSG
19956	1435642_at	Prr18	proline rich region 18	NM_178774 /// NR_028280	2.98554e-06	2.46649e-06	5.09901	5.09901	NBS up vs BSG
17966	1433652_at	Igsf1	immunoglobulin superfamily, member 1	NM_177591 /// NM_177915 /// NM_183335 /// NM_183336	2.99551e-06	1.31584e-06	15.7072	15.7072	NBS up vs BSG
39497	1455194_at	Mapk8ip2	mitogen-activated protein kinase 8 interacting protein 2	NM_021921	3.00438e-06	4.06939e-06	3.36681	3.36681	NBS up vs BSG
18327	1434013_at	Ablim3	actin binding LIM protein family, member 3	NM_001164491 /// NM_198649	3.00567e-06	6.33229e-06	4.41618	4.41618	NBS up vs BSG
21924	1437610_x_at	Rps8	ribosomal protein S8	NM_009098	3.00795e-06	8.67563e-06	0.490998	-2.03667	NBS down vs BSG
314	1415975_at	Carhsp1	calcium regulated heat stable protein 1	NM_025821	3.03213e-06	1.04037e-06	2.59667	2.59667	NBS up vs BSG
35107	1450804_at	Kif5c	kinesin family member 5C	NM_008449	3.03493e-06	1.4499e-05	5.75582	5.75582	NBS up vs BSG
36006	1451703_s_at	Aprt	adenine phosphoribosyl transferase	NM_009698	3.04092e-06	5.42865e-06	0.409939	-2.43939	NBS down vs BSG
21606	1437292_at	Clvs2	clavesin 2	NM_175448	3.04519e-06	4.82213e-06	7.56856	7.56856	NBS up vs BSG
763	1416424_at	Plin3	perilipin 3	NM_025836	3.04685e-06	5.99787e-07	3.55224	3.55224	NBS up vs BSG
10657	1426343_at	Stt3b	STT3, subunit of the oligosaccharyltransferase complex, homolog B (S. cerevisiae	NM_024222	3.05226e-06	1.50965e-06	0.383541	-2.60728	NBS down vs BSG
34350	1450047_at	Hs6st2	heparan sulfate 6-O-sulfotransferase 2	NM_001077202 /// NM_015819	3.0697e-06	6.19352e-06	3.69698	3.69698	NBS up vs BSG
25216	1440902_at	Ermn	ermin, ERM-like protein	NM_029972	3.07848e-06	1.78274e-06	153.811	153.811	NBS up vs BSG
13398	1429084_at	Vezf1	vascular endothelial zinc finger 1	NM_016686	3.08012e-06	1.61719e-05	0.354917	-2.81756	NBS down vs BSG
8162	1423848_at	Mphosph6	M phase phosphoprotein 6	NM_026758	3.08024e-06	1.39957e-06	0.302542	-3.30533	NBS down vs BSG
11210	1426896_at	Zfp191	zinc finger protein 191	NM_021559	3.08409e-06	8.15898e-05	0.496645	-2.01351	NBS down vs BSG
44866	1460566_at	Mtap1a	microtubule-associated protein 1 A	NM_001173506 /// NM_032393	3.08745e-06	2.24287e-06	6.26781	6.26781	NBS up vs BSG
40188	1455885_at	Amz1	archaelysin family metallopeptidase 1	NM_173405	3.09083e-06	2.56519e-05	0.231122	-4.32673	NBS down vs BSG
20156	1435842_at	Nat8l	N-acetyltransferase 8-like	NM_001001985	3.09156e-06	2.9513e-06	5.21909	5.21909	NBS up vs BSG
8669	1424355_a_at	Sin3b	transcriptional regulator, SIN3B (yeast)	NM_001113248 /// NM_009188	3.10158e-06	1.15828e-06	0.243096	-4.1136	NBS down vs BSG
12446	1428132_at	Cdc42se1	CDC42 small effector 1	NM_001038708 /// NM_172395	3.10663e-06	8.48247e-06	0.217459	-4.59856	NBS down vs BSG
18680	1434366_x_at	C1qb	complement component 1, q subcomponent, beta polypeptide	NM_009777	3.10711e-06	3.18164e-06	0.144783	-6.90688	NBS down vs BSG
8308	1423994_at	Kif1b	kinesin family member 1B	NM_008441 /// NM_207682	3.1104e-06	3.92849e-06	2.25574	2.25574	NBS up vs BSG
33270	1448962_at	Myh11	myosin, heavy polypeptide 11, smooth muscle	NM_001161775 /// NM_013607	3.11101e-06	1.37255e-06	4.54898	4.54898	NBS up vs BSG
44907	1460607_at	Igsf11	immunoglobulin superfamily, member 11	NM_170599	3.11343e-06	8.32443e-07	4.83551	4.83551	NBS up vs BSG
39926	1455623_at	Mfsd4	major facilitator superfamily domain containing 4	NM_001114662 /// NM_172510	3.11733e-06	1.67912e-05	3.32912	3.32912	NBS up vs BSG
18233	1433919_at	Asb4	ankyrin repeat and SOCS box-containing 4	NM_023048	3.12012e-06	3.26977e-06	2.67991	2.67991	NBS up vs BSG
12481	1428167_a_at	Mpzl1	myelin protein zero-like 1	NM_001001880 /// NM_001083897	3.1203e-06	4.22126e-05	0.373954	-2.67412	NBS down vs BSG
22040	1437726_x_at	C1qb	complement component 1, q subcomponent, beta polypeptide	NM_009777	3.12256e-06	3.03295e-06	0.0980612	-10.1977	NBS down vs BSG
22250	1437936_at	Ccdc160	coiled-coil domain containing 160	NM_001034059	3.13785e-06	2.27565e-06	3.56859	3.56859	NBS up vs BSG
4499	1420172_at	---	---	---	3.14567e-06	7.0116e-06	0.380004	-2.63155	NBS down vs BSG
6342	1422028_a_at	Ets1	E26 avian leukemia oncogene 1, 5' domain	NM_001038642 /// NM_011808	3.1529e-06	3.63527e-06	0.293824	-3.40339	NBS down vs BSG
40515	1456212_x_at	Socs3	suppressor of cytokine signaling 3	NM_007707	3.15322e-06	8.07949e-06	0.140362	-7.12442	NBS down vs BSG
40690	1456387_at	Nol4	nucleolar protein 4	NM_001161483 /// NM_199024	3.15866e-06	0.000269152	0.445894	-2.24269	NBS down vs BSG
24157	1439843_at	Camk4	calcium/calmodulin-dependent protein kinase IV	NM_009793	3.16107e-06	4.62534e-05	13.8691	13.8691	NBS up vs BSG
20162	1435848_at	D430041D05Rik	RIKEN cDNA D430041D05 gene	NM_001033347	3.16824e-06	2.3056e-05	4.78464	4.78464	NBS up vs BSG
33410	1449102_at	Ebf2	early B-cell factor 2	NM_010095	3.17834e-06	2.37209e-06	2.19592	2.19592	NBS up vs BSG
5239	1420925_at	Tub	tubby candidate gene	NM_021885	3.19427e-06	6.51414e-07	0.203645	-4.91051	NBS down vs BSG
36513	1452210_at	Dna2	DNA replication helicase 2 homolog (yeast)	NM_177372	3.20013e-06	3.72602e-05	0.360934	-2.77059	NBS down vs BSG
37576	1453273_at	Kcnv1	potassium channel, subfamily V, member 1	NM_026200	3.2133e-06	0.008279	0.422434	-2.36723	NBS down vs BSG
34673	1450370_a_at	Kcnip4	Kv channel interacting protein 4	NM_030265	3.21575e-06	9.65359e-06	10.3857	10.3857	NBS up vs BSG
9766	1425452_s_at	Fam84a	family with sequence similarity 84, member A	NM_029007	3.2187e-06	6.81235e-06	8.30167	8.30167	NBS up vs BSG
35532	1451229_at	Hdac11	histone deacetylase 11	NM_144919	3.21988e-06	1.79128e-06	12.2018	12.2018	NBS up vs BSG
22740	1438426_at	Shisa4	shisa homolog 4 (Xenopus laevis)	NM_175259	3.23817e-06	1.18376e-06	3.97141	3.97141	NBS up vs BSG
19652	1435338_at	Cdk6	cyclin-dependent kinase 6	NM_009873	3.24916e-06	2.86415e-06	0.225672	-4.43122	NBS down vs BSG
11607	1427293_a_at	Auts2	autism susceptibility candidate 2	NM_177047	3.26414e-06	2.17624e-05	3.44916	3.44916	NBS up vs BSG
13427	1429113_at	2900092E17Rik /// Prrt2	RIKEN cDNA 2900092E17 gene /// proline-rich transmembrane protein 2	NM_001102563 /// NM_030240	3.26483e-06	1.06085e-05	8.75988	8.75988	NBS up vs BSG
1710	1417371_at	Peli1	pellino 1	NM_023324	3.27738e-06	2.15675e-06	0.428073	-2.33605	NBS down vs BSG
25184	1440870_at	Prdm16	PR domain containing 16	NM_001177995 /// NM_027504	3.28531e-06	5.46989e-06	4.19516	4.19516	NBS up vs BSG
38296	1453993_a_at	Bnip2	BCL2/adenovirus E1B interacting protein 2	NM_001008238 /// NM_016787	3.29419e-06	4.2057e-06	0.288235	-3.46939	NBS down vs BSG
19699	1435385_at	Tshz2	teashirt zinc finger family member 2	NM_080455	3.29776e-06	2.07665e-05	0.199184	-5.02047	NBS down vs BSG
18851	1434537_at	Slco3a1	solute carrier organic anion transporter family, member 3a1	NM_001038643 /// NM_023908	3.30786e-06	3.20596e-06	4.75667	4.75667	NBS up vs BSG
9653	1425339_at	Plcb4	phospholipase C, beta 4	NM_013829	3.3084e-06	6.3413e-06	6.25731	6.25731	NBS up vs BSG
12468	1428154_s_at	Ppapdc1b	phosphatidic acid phosphatase type 2 domain containing 1B	NM_028000	3.30867e-06	1.24639e-06	0.431173	-2.31926	NBS down vs BSG
34496	1450193_at	Hcn1	hyperpolarization-activated, cyclic nucleotide-gated K+ 1	NM_010408	3.31214e-06	2.91638e-06	30.3376	30.3376	NBS up vs BSG
2522	1418183_a_at	Cyth1	cytohesin 1	NM_001112699 /// NM_001112700 /// NM_011180	3.31624e-06	1.17897e-06	3.87825	3.87825	NBS up vs BSG
1899	1417560_at	Sfxn1	sideroflexin 1	NM_027324	3.3308e-06	1.85297e-06	0.455199	-2.19684	NBS down vs BSG
9156	1424842_a_at	Arhgap24	Rho GTPase activating protein 24	NM_029270 /// NM_146161	3.3323e-06	8.42432e-06	2.85056	2.85056	NBS up vs BSG
23350	1439036_a_at	Atp1b1	ATPase, Na+/K+ transporting, beta 1 polypeptide	NM_009721	3.33367e-06	2.93884e-06	4.55698	4.55698	NBS up vs BSG
42122	1457819_at	Scn9a	sodium channel, voltage-gated, type IX, alpha	NM_018852	3.34066e-06	1.09861e-06	2.63852	2.63852	NBS up vs BSG
13420	1429106_at	4921509J17Rik /// Hspa4l	RIKEN cDNA 4921509J17 gene /// heat shock protein 4 like	NM_011020	3.34719e-06	1.57139e-06	8.06417	8.06417	NBS up vs BSG
7123	1422809_at	Rims2	regulating synaptic membrane exocytosis 2	NM_053271	3.34898e-06	0.00011329	2.03552	2.03552	NBS up vs BSG
42313	1458010_at	---	---	---	3.3537e-06	9.58225e-05	3.73249	3.73249	NBS up vs BSG
823	1416484_at	Ttc3	tetratricopeptide repeat domain 3	NM_009441	3.36212e-06	4.58544e-06	3.00317	3.00317	NBS up vs BSG
22485	1438171_x_at	Mettl9	methyltransferase like 9	NM_021554	3.3652e-06	1.1199e-06	0.349109	-2.86443	NBS down vs BSG
5710	1421396_at	Pcsk1	proprotein convertase subtilisin/kexin type 1	NM_013628	3.38593e-06	4.04203e-06	4.27876	4.27876	NBS up vs BSG
21841	1437527_x_at	Mcl1	myeloid cell leukemia sequence 1	NM_008562	3.39101e-06	7.32934e-06	0.479107	-2.08722	NBS down vs BSG
22787	1438473_at	Arl15	ADP-ribosylation factor-like 15	NM_172595	3.39252e-06	6.10065e-06	0.422941	-2.3644	NBS down vs BSG
1898	1417559_at	Sfxn1	sideroflexin 1	NM_027324	3.39357e-06	1.67894e-06	0.357811	-2.79477	NBS down vs BSG
709	1416370_at	Zscan21	zinc finger and SCAN domain containing 21	NM_001044703 /// NM_001044704 /// NM_001044705 /// NM_011757	3.40191e-06	4.39971e-06	0.464898	-2.15101	NBS down vs BSG
8491	1424177_at	Tmem38a	transmembrane protein 38A	NM_144534	3.40937e-06	0.000176273	2.34008	2.34008	NBS up vs BSG
14154	1429840_at	4933439G12Rik	RIKEN cDNA 4933439G12 gene	---	3.41448e-06	3.16291e-06	2.45497	2.45497	NBS up vs BSG
40344	1456041_at	Snx16	sorting nexin 16	NM_001127191 /// NM_029068	3.42787e-06	3.16258e-06	2.74892	2.74892	NBS up vs BSG
41049	1456746_a_at	Cd99l2	CD99 antigen-like 2	NM_138309	3.43159e-06	3.9039e-06	2.13949	2.13949	NBS up vs BSG
36116	1451813_at	Oprk1	opioid receptor, kappa 1	NM_011011	3.43691e-06	0.000119819	2.31948	2.31948	NBS up vs BSG
39713	1455410_at	Faim2	Fas apoptotic inhibitory molecule 2	NM_001038658 /// NM_028224	3.44302e-06	2.71253e-06	14.3805	14.3805	NBS up vs BSG
1938	1417599_at	Cd276	CD276 antigen	NM_133983	3.44896e-06	3.7402e-06	0.168641	-5.92975	NBS down vs BSG
5776	1421462_a_at	Lepre1	leprecan 1	NM_001042411 /// NM_019782 /// NM_019783	3.45738e-06	2.38226e-05	0.366741	-2.72672	NBS down vs BSG
19970	1435656_at	Gmps	guanine monophosphate synthetase	NM_001033300	3.45892e-06	2.68003e-06	2.28902	2.28902	NBS up vs BSG
28564	1444250_at	---	---	---	3.47365e-06	9.25617e-07	4.0299	4.0299	NBS up vs BSG
17916	1433602_at	Gabra5	gamma-aminobutyric acid (GABA) A receptor, subunit alpha 5	NM_176942	3.47377e-06	6.28384e-06	13.9369	13.9369	NBS up vs BSG
11600	1427286_at	D11Bwg0517e	DNA segment, Chr 11, Brigham & Women's Genetics 0517 expressed	NM_001024931 /// NM_001039167 /// NM_001039168	3.47596e-06	1.60278e-05	14.0363	14.0363	NBS up vs BSG
8400	1424086_at	Oaf	OAF homolog (Drosophila)	NM_178644	3.48254e-06	1.20441e-05	0.291248	-3.4335	NBS down vs BSG
13050	1428736_at	Gramd3	GRAM domain containing 3	NM_026240	3.48479e-06	4.95053e-07	2.44467	2.44467	NBS up vs BSG
13240	1428926_at	1110003O08Rik	RIKEN cDNA 1110003O08 gene	---	3.48617e-06	5.81749e-06	3.4939	3.4939	NBS up vs BSG
8445	1424131_at	Col6a3	collagen, type VI, alpha 3	XM_003085326 /// XM_003086176 /// XM_003086177 /// XM_003086178 /// XM_003086179	3.48853e-06	2.01169e-05	0.0720759	-13.8743	NBS down vs BSG
34928	1450625_at	Col5a2	collagen, type V, alpha 2	NM_007737	3.48883e-06	2.43116e-05	0.105104	-9.51435	NBS down vs BSG
1975	1417636_at	Slc6a9	solute carrier family 6 (neurotransmitter transporter, glycine), member 9	NM_008135	3.51992e-06	3.86067e-05	2.19477	2.19477	NBS up vs BSG
33626	1449318_at	Tubg2	tubulin, gamma 2	NM_134028	3.5242e-06	6.88863e-06	3.86681	3.86681	NBS up vs BSG
33802	1449494_at	Rab3c	RAB3C, member RAS oncogene family	NM_023852	3.52732e-06	1.46228e-05	11.2465	11.2465	NBS up vs BSG
1295	1416956_at	Kcnab2	potassium voltage-gated channel, shaker-related subfamily, beta member 2	NM_010598	3.53355e-06	2.59316e-06	11.6283	11.6283	NBS up vs BSG
27350	1443036_at	Zfp804a	zinc finger protein 804A	NM_175513	3.53704e-06	4.8147e-06	12.1476	12.1476	NBS up vs BSG
7500	1423186_at	Tiam2	T-cell lymphoma invasion and metastasis 2	NM_001122998 /// NM_011878	3.5459e-06	0.00203977	2.40807	2.40807	NBS up vs BSG
19376	1435062_at	Srrm4	serine/arginine repetitive matrix 4	NM_026886	3.55684e-06	1.08124e-05	3.93534	3.93534	NBS up vs BSG
22332	1438018_at	Hook1	hook homolog 1 (Drosophila)	NM_030014	3.55708e-06	6.81296e-05	2.37346	2.37346	NBS up vs BSG
33076	1448768_at	Mog	myelin oligodendrocyte glycoprotein	NM_010814	3.57943e-06	2.12447e-06	128.243	128.243	NBS up vs BSG
2817	1418478_at	Lmo1	LIM domain only 1	NM_057173	3.58266e-06	1.58464e-05	0.300992	-3.32235	NBS down vs BSG
2792	1418453_a_at	Atp1b1	ATPase, Na+/K+ transporting, beta 1 polypeptide	NM_009721	3.58386e-06	3.62998e-06	5.17872	5.17872	NBS up vs BSG
20797	1436483_at	Myt1l	myelin transcription factor 1-like	NM_001093775 /// NM_001093776 /// NM_001093778 /// NM_008666	3.58738e-06	2.10738e-05	5.85862	5.85862	NBS up vs BSG
28546	1444232_at	LOC100503436 /// Prkg1	hypothetical LOC100503436 /// protein kinase, cGMP-dependent, type I	NM_001013833 /// NM_011160 /// XR_106017 /// XR_107170	3.59531e-06	2.2487e-06	0.272123	-3.67481	NBS down vs BSG
44685	1460385_a_at	Rnf112	ring finger protein 112	NM_009548	3.60044e-06	0.00133961	2.22678	2.22678	NBS up vs BSG
18849	1434535_at	Krt222	keratin 222	NM_172946	3.60867e-06	3.45954e-06	5.57958	5.57958	NBS up vs BSG
2443	1418104_at	Nrip3	nuclear receptor interacting protein 3	NM_020610	3.61295e-06	4.31202e-06	23.9551	23.9551	NBS up vs BSG
17904	1433590_at	Herc3	hect domain and RLD 3	NM_028705	3.61457e-06	3.02282e-05	2.70781	2.70781	NBS up vs BSG
40680	1456377_x_at	Limd2	LIM domain containing 2	NM_172397	3.63828e-06	3.52699e-06	0.247604	-4.03871	NBS down vs BSG
11475	1427161_at	Cenpf	centromere protein F	NM_001081363	3.648e-06	5.69079e-06	0.0343872	-29.0806	NBS down vs BSG
9563	1425249_a_at	Tyro3	TYRO3 protein tyrosine kinase 3	NM_019392	3.64835e-06	4.14943e-06	5.24052	5.24052	NBS up vs BSG
2198	1417859_at	Gas7	growth arrest specific 7	NM_001109657 /// NM_008088	3.65031e-06	0.00023984	2.41637	2.41637	NBS up vs BSG
39277	1454974_at	Ntn1	netrin 1	NM_008744	3.65448e-06	1.20714e-05	0.096869	-10.3232	NBS down vs BSG
39332	1455029_at	Kif21a	kinesin family member 21A	NM_001109040 /// NM_001109041 /// NM_001109042 /// NM_016705	3.66837e-06	1.63742e-06	25.5208	25.5208	NBS up vs BSG
33364	1449056_at	E330009J07Rik	RIKEN cDNA E330009J07 gene	NM_175528	3.66874e-06	2.44078e-06	3.09165	3.09165	NBS up vs BSG
40082	1455779_at	Mtap1a	microtubule-associated protein 1 A	NM_001173506 /// NM_032393	3.69585e-06	1.79892e-06	3.87201	3.87201	NBS up vs BSG
21248	1436934_s_at	Aco2	aconitase 2, mitochondrial	NM_080633	3.70304e-06	3.62759e-06	2.07862	2.07862	NBS up vs BSG
2053	1417714_x_at	Hba-a1 /// Hba-a2	hemoglobin alpha, adult chain 1 /// hemoglobin alpha, adult chain 2	NM_001083955 /// NM_008218	3.70599e-06	3.12833e-06	11.1982	11.1982	NBS up vs BSG
36308	1452005_at	Dlat	dihydrolipoamide S-acetyltransferase (E2 component of pyruvate dehydrogenase com	NM_145614	3.70909e-06	3.96682e-06	4.05677	4.05677	NBS up vs BSG
39493	1455190_at	Gng7	guanine nucleotide binding protein (G protein), gamma 7	NM_001038655 /// NM_010319	3.71222e-06	0.00176323	2.4378	2.4378	NBS up vs BSG
26735	1442421_at	---	---	---	3.72545e-06	9.66482e-06	2.43668	2.43668	NBS up vs BSG
39616	1455313_at	Ablim2	actin-binding LIM protein 2	NM_001177696 /// NM_001177697 /// NM_001177698 /// NM_001177699 /// NM_001177700	3.7267e-06	6.32292e-06	2.07829	2.07829	NBS up vs BSG
12054	1427740_a_at	Gm12606	predicted gene 12606	---	3.73921e-06	4.40496e-06	0.0779132	-12.8348	NBS down vs BSG
10128	1425814_a_at	Calcrl	calcitonin receptor-like	NM_018782	3.73973e-06	1.09465e-05	0.14816	-6.74945	NBS down vs BSG
14334	1430020_x_at	Hnrnpa1	heterogeneous nuclear ribonucleoprotein A1	NM_001039129 /// NM_010447	3.74231e-06	3.68803e-06	0.273444	-3.65705	NBS down vs BSG
32545	1448237_x_at	Ldhb	lactate dehydrogenase B	NM_008492	3.75356e-06	5.15718e-06	2.46101	2.46101	NBS up vs BSG
22291	1437977_at	Sgtb	Small glutamine-rich tetratricopeptide repeat (TPR)-containing, beta	NM_144838	3.7587e-06	4.56648e-05	3.35854	3.35854	NBS up vs BSG
39725	1455422_x_at	2014-09-04	septin 4	NM_011129	3.76052e-06	1.31555e-06	5.77804	5.77804	NBS up vs BSG
2905	1418566_s_at	Nudcd2	NudC domain containing 2	NM_026023	3.7657e-06	4.58616e-06	0.485728	-2.05877	NBS down vs BSG
33045	1448737_at	Tspan7	tetraspanin 7	NM_019634	3.7671e-06	4.82653e-05	2.06479	2.06479	NBS up vs BSG
34126	1449823_at	Dach2	dachshund 2 (Drosophila)	NM_001142570 /// NM_033605	3.76755e-06	2.59728e-05	0.194036	-5.15368	NBS down vs BSG
3700	1419361_at	Ss18	synovial sarcoma translocation, Chromosome 18	NM_001161369 /// NM_001161370 /// NM_001161371 /// NM_009280	3.77172e-06	1.40877e-05	0.264298	-3.78361	NBS down vs BSG
11771	1427457_a_at	Bmp1	bone morphogenetic protein 1	NM_009755 /// NR_033241	3.77346e-06	6.53645e-06	0.284502	-3.51491	NBS down vs BSG
1627	1417288_at	Plekha2	pleckstrin homology domain-containing, family A (phosphoinositide binding specif	NM_031257	3.77432e-06	1.0353e-05	0.325052	-3.07643	NBS down vs BSG
40022	1455719_at	Tubb5	tubulin, beta 5	NM_011655	3.77732e-06	9.40309e-06	0.311578	-3.20947	NBS down vs BSG
29863	1445549_at	---	---	---	3.78422e-06	2.39493e-06	8.75572	8.75572	NBS up vs BSG
14689	1430375_a_at	Ccl27a /// Ccl27b	chemokine (C-C motif) ligand 27A /// chemokine (C-C motif) ligand 27b	NM_001048179 /// NM_001164044 /// NM_001164045 /// NM_011336 /// XM_001473998 //	3.80353e-06	1.71391e-05	11.0835	11.0835	NBS up vs BSG
42677	1458374_at	C79407	expressed sequence C79407	NM_172578	3.8128e-06	4.33559e-06	0.0482773	-20.7137	NBS down vs BSG
238	1415899_at	Junb	Jun-B oncogene	NM_008416	3.81318e-06	1.84749e-06	0.219873	-4.54808	NBS down vs BSG
17833	1433519_at	Nucks1	nuclear casein kinase and cyclin-dependent kinase substrate 1	NM_001145804 /// NM_175294	3.82086e-06	9.77246e-07	0.494954	-2.02039	NBS down vs BSG
14184	1429870_at	Tnik	TRAF2 and NCK interacting kinase	NM_001163007 /// NM_001163008 /// NM_001163009 /// NM_026910	3.82188e-06	4.39807e-06	0.349094	-2.86455	NBS down vs BSG
24155	1439841_at	Zfyve27	zinc finger, FYVE domain containing 27	NM_001164531 /// NM_177319	3.8238e-06	5.70531e-06	2.10059	2.10059	NBS up vs BSG
26540	1442226_at	Sema3e	sema domain, immunoglobulin domain (Ig), short basic domain, secreted, (semaphor	NM_011348	3.82847e-06	1.16951e-06	29.5899	29.5899	NBS up vs BSG
21561	1437247_at	Fosl2	fos-like antigen 2	NM_008037	3.82962e-06	1.5853e-06	0.175494	-5.69821	NBS down vs BSG
10660	1426346_at	Prepl	prolyl endopeptidase-like	NM_001163622 /// NM_001163623 /// NM_001163624 /// NM_145984	3.83153e-06	4.47017e-06	7.50912	7.50912	NBS up vs BSG
820	1416481_s_at	Higd1a	HIG1 domain family, member 1A	NM_019814	3.83496e-06	3.89064e-06	2.55259	2.55259	NBS up vs BSG
22407	1438093_x_at	Dbi	diazepam binding inhibitor	NM_001037999 /// NM_007830	3.83635e-06	7.86561e-05	0.471284	-2.12186	NBS down vs BSG
20746	1436432_at	B230343J05Rik	RIKEN cDNA B230343J05 gene	---	3.84256e-06	2.00896e-05	4.21005	4.21005	NBS up vs BSG
2207	1417868_a_at	Ctsz	cathepsin Z	NM_022325	3.84798e-06	1.91409e-05	0.296201	-3.37609	NBS down vs BSG
8720	1424406_at	Bcl2l13	BCL2-like 13 (apoptosis facilitator)	NM_153516	3.84844e-06	1.69744e-06	0.432114	-2.3142	NBS down vs BSG
41176	1456873_at	Clic5	chloride intracellular channel 5	NM_172621	3.85663e-06	2.66115e-06	0.113709	-8.79434	NBS down vs BSG
44901	1460601_at	Myrip	myosin VIIA and Rab interacting protein	NM_144557	3.86785e-06	1.38415e-05	6.44995	6.44995	NBS up vs BSG
2433	1418094_s_at	Car4	carbonic anhydrase 4	NM_007607	3.8693e-06	1.80426e-05	5.58189	5.58189	NBS up vs BSG
3085	1418746_at	Pnkd	paroxysmal nonkinesiogenic dyskinesia	NM_001039509 /// NM_019999 /// NM_025580	3.87694e-06	1.59791e-06	9.56504	9.56504	NBS up vs BSG
2385	1418046_at	Nap1l2	nucleosome assembly protein 1-like 2	NM_008671	3.88063e-06	3.54333e-06	5.91417	5.91417	NBS up vs BSG
35588	1451285_at	Fus	fusion, derived from t(12;16) malignant liposarcoma (human)	NM_139149	3.89803e-06	1.83106e-06	0.427681	-2.33819	NBS down vs BSG
41162	1456859_at	Lnp	limb and neural patterns	NM_001110209 /// NM_027133	3.90518e-06	2.53914e-06	3.31499	3.31499	NBS up vs BSG
6104	1421790_a_at	Kcnab3	potassium voltage-gated channel, shaker-related subfamily, beta member 3	NM_010599	3.91092e-06	1.73033e-05	2.3747	2.3747	NBS up vs BSG
6792	1422478_a_at	Acss2	acyl-CoA synthetase short-chain family member 2	NM_019811	3.92806e-06	1.54668e-06	5.86493	5.86493	NBS up vs BSG
36683	1452380_at	Epha7	Eph receptor A7	NM_001122889 /// NM_010141	3.92819e-06	0.00911918	2.24975	2.24975	NBS up vs BSG
14464	1430150_at	Dcp2	DCP2 decapping enzyme homolog (S. cerevisiae)	NM_027490	3.93421e-06	9.29163e-07	2.10728	2.10728	NBS up vs BSG
24206	1439892_at	Brsk1	BR serine/threonine kinase 1	NM_001003920 /// NM_001168572	3.93739e-06	7.64686e-06	2.95376	2.95376	NBS up vs BSG
4935	1420621_a_at	App	amyloid beta (A4) precursor protein	NM_001198823 /// NM_001198824 /// NM_001198825 /// NM_001198826 /// NM_007471	3.94382e-06	4.23986e-06	2.28031	2.28031	NBS up vs BSG
1550	1417211_a_at	1110032A03Rik	RIKEN cDNA 1110032A03 gene	NM_023483	3.94453e-06	3.49121e-06	2.24353	2.24353	NBS up vs BSG
35482	1451179_a_at	Qk	quaking	NM_001159516 /// NM_001159517 /// NM_021881	3.95217e-06	1.30335e-05	0.316288	-3.16168	NBS down vs BSG
6815	1422501_s_at	Idh3a	isocitrate dehydrogenase 3 (NAD+) alpha	NM_029573	3.96754e-06	5.86523e-06	2.74328	2.74328	NBS up vs BSG
11465	1427151_at	Qser1	glutamine and serine rich 1	NM_001123327	3.96838e-06	1.17826e-05	0.470191	-2.12679	NBS down vs BSG
40554	1456251_x_at	Tspo	translocator protein	NM_009775	3.96998e-06	2.08652e-05	0.240092	-4.16507	NBS down vs BSG
32910	1448602_at	Pygm	muscle glycogen phosphorylase	NM_011224	3.97141e-06	1.46901e-06	9.76809	9.76809	NBS up vs BSG
37399	1453096_x_at	Rpl27	ribosomal protein L27	NM_011289	3.9799e-06	6.93721e-06	0.391373	-2.55511	NBS down vs BSG
5078	1420764_at	Scrg1	scrapie responsive gene 1	NM_009136	3.99555e-06	4.2738e-06	0.196456	-5.09021	NBS down vs BSG
11278	1426964_at	3110003A17Rik	RIKEN cDNA 3110003A17 gene	NM_028440	4.00414e-06	3.66912e-05	0.39185	-2.552	NBS down vs BSG
24534	1440220_at	Ocln	occludin	NM_008756	4.00604e-06	2.43052e-06	2.23201	2.23201	NBS up vs BSG
35802	1451499_at	Cadps2	Ca2+-dependent activator protein for secretion 2	NM_153163	4.02091e-06	0.00136858	3.19302	3.19302	NBS up vs BSG
19347	1435033_at	Arhgef4	Rho guanine nucleotide exchange factor (GEF) 4	NM_183019	4.02392e-06	3.02585e-06	5.60201	5.60201	NBS up vs BSG
45011	1460711_at	Dnajc21	DnaJ (Hsp40) homolog, subfamily C, member 21	NM_030046	4.0282e-06	1.06273e-06	3.71802	3.71802	NBS up vs BSG
24871	1440557_at	Ipw	Imprinted gene in the Prader-Willi syndrome region	NR_015351	4.02889e-06	2.96849e-06	3.66624	3.66624	NBS up vs BSG
34547	1450244_a_at	Map4k2	mitogen-activated protein kinase kinase kinase kinase 2	NM_009006	4.03962e-06	1.10071e-06	3.57437	3.57437	NBS up vs BSG
19362	1435048_at	AI854703	expressed sequence AI854703	NR_027236	4.04382e-06	2.70173e-06	8.95835	8.95835	NBS up vs BSG
39393	1455090_at	Angptl2	angiopoietin-like 2	NM_011923	4.04463e-06	2.30471e-05	0.426193	-2.34636	NBS down vs BSG
21550	1437236_a_at	Zfp110	zinc finger protein 110	NM_022981	4.04639e-06	1.40929e-05	0.369413	-2.707	NBS down vs BSG
36967	1452664_a_at	Tm7sf3	transmembrane 7 superfamily member 3	NM_026281	4.06919e-06	1.02209e-05	0.25199	-3.96841	NBS down vs BSG
12761	1428447_at	Tmem14a	transmembrane protein 14A	NM_029398	4.07394e-06	2.29341e-05	2.43742	2.43742	NBS up vs BSG
39787	1455484_at	Elavl3	ELAV (embryonic lethal, abnormal vision, Drosophila)-like 3 (Hu antigen C)	NM_010487	4.0849e-06	2.99332e-06	4.21872	4.21872	NBS up vs BSG
10361	1426047_a_at	Ptprr	protein tyrosine phosphatase, receptor type, R	NM_001161838 /// NM_001161839 /// NM_001161840 /// NM_011217	4.08703e-06	8.35583e-05	2.85754	2.85754	NBS up vs BSG
644	1416305_at	Sh3bp4	SH3-domain binding protein 4	NM_133816	4.10023e-06	1.0888e-05	0.253575	-3.94361	NBS down vs BSG
6807	1422493_at	Cpox	coproporphyrinogen oxidase	NM_007757	4.11169e-06	1.39985e-06	2.75052	2.75052	NBS up vs BSG
10843	1426529_a_at	Tagln2	transgelin 2	NM_178598	4.11924e-06	1.37844e-05	0.133399	-7.49632	NBS down vs BSG
14412	1430098_at	6330409D20Rik	RIKEN cDNA 6330409D20 gene	XM_003084495 /// XM_003086229	4.13735e-06	1.16846e-06	2.08143	2.08143	NBS up vs BSG
35348	1451045_at	Syt13	synaptotagmin XIII	NM_030725	4.14622e-06	1.22351e-05	2.36158	2.36158	NBS up vs BSG
3590	1419251_at	Eps15	epidermal growth factor receptor pathway substrate 15	NM_001159964 /// NM_007943	4.15302e-06	2.50717e-06	3.79961	3.79961	NBS up vs BSG
17821	1433507_a_at	Hmgn2 /// Hmgn4	high mobility group nucleosomal binding domain 2 /// high mobility group nucleos	NM_016957 /// XM_001473104 /// XM_003086446	4.1562e-06	7.81825e-06	0.332056	-3.01154	NBS down vs BSG
2754	1418415_at	Hoxb5	homeobox B5	NM_008268	4.1575e-06	2.26978e-06	5.86936	5.86936	NBS up vs BSG
442	1416103_at	Ywhaz	tyrosine 3-monooxygenase/tryptophan 5-monooxygenase activation protein, zeta pol	NM_011740	4.16494e-06	8.14731e-06	2.38584	2.38584	NBS up vs BSG
5462	1421148_a_at	Tial1	Tia1 cytotoxic granule-associated RNA binding protein-like 1	NM_009383	4.16842e-06	8.63101e-06	0.433842	-2.30498	NBS down vs BSG
11418	1427104_at	Zfp612	zinc finger protein 612	NM_175480	4.18007e-06	1.71544e-06	8.78437	8.78437	NBS up vs BSG
9283	1424969_s_at	Upp2	uridine phosphorylase 2	NM_029692	4.182e-06	1.44326e-06	2.12998	2.12998	NBS up vs BSG
11316	1427002_s_at	Arsg	arylsulfatase G	NM_001166177 /// NM_028710	4.19177e-06	2.51289e-06	4.53436	4.53436	NBS up vs BSG
9457	1425143_a_at	Ndufs1	NADH dehydrogenase (ubiquinone) Fe-S protein 1	NM_001160038 /// NM_001160039 /// NM_001160040 /// NM_145518	4.19705e-06	2.05879e-06	2.06842	2.06842	NBS up vs BSG
20208	1435894_at	C030014L02	hypothetical protein C030014L02	---	4.2015e-06	6.12989e-06	9.86404	9.86404	NBS up vs BSG
433	1416094_at	Adam9	a disintegrin and metallopeptidase domain 9 (meltrin gamma)	NM_007404	4.20488e-06	1.21212e-05	0.334973	-2.98531	NBS down vs BSG
22938	1438624_x_at	Hs3st2	heparan sulfate (glucosamine) 3-O-sulfotransferase 2	NM_001081327	4.23182e-06	0.000135152	4.4252	4.4252	NBS up vs BSG
32537	1448229_s_at	Ccnd2	cyclin D2	NM_009829	4.23332e-06	1.76512e-06	0.0341917	-29.2469	NBS down vs BSG
21946	1437632_at	Med14	mediator complex subunit 14	NM_001048208 /// NM_012005	4.24789e-06	4.68129e-06	0.298018	-3.3555	NBS down vs BSG
23965	1439651_at	---	---	---	4.25993e-06	2.79121e-05	0.381623	-2.62038	NBS down vs BSG
12214	1427900_at	Pip5kl1	phosphatidylinositol-4-phosphate 5-kinase-like 1	NM_198191	4.28011e-06	1.57974e-06	5.8242	5.8242	NBS up vs BSG
41086	1456783_at	Zdbf2	zinc finger, DBF-type containing 2	NM_028673	4.29185e-06	2.54508e-06	11.299	11.299	NBS up vs BSG
38439	1454136_a_at	4921524J17Rik	RIKEN cDNA 4921524J17 gene	NM_025722 /// NR_033144	4.29445e-06	6.77087e-07	0.3671	-2.72405	NBS down vs BSG
39073	1454770_at	Cckbr	cholecystokinin B receptor	NM_007627	4.30821e-06	0.000332931	3.88864	3.88864	NBS up vs BSG
18359	1434045_at	Cdkn1b	cyclin-dependent kinase inhibitor 1B	NM_009875	4.3098e-06	6.21939e-06	0.390846	-2.55855	NBS down vs BSG
1581	1417242_at	Eif4a3	eukaryotic translation initiation factor 4A3	NM_138669	4.31245e-06	1.32458e-05	0.484605	-2.06354	NBS down vs BSG
39676	1455373_at	Pclo	piccolo (presynaptic cytomatrix protein)	NM_001110796 /// NM_011995	4.31516e-06	1.9084e-06	9.34725	9.34725	NBS up vs BSG
26491	1442177_at	Slc6a5	solute carrier family 6 (neurotransmitter transporter, glycine), member 5	NM_001146013 /// NM_148931	4.32066e-06	1.44235e-06	63.1597	63.1597	NBS up vs BSG
13604	1429290_at	Cbx6	chromobox homolog 6	NM_028763	4.33834e-06	2.33338e-05	2.58138	2.58138	NBS up vs BSG
18461	1434147_at	Rell2	RELT-like 2	NM_153793	4.35641e-06	2.81931e-06	5.84704	5.84704	NBS up vs BSG
33828	1449520_at	Ttc28	tetratricopeptide repeat domain 28	NM_024477	4.35849e-06	1.49584e-05	0.455151	-2.19707	NBS down vs BSG
41743	1457440_at	Sstr4	somatostatin receptor 4	NM_009219	4.36177e-06	0.00193932	2.43836	2.43836	NBS up vs BSG
11690	1427376_a_at	Map4k5	mitogen-activated protein kinase kinase kinase kinase 5	NM_201519	4.36637e-06	3.68025e-06	0.49167	-2.03388	NBS down vs BSG
12576	1428262_s_at	Gm11847 /// Hnrnpa3	predicted gene 11847 /// heterogeneous nuclear ribonucleoprotein A3	NM_053263 /// NM_146130 /// NM_198090 /// XM_003086345 /// XM_988244	4.37509e-06	2.81416e-06	0.407018	-2.45689	NBS down vs BSG
2679	1418340_at	Fcer1g	Fc receptor, IgE, high affinity I, gamma polypeptide	NM_010185	4.3771e-06	1.0218e-05	0.236627	-4.22607	NBS down vs BSG
21310	1436996_x_at	Lyz1	lysozyme 1	NM_013590	4.3828e-06	3.03439e-05	0.0922719	-10.8375	NBS down vs BSG
7741	1423427_at	Adcyap1	adenylate cyclase activating polypeptide 1	NM_009625	4.38525e-06	2.04239e-06	6.67742	6.67742	NBS up vs BSG
3998	1419659_s_at	Chic2	cysteine-rich hydrophobic domain 2	NM_028850	4.3988e-06	6.2904e-06	0.394496	-2.53488	NBS down vs BSG
41621	1457318_at	A330008L17Rik	RIKEN cDNA A330008L17 gene	XR_035291 /// XR_035318	4.40954e-06	8.07653e-06	2.37361	2.37361	NBS up vs BSG
36635	1452332_at	Ccdc85a	coiled-coil domain containing 85A	NM_001166661 /// NM_001166662 /// NM_181577	4.42271e-06	5.8963e-06	6.6311	6.6311	NBS up vs BSG
7414	1423100_at	Fos	FBJ osteosarcoma oncogene	NM_010234	4.42317e-06	4.57537e-06	0.183768	-5.44163	NBS down vs BSG
12487	1428173_at	Eml2	echinoderm microtubule associated protein like 2	NM_001162996 /// NM_028153	4.43476e-06	2.57982e-06	3.98907	3.98907	NBS up vs BSG
3788	1419449_a_at	Gnai2	guanine nucleotide binding protein (G protein), alpha inhibiting 2	NM_008138	4.44214e-06	3.56924e-05	0.40508	-2.46865	NBS down vs BSG
36235	1451932_a_at	Adamtsl4	ADAMTS-like 4	NM_144899	4.45655e-06	1.64505e-06	3.07039	3.07039	NBS up vs BSG
18495	1434181_at	Fermt2	fermitin family homolog 2 (Drosophila)	NM_146054	4.45679e-06	6.24498e-06	0.43486	-2.29959	NBS down vs BSG
21227	1436913_at	Cdc14a	CDC14 cell division cycle 14 homolog A (S. cerevisiae)	NM_001080818 /// NM_001173553	4.45696e-06	1.03749e-05	0.264938	-3.77446	NBS down vs BSG
22099	1437785_at	Adamts9	a disintegrin-like and metallopeptidase (reprolysin type) with thrombospondin ty	NM_175314	4.46244e-06	2.80154e-05	0.192989	-5.18165	NBS down vs BSG
7723	1423409_a_at	2500003M10Rik	RIKEN cDNA 2500003M10 gene	NM_023215	4.46323e-06	2.19012e-06	0.459691	-2.17537	NBS down vs BSG
19352	1435038_s_at	Aak1	AP2 associated kinase 1	NM_001040106 /// NM_177762	4.46492e-06	5.47175e-06	10.3658	10.3658	NBS up vs BSG
13040	1428726_at	Thumpd2	THUMP domain containing 2	NM_028138	4.46563e-06	4.18418e-06	0.474739	-2.10642	NBS down vs BSG
18952	1434638_at	---	---	---	4.47735e-06	2.05058e-05	16.1139	16.1139	NBS up vs BSG
23713	1439399_a_at	Snhg1	small nucleolar RNA host gene (non-protein coding) 1	NR_002896	4.47779e-06	1.76629e-05	0.302612	-3.30456	NBS down vs BSG
7217	1422903_at	Ly86	lymphocyte antigen 86	NM_010745	4.47868e-06	7.8007e-06	0.177571	-5.63156	NBS down vs BSG
22797	1438483_at	Nos1	nitric oxide synthase 1, neuronal	NM_008712	4.48288e-06	1.28498e-06	7.77628	7.77628	NBS up vs BSG
40056	1455753_at	Fam163b	family with sequence similarity 163, member B	NM_175427	4.4866e-06	0.0002621	3.14819	3.14819	NBS up vs BSG
9299	1424985_a_at	Sox10	SRY-box containing gene 10	NM_011437	4.49149e-06	2.42676e-05	0.334446	-2.99002	NBS down vs BSG
37016	1452713_a_at	Snrnp40	small nuclear ribonucleoprotein 40 (U5)	NM_025645	4.49211e-06	4.05294e-06	0.445269	-2.24583	NBS down vs BSG
37014	1452711_at	Atl1	atlastin GTPase 1	NM_178628	4.49461e-06	2.07341e-05	4.47568	4.47568	NBS up vs BSG
6825	1422511_a_at	Ogfr	opioid growth factor receptor	NM_031373	4.5005e-06	3.44767e-06	0.356252	-2.807	NBS down vs BSG
24271	1439957_at	Gnal	guanine nucleotide binding protein, alpha stimulating, olfactory type	NM_010307 /// NM_177137	4.50179e-06	3.79895e-05	2.89873	2.89873	NBS up vs BSG
9199	1424885_at	Klhdc8a	kelch domain containing 8A	NM_144810	4.50463e-06	1.72321e-06	10.686	10.686	NBS up vs BSG
3125	1418786_at	Mapk8ip2	mitogen-activated protein kinase 8 interacting protein 2	NM_021921	4.51464e-06	4.42234e-06	2.79441	2.79441	NBS up vs BSG
12644	1428330_at	Dopey2	dopey family member 2	NM_026700 /// NM_027293	4.51869e-06	1.85772e-06	4.96128	4.96128	NBS up vs BSG
37586	1453283_at	Pgm1	phosphoglucomutase 1	NM_025700	4.52368e-06	1.81843e-05	0.379665	-2.6339	NBS down vs BSG
19438	1435124_at	Vwa5b2	von Willebrand factor A domain containing 5B2	NM_001144953 /// NM_182636	4.52544e-06	4.58744e-06	3.96804	3.96804	NBS up vs BSG
18578	1434264_at	Ank2	ankyrin 2, brain	NM_001034168 /// NM_178655	4.5292e-06	3.18915e-06	3.80743	3.80743	NBS up vs BSG
31937	1447623_s_at	Prkd1	protein kinase D1	NM_008858	4.53539e-06	2.62369e-06	0.14209	-7.0378	NBS down vs BSG
16091	1431777_a_at	Hmgn3	high mobility group nucleosomal binding domain 3	NM_026122 /// NM_175074	4.54011e-06	1.3487e-06	0.491336	-2.03527	NBS down vs BSG
33062	1448754_at	Rbp1	retinol binding protein 1, cellular	NM_011254	4.54221e-06	1.03169e-05	0.0744406	-13.4335	NBS down vs BSG
2386	1418047_at	Neurod6	neurogenic differentiation 6	NM_009717	4.56772e-06	0.000909856	4.01815	4.01815	NBS up vs BSG
18743	1434429_at	Syt16	synaptotagmin XVI	NM_172804	4.56976e-06	1.09939e-05	0.349018	-2.86518	NBS down vs BSG
7324	1423010_at	Sacs	sacsin	NM_172809	4.5892e-06	5.41239e-06	4.28626	4.28626	NBS up vs BSG
39465	1455162_at	Ttc39a	tetratricopeptide repeat domain 39A	NM_001145948 /// NM_153392	4.59977e-06	1.42129e-06	3.93462	3.93462	NBS up vs BSG
3383	1419044_at	Cntnap4	contactin associated protein-like 4	NM_130457	4.60353e-06	2.8458e-06	8.2755	8.2755	NBS up vs BSG
972	1416633_a_at	Fam96a	family with sequence similarity 96, member A	NM_026635	4.60689e-06	6.32609e-06	0.408045	-2.45071	NBS down vs BSG
14702	1430388_a_at	Sulf2	sulfatase 2	NM_028072	4.62986e-06	1.98063e-05	0.217153	-4.60505	NBS down vs BSG
5170	1420856_a_at	Lancl2	LanC (bacterial lantibiotic synthetase component C)-like 2	NM_133737	4.63968e-06	0.000106743	2.57565	2.57565	NBS up vs BSG
4042	1419703_at	Col5a3	collagen, type V, alpha 3	NM_016919	4.64601e-06	7.00488e-06	0.271442	-3.68403	NBS down vs BSG
36191	1451888_a_at	Odz4	odd Oz/ten-m homolog 4 (Drosophila)	NM_011858	4.65654e-06	4.60575e-06	10.6744	10.6744	NBS up vs BSG
37609	1453306_at	6330531I01Rik	RIKEN cDNA 6330531I01 gene	---	4.67134e-06	1.22331e-06	2.53368	2.53368	NBS up vs BSG
25005	1440691_at	Cyp2j6	cytochrome P450, family 2, subfamily j, polypeptide 6	NM_010008	4.67597e-06	5.19365e-05	0.40151	-2.4906	NBS down vs BSG
29582	1445268_at	---	---	---	4.67815e-06	8.74759e-05	2.15936	2.15936	NBS up vs BSG
19509	1435195_at	Vash1	vasohibin 1	NM_177354	4.70428e-06	4.08235e-05	0.344461	-2.90309	NBS down vs BSG
33073	1448765_at	Fyn	Fyn proto-oncogene	NM_001122892 /// NM_001122893 /// NM_008054	4.71028e-06	1.98416e-05	0.340757	-2.93464	NBS down vs BSG
39467	1455164_at	Arhgap31	Rho GTPase activating protein 31	NM_020260	4.71053e-06	1.06744e-05	0.193668	-5.16347	NBS down vs BSG
13490	1429176_at	Lrsam1	leucine rich repeat and sterile alpha motif containing 1	NM_199302	4.71391e-06	1.38658e-06	4.3317	4.3317	NBS up vs BSG
19343	1435029_at	B230120H23Rik	RIKEN cDNA B230120H23 gene	NM_001164791 /// NM_023057 /// NM_178084	4.71657e-06	0.000118763	0.449868	-2.22287	NBS down vs BSG
20608	1436294_at	Ankrd29	ankyrin repeat domain 29	NM_001190371	4.72338e-06	1.35931e-06	4.3216	4.3216	NBS up vs BSG
39773	1455470_x_at	Lasp1	LIM and SH3 protein 1	NM_010688	4.74396e-06	2.33583e-06	0.452282	-2.21101	NBS down vs BSG
25572	1441258_at	AF529169	cDNA sequence AF529169	NM_153509	4.75847e-06	1.46795e-06	5.26302	5.26302	NBS up vs BSG
4776	1420462_at	Il1rapl2	interleukin 1 receptor accessory protein-like 2	NM_030688	4.76112e-06	2.55025e-05	3.34762	3.34762	NBS up vs BSG
44495	1460194_at	Phyh	phytanoyl-CoA hydroxylase	NM_010726	4.77059e-06	2.14081e-06	2.59559	2.59559	NBS up vs BSG
14403	1430089_at	5830469G19Rik	RIKEN cDNA 5830469G19 gene	---	4.77218e-06	1.02383e-05	0.467147	-2.14066	NBS down vs BSG
27838	1443524_x_at	Bcl10	B-cell leukemia/lymphoma 10	NM_009740	4.79954e-06	6.12018e-06	0.486583	-2.05515	NBS down vs BSG
8658	1424344_s_at	Eif1a	eukaryotic translation initiation factor 1A	NM_010120	4.80381e-06	2.21118e-06	0.269867	-3.70553	NBS down vs BSG
9012	1424698_s_at	Gca	grancalcin	NM_145523	4.81557e-06	7.10631e-06	4.65669	4.65669	NBS up vs BSG
20874	1436560_at	Kif3a	kinesin family member 3A	NM_008443	4.81951e-06	2.17949e-06	2.41668	2.41668	NBS up vs BSG
35252	1450949_at	Katna1	katanin p60 (ATPase-containing) subunit A1	NM_011835	4.82922e-06	1.00744e-05	0.464054	-2.15492	NBS down vs BSG
5844	1421530_a_at	Grm8	glutamate receptor, metabotropic 8	NM_008174	4.83943e-06	2.79216e-06	8.57626	8.57626	NBS up vs BSG
18971	1434657_at	Gls	glutaminase	NM_001081081 /// NM_001113383	4.84964e-06	4.84079e-06	11.0006	11.0006	NBS up vs BSG
10585	1426271_at	Smc5	structural maintenance of chromosomes 5	NM_153808	4.85161e-06	6.24495e-07	0.360803	-2.7716	NBS down vs BSG
35621	1451318_a_at	Lyn	Yamaguchi sarcoma viral (v-yes-1) oncogene homolog	NM_001111096 /// NM_010747	4.8517e-06	1.99881e-05	0.223666	-4.47095	NBS down vs BSG
14037	1429723_at	6330409N04Rik	RIKEN cDNA 6330409N04 gene	NM_025697	4.8572e-06	4.04751e-06	3.87575	3.87575	NBS up vs BSG
43235	1458932_at	Pex5l	peroxisomal biogenesis factor 5-like	NM_001163516 /// NM_001163517 /// NM_021483	4.86767e-06	1.83572e-05	2.66531	2.66531	NBS up vs BSG
34019	1449712_s_at	Atp6v1e1	ATPase, H+ transporting, lysosomal V1 subunit E1	NM_007510	4.87347e-06	1.12996e-05	2.67451	2.67451	NBS up vs BSG
13777	1429463_at	Prkaa2	protein kinase, AMP-activated, alpha 2 catalytic subunit	NM_178143	4.87542e-06	0.000283175	2.01421	2.01421	NBS up vs BSG
8427	1424113_at	Lamb1	laminin B1	NM_008482	4.87599e-06	3.78087e-06	0.0537867	-18.592	NBS down vs BSG
1544	1417205_at	Kdelr2	KDEL (Lys-Asp-Glu-Leu) endoplasmic reticulum protein retention receptor 2	NM_025841	4.8783e-06	1.26651e-05	0.26988	-3.70534	NBS down vs BSG
8096	1423782_at	Mobkl1b	MOB1, Mps One Binder kinase activator-like 1B (yeast)	NM_145571	4.88305e-06	1.45396e-05	0.360691	-2.77246	NBS down vs BSG
18640	1434326_x_at	Coro2b	coronin, actin binding protein, 2B	NM_175484	4.88677e-06	1.75478e-05	3.7296	3.7296	NBS up vs BSG
1748	1417409_at	Jun	Jun oncogene	NM_010591	4.89076e-06	0.000118821	0.45624	-2.19183	NBS down vs BSG
39388	1455085_at	1700086L19Rik	RIKEN cDNA 1700086L19 gene	NR_030733 /// NR_030734 /// NR_030735	4.89623e-06	5.07758e-06	0.152229	-6.56904	NBS down vs BSG
24188	1439874_at	9330102E08Rik	RIKEN cDNA 9330102E08 gene	XR_105034 /// XR_107831	4.91394e-06	2.11796e-05	3.7112	3.7112	NBS up vs BSG
33338	1449030_at	Syn2	synapsin II	NM_001111015 /// NM_013681	4.92298e-06	1.87651e-05	4.69416	4.69416	NBS up vs BSG
3564	1419225_at	Cacna2d3	calcium channel, voltage-dependent, alpha2/delta subunit 3	NM_009785	4.95621e-06	4.70615e-05	4.5601	4.5601	NBS up vs BSG
7845	1423531_a_at	Hnrnpa1	heterogeneous nuclear ribonucleoprotein A1	NM_001039129 /// NM_010447	4.95634e-06	6.13869e-06	0.272253	-3.67306	NBS down vs BSG
13533	1429219_at	Ikbip	IKBKB interacting protein	NM_026166 /// NM_027078	4.961e-06	4.3169e-05	0.295358	-3.38572	NBS down vs BSG
32437	1448129_at	Arpc5	actin related protein 2/3 complex, subunit 5	NM_026369	4.96653e-06	2.00547e-06	0.327963	-3.04912	NBS down vs BSG
35969	1451666_at	Acly	ATP citrate lyase	NM_134037	4.97955e-06	1.51534e-06	2.6885	2.6885	NBS up vs BSG
18646	1434332_at	Zzz3	zinc finger, ZZ domain containing 3	NM_001080755 /// NM_198416	4.9806e-06	4.66221e-06	0.459618	-2.17572	NBS down vs BSG
12671	1428357_at	2610019F03Rik	RIKEN cDNA 2610019F03 gene	NM_173744	5.00506e-06	1.46579e-06	3.80109	3.80109	NBS up vs BSG
37574	1453271_at	Phf14	PHD finger protein 14	NM_001168382 /// NM_029404	5.00976e-06	7.25596e-06	0.476325	-2.09941	NBS down vs BSG
1758	1417419_at	Ccnd1	cyclin D1	NM_007631	5.01372e-06	7.31144e-06	0.0534024	-18.7257	NBS down vs BSG
34373	1450070_s_at	Pak1	p21 protein (Cdc42/Rac)-activated kinase 1	NM_011035	5.01445e-06	7.20626e-06	3.73762	3.73762	NBS up vs BSG
4056	1419717_at	Sema3e	sema domain, immunoglobulin domain (Ig), short basic domain, secreted, (semaphor	NM_011348	5.02318e-06	3.7744e-06	11.111	11.111	NBS up vs BSG
6257	1421943_at	Tgfa	transforming growth factor alpha	NM_031199	5.0529e-06	1.57046e-05	0.31168	-3.20842	NBS down vs BSG
25395	1441081_a_at	1110038B12Rik	RIKEN cDNA 1110038B12 gene	NR_015536 /// NR_027943	5.06355e-06	8.26232e-06	0.225599	-4.43264	NBS down vs BSG
26057	1441743_at	Pax3	paired box gene 3	NM_001159520 /// NM_008781	5.06622e-06	1.0436e-05	0.201549	-4.96157	NBS down vs BSG
5045	1420731_a_at	Csrp2	cysteine and glycine-rich protein 2	NM_007792	5.08491e-06	0.000204249	0.404437	-2.47257	NBS down vs BSG
32088	1447774_x_at	5730469M10Rik	RIKEN cDNA 5730469M10 gene	NM_027464	5.1008e-06	2.53085e-06	2.81729	2.81729	NBS up vs BSG
6140	1421826_at	Dll4	delta-like 4 (Drosophila)	NM_019454	5.1084e-06	3.39787e-06	0.440143	-2.27199	NBS down vs BSG
472	1416133_at	Efr3a	EFR3 homolog A (S. cerevisiae)	NM_133766	5.11015e-06	1.64293e-06	3.15308	3.15308	NBS up vs BSG
32650	1448342_at	Mapk10	mitogen-activated protein kinase 10	NM_001081567 /// NM_009158	5.11734e-06	2.1988e-05	3.72526	3.72526	NBS up vs BSG
26768	1442454_at	Top2a	topoisomerase (DNA) II alpha	NM_011623	5.1373e-06	1.03037e-05	0.234178	-4.27026	NBS down vs BSG
740	1416401_at	Cd82	CD82 antigen	NM_001136055 /// NM_007656	5.1469e-06	6.4476e-07	5.1689	5.1689	NBS up vs BSG
5867	1421553_at	Epm2a	epilepsy, progressive myoclonic epilepsy, type 2 gene alpha	NM_010146	5.14909e-06	2.66579e-05	2.19025	2.19025	NBS up vs BSG
40411	1456108_x_at	Rnf112	ring finger protein 112	NM_009548	5.1632e-06	5.9836e-05	7.42171	7.42171	NBS up vs BSG
33737	1449429_at	Fkbp1b	FK506 binding protein 1b	NM_016863	5.16735e-06	2.81326e-06	8.22452	8.22452	NBS up vs BSG
24859	1440545_at	Gm10828 /// Grm1	predicted gene 10828 /// glutamate receptor, metabotropic 1	NM_001114333 /// NM_016976 /// XM_003084823 /// XM_003085665	5.17073e-06	4.4815e-06	13.5781	13.5781	NBS up vs BSG
11415	1427101_at	Metrn	meteorin, glial cell differentiation regulator	NM_133719	5.17454e-06	0.000173447	0.320276	-3.12231	NBS down vs BSG
38956	1454653_at	Cpne9	copine family member IX	NM_170673	5.17865e-06	6.55739e-06	18.0405	18.0405	NBS up vs BSG
3671	1419332_at	Egfl6	EGF-like-domain, multiple 6	NM_019397	5.18597e-06	1.57437e-06	4.4254	4.4254	NBS up vs BSG
11229	1426915_at	Dapk1	death associated protein kinase 1	NM_029653 /// NM_134062	5.18603e-06	6.51142e-05	3.74049	3.74049	NBS up vs BSG
25127	1440813_s_at	Plxnb3	plexin B3	NM_019587	5.19962e-06	6.33808e-06	2.76853	2.76853	NBS up vs BSG
35540	1451237_s_at	Rbm7	RNA binding motif protein 7	NM_144948	5.21987e-06	3.5302e-06	0.346449	-2.88643	NBS down vs BSG
22527	1438213_at	A830018L16Rik	RIKEN cDNA A830018L16 gene	NM_001160369 /// NM_001160370 /// NM_001160371 /// NM_177173	5.22789e-06	0.000365141	3.39128	3.39128	NBS up vs BSG
35728	1451425_a_at	Mkrn1	makorin, ring finger protein, 1	NM_018810	5.233e-06	4.8087e-06	3.17156	3.17156	NBS up vs BSG
12731	1428417_at	Fam164a	family with sequence similarity 164, member A	NM_173181	5.24831e-06	1.28348e-05	4.40504	4.40504	NBS up vs BSG
21461	1437147_at	Gabrg2	gamma-aminobutyric acid (GABA) A receptor, subunit gamma 2	NM_008073 /// NM_177408	5.26349e-06	6.94029e-06	31.4064	31.4064	NBS up vs BSG
36566	1452263_at	Slc35f4	solute carrier family 35, member F4	NM_029238	5.26835e-06	1.08171e-05	4.6671	4.6671	NBS up vs BSG
33605	1449297_at	Casp12	caspase 12	NM_009808	5.26871e-06	5.23983e-06	0.0489776	-20.4175	NBS down vs BSG
43517	1459214_at	---	---	---	5.2728e-06	3.82081e-06	7.15324	7.15324	NBS up vs BSG
40143	1455840_at	Rapgef5	Rap guanine nucleotide exchange factor (GEF) 5	NM_175930	5.28034e-06	0.000106101	2.14858	2.14858	NBS up vs BSG
28293	1443979_at	A830021K08Rik	RIKEN cDNA A830021K08 gene	---	5.29101e-06	3.06517e-05	2.553	2.553	NBS up vs BSG
25154	1440840_at	D630004K10Rik	RIKEN cDNA D630004K10 gene	---	5.31475e-06	6.46717e-05	4.61848	4.61848	NBS up vs BSG
7844	1423530_at	Stk32c	serine/threonine kinase 32C	NM_001162540 /// NM_021302	5.31526e-06	4.40468e-05	5.81058	5.81058	NBS up vs BSG
39561	1455258_at	Kcnc2	potassium voltage gated channel, Shaw-related subfamily, member 2	NM_001025581	5.32015e-06	8.58326e-06	20.084	20.084	NBS up vs BSG
40020	1455717_s_at	Daam2	dishevelled associated activator of morphogenesis 2	NM_001008231	5.32132e-06	1.15063e-06	6.51799	6.51799	NBS up vs BSG
2699	1418360_at	Rnf112	ring finger protein 112	NM_009548	5.32926e-06	4.43578e-05	7.09085	7.09085	NBS up vs BSG
6196	1421882_a_at	Elavl2	ELAV (embryonic lethal, abnormal vision, Drosophila)-like 2 (Hu antigen B)	NM_001177883 /// NM_010486 /// NM_207685 /// NM_207686	5.33093e-06	2.5404e-06	16.8181	16.8181	NBS up vs BSG
33615	1449307_at	Dbndd1	dysbindin (dystrobrevin binding protein 1) domain containing 1	NM_001170975 /// NM_001170976 /// NM_028146	5.3383e-06	2.85358e-06	2.79656	2.79656	NBS up vs BSG
44331	1460030_at	Hecw1	HECT, C2 and WW domain containing E3 ubiquitin protein ligase 1	NM_001081348	5.33842e-06	8.92419e-05	2.43114	2.43114	NBS up vs BSG
654	1416315_at	Abhd4	abhydrolase domain containing 4	NM_134076	5.38099e-06	5.97119e-05	0.439417	-2.27574	NBS down vs BSG
28529	1444215_at	---	---	---	5.3908e-06	1.58748e-05	2.73377	2.73377	NBS up vs BSG
35829	1451526_at	Arhgap12	Rho GTPase activating protein 12	NM_001039692 /// NM_029277	5.39138e-06	1.33506e-06	14.5607	14.5607	NBS up vs BSG
18036	1433722_at	Akap13	A kinase (PRKA) anchor protein 13	NM_029332	5.39578e-06	1.50177e-05	0.319021	-3.13458	NBS down vs BSG
42847	1458544_at	BC059841	cDNA sequence BC059841	---	5.40657e-06	2.42042e-06	4.74594	4.74594	NBS up vs BSG
21135	1436821_at	Plcxd3	phosphatidylinositol-specific phospholipase C, X domain containing 3	NM_177355	5.4159e-06	3.1761e-06	23.7995	23.7995	NBS up vs BSG
21140	1436826_at	Tmtc3	transmembrane and tetratricopeptide repeat containing 3	NM_001033332 /// NM_001110013	5.41851e-06	1.51874e-05	0.47555	-2.10283	NBS down vs BSG
5188	1420874_at	Twf1	twinfilin, actin-binding protein, homolog 1 (Drosophila)	NM_008971	5.43055e-06	5.87268e-06	0.363407	-2.75173	NBS down vs BSG
22193	1437879_at	Alg10b	asparagine-linked glycosylation 10 homolog B (yeast, alpha-1,2-glucosyltransfera	NM_001033441	5.43056e-06	9.18706e-07	0.354061	-2.82437	NBS down vs BSG
3938	1419599_s_at	Ms4a6d	membrane-spanning 4-domains, subfamily A, member 6D	NM_026835	5.43916e-06	1.23629e-05	0.111711	-8.95171	NBS down vs BSG
25209	1440895_at	---	---	---	5.44831e-06	7.77284e-06	3.85526	3.85526	NBS up vs BSG
21028	1436714_at	Lpp	LIM domain containing preferred translocation partner in lipoma	NM_001145952 /// NM_001145954 /// NM_178665	5.45608e-06	5.80833e-05	0.31934	-3.13146	NBS down vs BSG
18815	1434501_at	Ypel4	yippee-like 4 (Drosophila)	NM_001005342	5.48383e-06	4.37104e-06	3.30951	3.30951	NBS up vs BSG
6498	1422184_a_at	Ak1	adenylate kinase 1	NM_001198790 /// NM_001198791 /// NM_001198792 /// NM_021515	5.50153e-06	2.0392e-06	5.09559	5.09559	NBS up vs BSG
19457	1435143_at	Elk3	ELK3, member of ETS oncogene family	NM_013508	5.51605e-06	1.21566e-05	0.211619	-4.72546	NBS down vs BSG
2833	1418494_at	Ebf2	early B-cell factor 2	NM_010095	5.52789e-06	1.6563e-06	6.25621	6.25621	NBS up vs BSG
19342	1435028_at	Wdr7	WD repeat domain 7	NM_001014981	5.52947e-06	1.05277e-05	2.4254	2.4254	NBS up vs BSG
5822	1421508_at	Odz1	odd Oz/ten-m homolog 1 (Drosophila)	NM_011855	5.53148e-06	1.42839e-05	8.75832	8.75832	NBS up vs BSG
13491	1429177_x_at	Sox17	SRY-box containing gene 17	NM_011441	5.53884e-06	4.94696e-06	2.45901	2.45901	NBS up vs BSG
12408	1428094_at	Lamp2	lysosomal-associated membrane protein 2	NM_001017959 /// NM_010685	5.54237e-06	0.000161215	0.474284	-2.10844	NBS down vs BSG
19419	1435105_at	Rnf208	ring finger protein 208	NM_176834	5.55017e-06	3.53782e-06	3.52392	3.52392	NBS up vs BSG
1777	1417438_at	Rdh14	retinol dehydrogenase 14 (all-trans and 9-cis)	NM_023697	5.55839e-06	6.98543e-06	2.04761	2.04761	NBS up vs BSG
2041	1417702_a_at	Hnmt	histamine N-methyltransferase	NM_080462	5.57084e-06	6.21172e-05	3.18469	3.18469	NBS up vs BSG
6177	1421863_at	Vamp1	vesicle-associated membrane protein 1	NM_001080557 /// NM_009496	5.57583e-06	2.99344e-06	33.6339	33.6339	NBS up vs BSG
13714	1429400_at	Clcn5	chloride channel 5	NM_016691	5.57779e-06	6.8901e-06	2.91089	2.91089	NBS up vs BSG
40597	1456294_at	Rnft1	ring finger protein, transmembrane 1	NM_029788	5.5842e-06	2.43468e-06	0.374826	-2.66791	NBS down vs BSG
18579	1434265_s_at	Ank2	ankyrin 2, brain	NM_001034168 /// NM_178655	5.5877e-06	3.39967e-06	3.58753	3.58753	NBS up vs BSG
10578	1426264_at	Dlat	dihydrolipoamide S-acetyltransferase (E2 component of pyruvate dehydrogenase com	NM_145614	5.58833e-06	3.11261e-06	2.45626	2.45626	NBS up vs BSG
28558	1444244_at	---	---	---	5.60806e-06	7.07256e-05	2.47203	2.47203	NBS up vs BSG
15611	1431297_a_at	4933436C20Rik	RIKEN cDNA 4933436C20 gene	NR_033641	5.61007e-06	4.35333e-05	0.40493	-2.46956	NBS down vs BSG
23336	1439022_at	Phactr1	phosphatase and actin regulator 1	NM_001005740 /// NM_001005748 /// NM_198419	5.6331e-06	0.00096864	2.5266	2.5266	NBS up vs BSG
21116	1436802_at	Ilf3	interleukin enhancer binding factor 3	NM_001042707 /// NM_001042708 /// NM_001042709 /// NM_010561	5.63641e-06	5.84571e-05	0.38782	-2.57852	NBS down vs BSG
19964	1435650_at	Hapln4	hyaluronan and proteoglycan link protein 4	NM_177900	5.63796e-06	2.12393e-06	8.20806	8.20806	NBS up vs BSG
35629	1451326_at	Abhd14b	abhydrolase domain containing 14b	NM_029631	5.64666e-06	1.3667e-06	2.57256	2.57256	NBS up vs BSG
34822	1450519_a_at	Prkaca	protein kinase, cAMP dependent, catalytic, alpha	NM_008854	5.66026e-06	2.79057e-06	2.3157	2.3157	NBS up vs BSG
18202	1433888_at	Atp2b2	ATPase, Ca++ transporting, plasma membrane 2	NM_001036684 /// NM_009723	5.66085e-06	1.95658e-05	16.6722	16.6722	NBS up vs BSG
8627	1424313_a_at	Ndufs7	NADH dehydrogenase (ubiquinone) Fe-S protein 7	NM_029272	5.66143e-06	3.66815e-06	2.09529	2.09529	NBS up vs BSG
5782	1421468_at	Kcnj3	potassium inwardly-rectifying channel, subfamily J, member 3	NM_008426	5.66152e-06	0.000172453	2.63081	2.63081	NBS up vs BSG
23307	1438993_a_at	Atp6v1d	ATPase, H+ transporting, lysosomal V1 subunit D	NM_023721	5.6663e-06	5.74032e-05	2.15726	2.15726	NBS up vs BSG
2614	1418275_a_at	Elf2	E74-like factor 2	NM_023502	5.67265e-06	1.86302e-05	0.422472	-2.36702	NBS down vs BSG
11458	1427144_at	Hnrpll	heterogeneous nuclear ribonucleoprotein L-like	NM_144802	5.68465e-06	1.58067e-06	0.48706	-2.05313	NBS down vs BSG
39630	1455327_at	Senp2	SUMO/sentrin specific peptidase 2	NM_029457 /// NR_027488	5.7018e-06	2.09937e-05	2.10826	2.10826	NBS up vs BSG
7833	1423519_at	Fam108c	family with sequence similarity 108, member C	NM_133722	5.7299e-06	2.98979e-06	0.368442	-2.71413	NBS down vs BSG
33202	1448894_at	Akr1b8	aldo-keto reductase family 1, member B8	NM_008012	5.73132e-06	3.56566e-05	0.193212	-5.17567	NBS down vs BSG
5492	1421178_at	Mgat4c	mannosyl (alpha-1,3-)-glycoprotein beta-1,4-N-acetylglucosaminyltransferase, iso	NM_001162368 /// NM_001162369 /// NM_026243	5.7466e-06	4.40844e-06	3.9293	3.9293	NBS up vs BSG
26137	1441823_at	Zmiz1	zinc finger, MIZ-type containing 1	NM_183208	5.7783e-06	0.000140842	0.373993	-2.67384	NBS down vs BSG
8365	1424051_at	Col4a2	collagen, type IV, alpha 2	NM_009932	5.78082e-06	1.19736e-05	0.137309	-7.28283	NBS down vs BSG
19093	1434779_at	Cbln2	cerebellin 2 precursor protein	NM_172633	5.7905e-06	1.48414e-05	7.24353	7.24353	NBS up vs BSG
8774	1424460_s_at	Lpcat1	lysophosphatidylcholine acyltransferase 1	NM_145376	5.79155e-06	3.23078e-06	0.205222	-4.87277	NBS down vs BSG
18503	1434189_at	Stag1	stromal antigen 1	NM_009282	5.80167e-06	6.56245e-06	0.426308	-2.34572	NBS down vs BSG
18725	1434411_at	Col12a1	collagen, type XII, alpha 1	NM_007730	5.80368e-06	6.71795e-05	0.277911	-3.59828	NBS down vs BSG
20350	1436036_at	Whsc1	Wolf-Hirschhorn syndrome candidate 1 (human)	NM_001081102 /// NM_001177884 /// NM_175231	5.81268e-06	7.6995e-06	0.341211	-2.93074	NBS down vs BSG
23171	1438857_x_at	Irak1	interleukin-1 receptor-associated kinase 1	NM_001177973 /// NM_001177974 /// NM_001177975 /// NM_001177976 /// NM_008363	5.81569e-06	5.00047e-06	0.448848	-2.22792	NBS down vs BSG
11574	1427260_a_at	Tpm3	tropomyosin 3, gamma	NM_022314	5.81586e-06	2.70842e-06	0.430365	-2.32361	NBS down vs BSG
7165	1422851_at	Hmga2	high mobility group AT-hook 2	NM_010441	5.8179e-06	7.41441e-06	0.0401127	-24.9298	NBS down vs BSG
39060	1454757_s_at	Ifi27l1	interferon, alpha-inducible protein 27 like 1	NM_026790 /// NM_194066 /// NM_194067 /// NM_194068 /// NM_194069	5.83158e-06	4.0339e-05	0.267511	-3.73816	NBS down vs BSG
36892	1452589_at	Ptk7	PTK7 protein tyrosine kinase 7	NM_175168	5.8327e-06	4.21825e-06	0.269702	-3.7078	NBS down vs BSG
2565	1418226_at	Orc2	origin recognition complex, subunit 2	NM_001025378 /// NM_008765	5.83871e-06	2.36766e-06	0.484407	-2.06438	NBS down vs BSG
44974	1460674_at	Paqr7	progestin and adipoQ receptor family member VII	NM_027995	5.88834e-06	1.73475e-06	2.93476	2.93476	NBS up vs BSG
44153	1459850_x_at	Glrb	glycine receptor, beta subunit	NM_010298	5.90602e-06	4.80524e-06	2.37712	2.37712	NBS up vs BSG
290	1415951_at	Fkbp10	FK506 binding protein 10	NM_001163481 /// NM_010221	5.90921e-06	4.4397e-05	0.267698	-3.73555	NBS down vs BSG
16746	1432432_a_at	Rab3c	RAB3C, member RAS oncogene family	NM_023852	5.9269e-06	2.79785e-05	10.9592	10.9592	NBS up vs BSG
44151	1459848_x_at	Dbh	dopamine beta hydroxylase	NM_138942	5.93658e-06	5.42066e-06	2.34102	2.34102	NBS up vs BSG
13123	1428809_at	1810010H24Rik	RIKEN cDNA 1810010H24 gene	NM_001163473	5.95832e-06	2.78184e-06	0.113842	-8.78412	NBS down vs BSG
9430	1425116_a_at	Spnb4	spectrin beta 4	NM_032610	5.9585e-06	6.83893e-06	3.21733	3.21733	NBS up vs BSG
22188	1437874_s_at	Hexb	hexosaminidase B	NM_010422	5.99635e-06	1.00233e-05	0.421018	-2.37519	NBS down vs BSG
8664	1424350_s_at	Lpgat1	lysophosphatidylglycerol acyltransferase 1	NM_001134829 /// NM_172266	5.99679e-06	1.57847e-05	5.38872	5.38872	NBS up vs BSG
30995	1446681_at	BB086117	expressed sequence BB086117	---	6.00417e-06	2.41566e-06	8.27906	8.27906	NBS up vs BSG
2877	1418538_at	Kdelr3	KDEL (Lys-Asp-Glu-Leu) endoplasmic reticulum protein retention receptor 3	NM_134090	6.01644e-06	2.46994e-05	0.181806	-5.50038	NBS down vs BSG
10999	1426685_a_at	Cnot6	CCR4-NOT transcription complex, subunit 6	NM_212484	6.01937e-06	7.62141e-06	0.26577	-3.76265	NBS down vs BSG
18021	1433707_at	Gabra4	gamma-aminobutyric acid (GABA) A receptor, subunit alpha 4	NM_010251	6.02585e-06	0.00159786	3.63669	3.63669	NBS up vs BSG
35589	1451286_s_at	Fus	fusion, derived from t(12;16) malignant liposarcoma (human)	NM_139149	6.03276e-06	4.17336e-06	0.472326	-2.11718	NBS down vs BSG
34330	1450027_at	Sdc3	syndecan 3	NM_011520	6.03859e-06	3.119e-05	0.263399	-3.79652	NBS down vs BSG
4675	1420361_at	Slc11a1	solute carrier family 11 (proton-coupled divalent metal ion transporters), membe	NM_013612	6.0429e-06	2.60981e-05	0.392474	-2.54794	NBS down vs BSG
44846	1460546_at	Lgi3	leucine-rich repeat LGI family, member 3	NM_145219	6.06149e-06	3.15854e-06	7.30653	7.30653	NBS up vs BSG
13750	1429436_at	Prpf40a	PRP40 pre-mRNA processing factor 40 homolog A (yeast)	NM_018785	6.06231e-06	7.64179e-06	0.386395	-2.58802	NBS down vs BSG
27636	1443322_at	---	---	---	6.06726e-06	3.16128e-06	2.51219	2.51219	NBS up vs BSG
2353	1418014_a_at	B4galt1	UDP-Gal:betaGlcNAc beta 1,4- galactosyltransferase, polypeptide 1	NM_022305	6.07869e-06	7.55722e-06	0.240538	-4.15734	NBS down vs BSG
3101	1418762_at	Cd55	CD55 antigen	NM_010016	6.08497e-06	6.67686e-06	2.25436	2.25436	NBS up vs BSG
7821	1423507_a_at	Sirt2	sirtuin 2 (silent mating type information regulation 2, homolog) 2 (S. cerevisia	NM_001122765 /// NM_001122766 /// NM_022432	6.09404e-06	1.05277e-06	2.40087	2.40087	NBS up vs BSG
33044	1448736_a_at	Hprt	hypoxanthine guanine phosphoribosyl transferase	NM_013556	6.09608e-06	7.01256e-06	2.36518	2.36518	NBS up vs BSG
37875	1453572_a_at	Plp2	proteolipid protein 2	NM_019755	6.09695e-06	3.18484e-05	0.20106	-4.97364	NBS down vs BSG
35931	1451628_a_at	Ank3	ankyrin 3, epithelial	NM_009670 /// NM_146005 /// NM_170687 /// NM_170688 /// NM_170689 /// NM_170690	6.10462e-06	6.07277e-06	3.03102	3.03102	NBS up vs BSG
32812	1448504_a_at	Cbx3	chromobox homolog 3 (Drosophila HP1 gamma)	NM_007624	6.11057e-06	3.69866e-06	0.462765	-2.16092	NBS down vs BSG
9300	1424986_s_at	Fbxw7	F-box and WD-40 domain protein 7	NM_001177773 /// NM_001177774 /// NM_080428	6.13718e-06	4.70608e-05	5.87673	5.87673	NBS up vs BSG
1711	1417372_a_at	Peli1	pellino 1	NM_023324	6.13919e-06	4.27394e-06	0.390965	-2.55777	NBS down vs BSG
1118	1416779_at	Sdpr	serum deprivation response	NM_138741	6.14416e-06	7.14883e-06	5.63586	5.63586	NBS up vs BSG
21288	1436974_at	Tmem88b	transmembrane protein 88B	NM_001033394	6.1679e-06	1.91149e-06	29.362	29.362	NBS up vs BSG
7729	1423415_at	Gpr83	G protein-coupled receptor 83	NM_010287	6.17227e-06	0.000670394	2.77948	2.77948	NBS up vs BSG
1501	1417162_at	Tmbim1	transmembrane BAX inhibitor motif containing 1	NM_027154	6.17274e-06	2.37478e-06	3.25156	3.25156	NBS up vs BSG
8861	1424547_at	Car10	carbonic anhydrase 10	NM_028296	6.17422e-06	1.81672e-05	7.68864	7.68864	NBS up vs BSG
310	1415971_at	Marcks	myristoylated alanine rich protein kinase C substrate	NM_008538	6.17819e-06	6.22894e-06	0.392449	-2.5481	NBS down vs BSG
[truncated: 5,264 more rows]
