# Supplementary material for: Pax3 expression enhances PDGF-B-induced brainstem gliomagenesis and characterizes a subset of brainstem glioma
Source: Acta Neuropathol Commun. 2014 Oct 21;2:134. doi: 10.1186/s40478-014-0134-6 (PMC4210596; doi:10.1186/s40478-014-0134-6)
Supplement: Additional file 3: Table S3. — Differentially expressed genes between mouse Brainstem Glioma (BSG) and Cerebral Cortex Glioma (CG), FDR-adjusted p-value < 0.05, fold-change ≥ 2. [file 40478_2014_134_MOESM3_ESM.xlsx]

## Sheet: Sheet1
Column #	Column ID	Gene Symbol	Gene Title	RefSeq Transcript ID	p-value (Attribute)	p-value(BSG vs. CG)	Ratio(BSG vs. CG)	Fold-Change (BSG vs. CG)	Fold-Change (BSG vs. CG) (Description)
2700	1418357_at	Foxg1	forkhead box G1	NM_001160112 /// NM_008241	2.49935e-10	6.58045e-10	0.0184425	-54.2227	BSG down vs CG
35814	1451507_at	Mef2c	myocyte enhancer factor 2C	NM_001170537 /// NM_025282	4.76194e-10	3.04344e-05	0.488329	-2.0478	BSG down vs CG
26393	1442075_at	AI314604	expressed sequence AI314604	---	7.02456e-10	7.20921e-09	0.112546	-8.88522	BSG down vs CG
11198	1426880_at	Etl4	enhancer trap locus 4	NM_001081006 /// NM_001177630 /// NM_001177631 /// NM_029895 /// NM_178059	1.27867e-08	1.65213e-05	0.312366	-3.20137	BSG down vs CG
24522	1440204_at	3110039M20Rik	RIKEN cDNA 3110039M20 gene	NR_026733	6.87275e-08	1.51097e-06	0.21595	-4.6307	BSG down vs CG
35315	1451008_at	St8sia3	ST8 alpha-N-acetyl-neuraminide alpha-2,8-sialyltransferase 3	NM_009182	9.41925e-08	8.97888e-06	2.49919	2.49919	BSG up vs CG
4762	1420444_at	Slc22a3	solute carrier family 22 (organic cation transporter), member 3	NM_011395	1.58697e-07	5.8876e-06	3.55602	3.55602	BSG up vs CG
7230	1422912_at	Bmp4	bone morphogenetic protein 4	NM_007554	7.29393e-07	1.93922e-07	0.360946	-2.77049	BSG down vs CG
13475	1429157_at	Hhipl2	hedgehog interacting protein-like 2	NM_030175	7.79311e-07	5.57371e-07	0.04886	-20.4666	BSG down vs CG
19508	1435190_at	Chl1	cell adhesion molecule with homology to L1CAM	NM_007697	1.61691e-06	3.65796e-07	0.0774543	-12.9108	BSG down vs CG
17933	1433615_at	Tmem117	transmembrane protein 117	NM_178789	2.2505e-06	2.26032e-06	5.66284	5.66284	BSG up vs CG
32506	1448194_a_at	H19	H19 fetal liver mRNA	NR_001592	3.6808e-06	2.33715e-06	0.100443	-9.95587	BSG down vs CG
26061	1441743_at	Pax3	paired box gene 3	NM_001159520 /// NM_008781	5.06622e-06	1.19707e-06	8.43653	8.43653	BSG up vs CG
15615	1431297_a_at	4933436C20Rik	RIKEN cDNA 4933436C20 gene	NR_033641 /// XM_891082 /// XM_988922	5.61007e-06	1.07655e-05	2.98649	2.98649	BSG up vs CG
5390	1421072_at	Irx5	Iroquois related homeobox 5 (Drosophila)	NM_018826	6.54905e-06	6.15142e-06	19.0077	19.0077	BSG up vs CG
33064	1448752_at	Car2	carbonic anhydrase 2	NM_009801	6.73222e-06	1.25806e-05	5.50505	5.50505	BSG up vs CG
21966	1437648_at	Pcyt1b	phosphate cytidylyltransferase 1, choline, beta isoform	NM_177546 /// NM_211138	1.40129e-05	1.2448e-05	2.4558	2.4558	BSG up vs CG
1606	1417263_at	Ptgs2	prostaglandin-endoperoxide synthase 2	NM_011198	1.92378e-05	3.2396e-05	0.365727	-2.73428	BSG down vs CG
25209	1440891_at	Gria4	glutamate receptor, ionotropic, AMPA4 (alpha 4)	NM_001113180 /// NM_001113181 /// NM_019691	2.06892e-05	3.28225e-05	2.86867	2.86867	BSG up vs CG
36605	1452298_a_at	Myo5b	myosin VB	NM_201600	3.96273e-05	2.40965e-05	0.13173	-7.5913	BSG down vs CG
44608	1460304_a_at	Ubtf	upstream binding transcription factor, RNA polymerase I	NM_001044383 /// NM_011551	4.37586e-05	1.85954e-05	2.00636	2.00636	BSG up vs CG
4707	1420389_at	Pax3	paired box gene 3	NM_001159520 /// NM_008781	7.04763e-05	2.44612e-05	6.31538	6.31538	BSG up vs CG
14653	1430335_a_at	Pax3	paired box gene 3	NM_001159520 /// NM_008781	0.000121203	3.23753e-05	3.69835	3.69835	BSG up vs CG

## Sheet: BSG vs. CG Table
Gene Symbol	Gene Title	Fold-Change	p-value
Foxg1	forkhead box G1	-54.2227	6.58045e-10
Hhipl2	hedgehog interacting protein-like 2	-20.4666	5.57371e-07
Chl1	cell adhesion molecule with homology to L1CAM	-12.9108	3.65796e-07
H19	H19 fetal liver mRNA	-9.95587	2.33715e-06
AI314604	expressed sequence AI314604	-8.88522	7.20921e-09
Myo5b	myosin VB	-7.5913	2.40965e-05
3110039M20Rik	RIKEN cDNA 3110039M20 gene	-4.6307	1.51097e-06
Etl4	enhancer trap locus 4	-3.20137	1.65213e-05
Bmp4	bone morphogenetic protein 4	-2.77049	1.93922e-07
Ptgs2	prostaglandin-endoperoxide synthase 2	-2.73428	3.2396e-05
Mef2c	myocyte enhancer factor 2C	-2.0478	3.04344e-05
Ubtf	upstream binding transcription factor, RNA polymerase I	2.00636	1.85954e-05
Pcyt1b	phosphate cytidylyltransferase 1, choline, beta isoform	2.4558	1.2448e-05
St8sia3	ST8 alpha-N-acetyl-neuraminide alpha-2,8-sialyltransferase 3	2.49919	8.97888e-06
Gria4	glutamate receptor, ionotropic, AMPA4 (alpha 4)	2.86867	3.28225e-05
4933436C20Rik	RIKEN cDNA 4933436C20 gene	2.98649	1.07655e-05
Slc22a3	solute carrier family 22 (organic cation transporter), member 3	3.55602	5.8876e-06
Pax3	paired box gene 3	3.69835	3.23753e-05
Car2	carbonic anhydrase 2	5.50505	1.25806e-05
Tmem117	transmembrane protein 117	5.66284	2.26032e-06
Pax3	paired box gene 3	6.31538	2.44612e-05
Pax3	paired box gene 3	8.43653	1.19707e-06
Irx5	Iroquois related homeobox 5 (Drosophila)	19.0077	6.15142e-06
