# Supplementary material for: Pax3 expression enhances PDGF-B-induced brainstem gliomagenesis and characterizes a subset of brainstem glioma
Source: Acta Neuropathol Commun. 2014 Oct 21;2:134. doi: 10.1186/s40478-014-0134-6 (PMC4210596; doi:10.1186/s40478-014-0134-6)
Supplement: Additional file 5: Table S4. — Differentially expressed genes between Olig2-eGFP-L10a gliomas initiated in the brainstem (BS) and the cerebral cortex (CX), p-value < 0.01 and fold change ≥2.0. [file 40478_2014_134_MOESM5_ESM.xlsx]

## Sheet: Sheet1
Column #	Column ID	Gene Symbol	Gene Title	RefSeq Transcript ID	p-value(Location)	p-value(BS vs. CX)	Ratio(BS vs. CX)	Fold-Change(BS vs. CX)	Fold-Change(BS vs. CX) (Description)
35010	1450708_at	Scg2	secretogranin II	NM_009129	5.23102e-06	5.23102e-06	0.460714	-2.17054	BS down vs CX
4702	1420389_at	Pax3	paired box gene 3	NM_001159520 /// NM_008781	1.21352e-05	1.21352e-05	3.08221	3.08221	BS up vs CX
5385	1421072_at	Irx5	Iroquois related homeobox 5 (Drosophila)	NM_018826	1.45507e-05	1.45507e-05	14.2777	14.2777	BS up vs CX
43518	1459216_at	Tdrd7	Tudor domain containing 7	NM_146142	4.58473e-05	4.58473e-05	0.342882	-2.91645	BS down vs CX
8909	1424596_s_at	Lmcd1	LIM and cysteine-rich domains 1	NM_144799	6.59643e-05	6.59643e-05	5.06024	5.06024	BS up vs CX
20428	1436115_at	Gm266	predicted gene 266	NM_001033248	6.69342e-05	6.69342e-05	0.24636	-4.0591	BS down vs CX
44503	1460203_at	Itpr1	inositol 1,4,5-triphosphate receptor 1	NM_010585	0.000151521	0.000151521	2.38012	2.38012	BS up vs CX
24517	1440204_at	3110039M20Rik	RIKEN cDNA 3110039M20 gene	NR_026733	0.000152462	0.000152462	0.253137	-3.95043	BS down vs CX
17956	1433643_at	Cacna2d1	calcium channel, voltage-dependent, alpha2/delta subunit 1	NM_001110843 /// NM_001110844 /// NM_001110845 /// NM_001110846 /// NM_009784	0.000158152	0.000158152	0.14397	-6.94587	BS down vs CX
32501	1448194_a_at	H19	H19 fetal liver mRNA	NR_001592	0.000159915	0.000159915	0.169672	-5.89372	BS down vs CX
11496	1427183_at	Efemp1	epidermal growth factor-containing fibulin-like extracellular matrix protein 1	NM_146015	0.000225163	0.000225163	0.376489	-2.65612	BS down vs CX
6529	1422216_at	Mid2	midline 2	NM_011845	0.000248288	0.000248288	0.482981	-2.07048	BS down vs CX
17928	1433615_at	Tmem117	transmembrane protein 117	NM_178789	0.000305637	0.000305637	4.28714	4.28714	BS up vs CX
18485	1434172_at	Cnr1	cannabinoid receptor 1 (brain)	NM_007726	0.000335869	0.000335869	4.80563	4.80563	BS up vs CX
25847	1441534_at	C86753	expressed sequence C86753	---	0.000373827	0.000373827	2.31424	2.31424	BS up vs CX
26056	1441743_at	Pax3	paired box gene 3	NM_001159520 /// NM_008781	0.000483453	0.000483453	4.3015	4.3015	BS up vs CX
1617	1417279_at	Itpr1	inositol 1,4,5-triphosphate receptor 1	NM_010585	0.000503936	0.000503936	2.50807	2.50807	BS up vs CX
20008	1435695_a_at	Ggct	gamma-glutamyl cyclotransferase	NM_026637	0.000508929	0.000508929	4.26926	4.26926	BS up vs CX
24586	1440273_at	LOC100504048	hypothetical protein LOC100504048	XM_003084622	0.000572625	0.000572625	2.63969	2.63969	BS up vs CX
2731	1418393_a_at	Itga7	integrin alpha 7	NM_008398	0.000643719	0.000643719	0.415757	-2.40525	BS down vs CX
5935	1421622_a_at	Rapgef4	Rap guanine nucleotide exchange factor (GEF) 4	NM_019688	0.000666777	0.000666777	2.27457	2.27457	BS up vs CX
2695	1418357_at	Foxg1	forkhead box G1	NM_001160112 /// NM_008241	0.000744114	0.000744114	0.0206909	-48.3305	BS down vs CX
14648	1430335_a_at	Pax3	paired box gene 3	NM_001159520 /// NM_008781	0.000794677	0.000794677	3.76615	3.76615	BS up vs CX
41459	1457157_at	Plch1	phospholipase C, eta 1	NM_001177732 /// NM_001177733 /// NM_183191	0.00080944	0.00080944	0.218786	-4.57067	BS down vs CX
24175	1439862_at	Rorb	RAR-related orphan receptor beta	NM_001043354 /// NM_146095	0.000895763	0.000895763	0.434111	-2.30356	BS down vs CX
1933	1417595_at	Meox1	mesenchyme homeobox 1	NM_010791	0.000902299	0.000902299	7.67407	7.67407	BS up vs CX
12706	1428393_at	Nrn1	neuritin 1	NM_153529	0.00109003	0.00109003	0.101363	-9.86553	BS down vs CX
41414	1457112_at	Fam163a	family with sequence similarity 163, member A	NM_177838	0.00116211	0.00116211	3.25715	3.25715	BS up vs CX
36285	1451983_at	Irx1	Iroquois related homeobox 1 (Drosophila)	NM_010573	0.00128771	0.00128771	4.87147	4.87147	BS up vs CX
12884	1428571_at	Col9a1	collagen, type IX, alpha 1	NM_007740	0.00130602	0.00130602	4.4683	4.4683	BS up vs CX
10611	1426298_at	Irx2	Iroquois related homeobox 2 (Drosophila)	NM_010574	0.00165916	0.00165916	8.9993	8.9993	BS up vs CX
33096	1448789_at	Aldh1a3	aldehyde dehydrogenase family 1, subfamily A3	NM_053080	0.00183932	0.00183932	0.288898	-3.46143	BS down vs CX
8717	1424404_at	0610040J01Rik	RIKEN cDNA 0610040J01 gene	NM_029554	0.00192184	0.00192184	0.38765	-2.57964	BS down vs CX
12975	1428662_a_at	Hopx	HOP homeobox	NM_001159900 /// NM_001159901 /// NM_175606	0.00193306	0.00193306	0.478747	-2.08879	BS down vs CX
21718	1437405_a_at	Igfbp4	insulin-like growth factor binding protein 4	NM_010517	0.00195142	0.00195142	2.08523	2.08523	BS up vs CX
6571	1422258_at	Chrm3	cholinergic receptor, muscarinic 3, cardiac	NM_033269	0.00201682	0.00201682	2.23111	2.23111	BS up vs CX
20413	1436100_at	Sh2d5	SH2 domain containing 5	NM_001099631	0.00201849	0.00201849	0.272007	-3.67637	BS down vs CX
32731	1448424_at	Frzb	frizzled-related protein	NM_011356	0.00204197	0.00204197	2.70379	2.70379	BS up vs CX
11708	1427395_a_at	Aldh1a3	aldehyde dehydrogenase family 1, subfamily A3	NM_053080	0.00210994	0.00210994	0.270987	-3.69021	BS down vs CX
33710	1449403_at	Pde9a	phosphodiesterase 9A	NM_001163748 /// NM_008804	0.00213729	0.00213729	0.418475	-2.38963	BS down vs CX
35224	1450922_a_at	Tgfb2	transforming growth factor, beta 2	NM_009367	0.00222741	0.00222741	2.16245	2.16245	BS up vs CX
5237	1420924_at	Timp2	tissue inhibitor of metalloproteinase 2	NM_011594	0.0022703	0.0022703	2.47813	2.47813	BS up vs CX
25383	1441070_at	LOC100504154	hypothetical LOC100504154	XR_105024 /// XR_107797	0.00228469	0.00228469	2.31618	2.31618	BS up vs CX
5664	1421351_at	Gria4	glutamate receptor, ionotropic, AMPA4 (alpha 4)	NM_001113180 /// NM_001113181 /// NM_019691	0.00229795	0.00229795	2.4279	2.4279	BS up vs CX
9475	1425162_at	Rorb	RAR-related orphan receptor beta	NM_001043354 /// NM_146095	0.00232568	0.00232568	0.487717	-2.05037	BS down vs CX
4878	1420565_at	Hoxa1	homeobox A1	NM_010449	0.00238437	0.00238437	4.96361	4.96361	BS up vs CX
2855	1418517_at	Irx3	Iroquois related homeobox 3 (Drosophila)	NM_008393	0.00242954	0.00242954	6.09538	6.09538	BS up vs CX
18591	1434278_at	Mtm1	X-linked myotubular myopathy gene 1	NM_001164190 /// NM_001164191 /// NM_001164192 /// NM_001164193 /// NM_019926	0.00248914	0.00248914	0.195312	-5.12001	BS down vs CX
18593	1434280_at	---	---	---	0.00265378	0.00265378	0.245748	-4.06921	BS down vs CX
8069	1423756_s_at	Igfbp4	insulin-like growth factor binding protein 4	NM_010517	0.00272001	0.00272001	2.47145	2.47145	BS up vs CX
7582	1423269_a_at	Nedd4l	neural precursor cell expressed, developmentally down-regulated gene 4-like	NM_001114386 /// NM_031881	0.00275058	0.00275058	0.421329	-2.37344	BS down vs CX
6305	1421992_a_at	Igfbp4	insulin-like growth factor binding protein 4	NM_010517	0.00275543	0.00275543	2.201	2.201	BS up vs CX
37623	1453321_at	Fndc1	fibronectin type III domain containing 1	NM_001081416	0.00279823	0.00279823	2.4719	2.4719	BS up vs CX
20035	1435722_at	Gria4	glutamate receptor, ionotropic, AMPA4 (alpha 4)	NM_001113180 /// NM_001113181 /// NM_019691	0.00297144	0.00297144	2.09594	2.09594	BS up vs CX
23747	1439434_x_at	Sh2d5	SH2 domain containing 5	NM_001099631	0.00301489	0.00301489	0.39102	-2.55741	BS down vs CX
11795	1427482_a_at	Car8	carbonic anhydrase 8	NM_007592	0.00302082	0.00302082	0.318539	-3.13933	BS down vs CX
18592	1434279_at	---	---	---	0.00308489	0.00308489	0.244616	-4.08804	BS down vs CX
5811	1421498_a_at	2010204K13Rik	RIKEN cDNA 2010204K13 gene	NR_027924 /// NR_027925	0.00311309	0.00311309	0.364918	-2.74034	BS down vs CX
25420	1441107_at	Dmrta2	doublesex and mab-3 related transcription factor like family A2	NM_172296	0.00319562	0.00319562	0.201628	-4.95962	BS down vs CX
39540	1455238_at	Mum1l1	melanoma associated antigen (mutated) 1-like 1	NM_001164630 /// NM_001164631 /// NM_001164632 /// NM_001164633 /// NM_175541	0.00329355	0.00329355	0.421071	-2.3749	BS down vs CX
24710	1440397_at	Cacna2d1	calcium channel, voltage-dependent, alpha2/delta subunit 1	NM_001110843 /// NM_001110844 /// NM_001110845 /// NM_001110846 /// NM_009784	0.0033754	0.0033754	0.280175	-3.5692	BS down vs CX
2133	1417795_at	Chl1	cell adhesion molecule with homology to L1CAM	NM_007697	0.00339178	0.00339178	0.156188	-6.40253	BS down vs CX
13491	1429178_at	Odz3	odd Oz/ten-m homolog 3 (Drosophila)	NM_001145937 /// NM_011857	0.00357325	0.00357325	0.453569	-2.20474	BS down vs CX
29000	1444687_at	C1ql2	complement component 1, q subcomponent-like 2	NM_207233	0.00367175	0.00367175	3.29619	3.29619	BS up vs CX
35225	1450923_at	Tgfb2	transforming growth factor, beta 2	NM_009367	0.00373043	0.00373043	2.03341	2.03341	BS up vs CX
15610	1431297_a_at	4933436C20Rik	RIKEN cDNA 4933436C20 gene	NR_033641	0.00384116	0.00384116	2.76211	2.76211	BS up vs CX
11669	1427356_at	Fam89a	family with sequence similarity 89, member A	NM_001081120	0.00389286	0.00389286	3.94409	3.94409	BS up vs CX
33059	1448752_at	Car2	carbonic anhydrase 2	NM_009801	0.00399045	0.00399045	5.19982	5.19982	BS up vs CX
40703	1456401_at	Cacnb2	calcium channel, voltage-dependent, beta 2 subunit	NM_023116	0.00402016	0.00402016	2.12734	2.12734	BS up vs CX
4846	1420533_at	Gucy1a3	guanylate cyclase 1, soluble, alpha 3	NM_021896	0.00409066	0.00409066	2.02145	2.02145	BS up vs CX
1491	1417153_at	Nacc2	nucleus accumbens associated 2, BEN and BTB (POZ) domain containing	NM_001037098 /// NM_026495	0.00423708	0.00423708	2.61349	2.61349	BS up vs CX
37874	1453572_a_at	Plp2	proteolipid protein 2	NM_019755	0.00425162	0.00425162	0.298565	-3.34935	BS down vs CX
2284	1417946_at	Abhd3	abhydrolase domain containing 3	NM_134130	0.00429474	0.00429474	0.485274	-2.06069	BS down vs CX
8578	1424265_at	Npl	N-acetylneuraminate pyruvate lyase	NM_028749	0.00467335	0.00467335	0.427047	-2.34166	BS down vs CX
31585	1447272_s_at	Atp10a	ATPase, class V, type 10A	NM_009728	0.0047234	0.0047234	0.487628	-2.05074	BS down vs CX
36078	1451776_s_at	Hopx	HOP homeobox	NM_001159900 /// NM_001159901 /// NM_175606	0.00475422	0.00475422	0.376967	-2.65275	BS down vs CX
44869	1460570_at	Pgbd5	piggyBac transposable element derived 5	NM_171824	0.0047791	0.0047791	2.55582	2.55582	BS up vs CX
39206	1454904_at	Mtm1	X-linked myotubular myopathy gene 1	NM_001164190 /// NM_001164191 /// NM_001164192 /// NM_001164193 /// NM_019926	0.00484244	0.00484244	0.173111	-5.77663	BS down vs CX
5350	1421037_at	Npas2	neuronal PAS domain protein 2	NM_008719	0.00487433	0.00487433	0.427238	-2.34062	BS down vs CX
33709	1449402_at	Chst7	carbohydrate (N-acetylglucosamino) sulfotransferase 7	NM_021715	0.00488322	0.00488322	2.64604	2.64604	BS up vs CX
6355	1422042_at	Gjc3	gap junction protein, gamma 3	NM_080450	0.00494956	0.00494956	2.40776	2.40776	BS up vs CX
18454	1434141_at	Gucy1a3	guanylate cyclase 1, soluble, alpha 3	NM_021896	0.00504804	0.00504804	2.16745	2.16745	BS up vs CX
996	1416658_at	Frzb	frizzled-related protein	NM_011356	0.00517486	0.00517486	2.28564	2.28564	BS up vs CX
7690	1423377_at	Igfbpl1	insulin-like growth factor binding protein-like 1	NM_018741	0.00537217	0.00537217	0.40741	-2.45453	BS down vs CX
4729	1420416_at	Sema3a	sema domain, immunoglobulin domain (Ig), short basic domain, secreted, (semaphor	NM_009152	0.0053788	0.0053788	0.48685	-2.05402	BS down vs CX
1980	1417642_at	Aldh1a3	aldehyde dehydrogenase family 1, subfamily A3	NM_053080	0.00556183	0.00556183	0.420657	-2.37723	BS down vs CX
38153	1453851_a_at	Gadd45g	growth arrest and DNA-damage-inducible 45 gamma	NM_011817	0.00559406	0.00559406	0.489888	-2.04128	BS down vs CX
2939	1418601_at	Aldh1a7	aldehyde dehydrogenase family 1, subfamily A7	NM_011921	0.00586597	0.00586597	0.208296	-4.80087	BS down vs CX
327	1415989_at	Vcam1	vascular cell adhesion molecule 1	NM_011693	0.00595586	0.00595586	0.381893	-2.61854	BS down vs CX
1490	1417152_at	Nacc2	nucleus accumbens associated 2, BEN and BTB (POZ) domain containing	NM_001037098 /// NM_026495	0.00603235	0.00603235	2.14038	2.14038	BS up vs CX
23658	1439345_at	Gpnmb	glycoprotein (transmembrane) nmb	NM_053110	0.00619277	0.00619277	0.22455	-4.45336	BS down vs CX
17975	1433662_s_at	Timp2	tissue inhibitor of metalloproteinase 2	NM_011594	0.00627806	0.00627806	2.44803	2.44803	BS up vs CX
13856	1429543_at	6230424C14Rik	RIKEN cDNA 6230424C14 gene	---	0.00637391	0.00637391	0.472075	-2.11831	BS down vs CX
19866	1435553_at	Pdzd2	PDZ domain containing 2	NM_001081064	0.00684119	0.00684119	2.15228	2.15228	BS up vs CX
44586	1460287_at	Timp2	tissue inhibitor of metalloproteinase 2	NM_011594	0.00693166	0.00693166	2.14406	2.14406	BS up vs CX
961	1416623_at	Thbs3	thrombospondin 3	NM_013691	0.00693858	0.00693858	0.48046	-2.08134	BS down vs CX
39893	1455591_at	Zfp618	zinc fingerprotein 618	NM_028326	0.00719255	0.00719255	2.02598	2.02598	BS up vs CX
10888	1426575_at	Sgms1	sphingomyelin synthase 1	NM_001168525 /// NM_001168526 /// NM_144792	0.00720279	0.00720279	2.002	2.002	BS up vs CX
41723	1457421_at	1700063D05Rik	RIKEN cDNA 1700063D05 gene	XR_105250	0.00723959	0.00723959	6.91913	6.91913	BS up vs CX
3233	1418895_at	Skap2	src family associated phosphoprotein 2	NM_018773	0.00725066	0.00725066	2.75805	2.75805	BS up vs CX
4847	1420534_at	Gucy1a3	guanylate cyclase 1, soluble, alpha 3	NM_021896	0.00740199	0.00740199	2.08959	2.08959	BS up vs CX
18504	1434191_at	Tmem195	transmembrane protein 195	NM_178767	0.00750837	0.00750837	2.30681	2.30681	BS up vs CX
38979	1454677_at	Timp2	tissue inhibitor of metalloproteinase 2	NM_011594	0.00756913	0.00756913	2.44604	2.44604	BS up vs CX
39541	1455239_at	6330512M04Rik	RIKEN cDNA 6330512M04 gene	NM_177265	0.00762142	0.00762142	2.69591	2.69591	BS up vs CX
37549	1453247_at	Zfp618	zinc fingerprotein 618	NM_028326	0.00765762	0.00765762	2.15272	2.15272	BS up vs CX
35616	1451314_a_at	Vcam1	vascular cell adhesion molecule 1	NM_011693	0.00778521	0.00778521	0.494716	-2.02136	BS down vs CX
8438	1424125_at	Kcnk13	potassium channel, subfamily K, member 13	NM_001164426 /// NM_001164427 /// NM_146037	0.00791574	0.00791574	2.76161	2.76161	BS up vs CX
33622	1449315_at	Odz3	odd Oz/ten-m homolog 3 (Drosophila)	NM_001145937 /// NM_011857	0.00800737	0.00800737	0.385144	-2.59643	BS down vs CX
21251	1436938_at	Rbms3	RNA binding motif, single stranded interacting protein	NM_001172121 /// NM_001172122 /// NM_001172123 /// NM_001172124 /// NM_001172126	0.00804511	0.00804511	2.203	2.203	BS up vs CX
25114	1440801_s_at	Adrbk2	adrenergic receptor kinase, beta 2	NM_001035531 /// NM_177078	0.00812607	0.00812607	0.337024	-2.96714	BS down vs CX
41328	1457026_at	Liph	lipase, member H	NM_001083894 /// NM_153404	0.00813536	0.00813536	0.320269	-3.12238	BS down vs CX
33461	1449154_at	Col11a1	collagen, type XI, alpha 1	NM_007729	0.00867627	0.00867627	0.484984	-2.06192	BS down vs CX
44922	1460623_at	Skap2	src family associated phosphoprotein 2	NM_018773	0.00886983	0.00886983	2.90451	2.90451	BS up vs CX
32469	1448162_at	Vcam1	vascular cell adhesion molecule 1	NM_011693	0.00891196	0.00891196	0.36286	-2.75588	BS down vs CX
23391	1439078_at	Klhl4	kelch-like 4 (Drosophila)	NM_172781	0.00900353	0.00900353	6.08801	6.08801	BS up vs CX
19503	1435190_at	Chl1	cell adhesion molecule with homology to L1CAM	NM_007697	0.00952699	0.00952699	0.205481	-4.86663	BS down vs CX
18724	1434411_at	Col12a1	collagen, type XII, alpha 1	NM_007730	0.00982331	0.00982331	0.447365	-2.23531	BS down vs CX
39553	1455251_at	Itga1	integrin alpha 1	NM_001033228	0.00990311	0.00990311	0.472928	-2.11449	BS down vs CX
