# Supplementary material for: Pax3 expression enhances PDGF-B-induced brainstem gliomagenesis and characterizes a subset of brainstem glioma
Source: Acta Neuropathol Commun. 2014 Oct 21;2:134. doi: 10.1186/s40478-014-0134-6 (PMC4210596; doi:10.1186/s40478-014-0134-6)
Supplement: Additional file 10: Table S5. — Differentially expressed genes between human Brainstem Glioma (Brainstem) and Cerebral Cortex Glioma (Cortical) from post-treatment autopsy samples, FDR-adjusted p-value < 0.05. [file 40478_2014_134_MOESM10_ESM.xlsx]

## Sheet: Sheet1
ID	logFC	AveExpr	P.Value	adj.P.Val	GeneName	ENSEMBL_ID	Cortical.mean	Brainstem.mean
206018_at	6.01808	5.87288	6.36323e-17	3.47909e-12	FOXG1	ENSG00000176165	9.79163	3.77355
219112_at	-1.7503	6.87881	2.82464e-14	7.72185e-10	NA	NA	5.73908	7.48938
242974_at	-2.41455	7.86808	4.72097e-14	8.60396e-10	CD47	ENSG00000196776	6.29581	8.71036
223954_x_at	0.637157	5.77218	1.21704e-13	1.66354e-09	NECAB3	ENSG00000125967	6.18707	5.54991
236431_at	-2.01708	5.93479	2.21089e-13	2.04888e-09	U2SURP	ENSG00000163714	4.62134	6.63842
241893_at	-2.09811	7.08803	2.24843e-13	2.04888e-09	NA	NA	5.72182	7.81992
216936_at	0.462644	3.95095	4.23624e-13	3.30881e-09	NA	NA	4.25221	3.78956
212274_at	-1.76176	8.96205	5.10181e-13	3.3821e-09	LPIN1	ENSG00000134324	7.81486	9.57662
1555247_a_at	-1.89442	6.34566	5.56724e-13	3.3821e-09	NA	NA	5.11208	7.0065
241681_at	-1.61121	8.19603	1.74456e-12	9.53839e-09	NA	NA	7.14687	8.75808
632_at	0.589187	5.93791	2.66632e-12	1.32528e-08	GSK3A	ENSG00000105723	6.32157	5.73238
242911_at	-1.07886	6.5359	2.99901e-12	1.36642e-08	MED13L	ENSG00000123066	5.83338	6.91224
242849_at	-1.67732	5.33987	5.12299e-12	2.15461e-08	NA	NA	4.24766	5.92498
215306_at	-2.89554	7.97885	5.52296e-12	2.15691e-08	NA	NA	6.09339	8.98893
232761_at	0.505873	4.85567	6.26196e-12	2.28248e-08	COX4I2	ENSG00000131055	5.18507	4.6792
1559413_at	-1.56268	4.93404	6.94984e-12	2.37489e-08	TCP11L2	ENSG00000166046	3.91649	5.47916
232174_at	-1.88812	7.2184	1.02888e-11	3.16504e-08	NA	NA	5.98893	7.87705
202876_s_at	1.40174	6.26429	1.04481e-11	3.16504e-08	PBX2	c("ENSG00000204304", "ENSG00000224952", "ENSG00000232005", "ENSG00000206315", "ENSG00000236353", "ENSG00000237344", "ENSG00000225987")	7.17705	5.77531
214683_s_at	-1.89354	9.64061	1.09988e-11	3.16504e-08	CLK1	ENSG00000013441	8.4076	10.3011
1556744_a_at	-1.60512	6.69558	1.6731e-11	4.57383e-08	NA	NA	5.65038	7.25551
1563414_at	-2.47924	6.02385	1.75797e-11	4.577e-08	NA	NA	4.40947	6.8887
231061_at	-1.39946	5.72122	1.91431e-11	4.7575e-08	NA	NA	4.80994	6.2094
1562529_s_at	-2.27493	7.42206	2.10715e-11	5.00907e-08	NA	NA	5.9407	8.21564
1552804_a_at	0.473341	4.35174	2.54471e-11	5.79717e-08	TIRAP	ENSG00000150455	4.65996	4.18662
211818_s_at	0.547599	4.32368	2.84427e-11	6.00809e-08	PDE4C	ENSG00000105650	4.68025	4.13265
236155_at	-1.18783	6.62416	2.96674e-11	6.00809e-08	ZCCHC6	ENSG00000083223	5.85069	7.03852
226764_at	-1.41542	7.41965	2.96696e-11	6.00809e-08	ZNF827	ENSG00000151612	6.49798	7.9134
1553658_at	0.470927	3.57474	3.50467e-11	6.84349e-08	LOC150197	NA	3.88139	3.41046
216375_s_at	1.77958	5.68651	4.19912e-11	7.91678e-08	ETV5	ENSG00000244405	6.84531	5.06573
225539_at	-1.26549	7.94535	4.56065e-11	8.31179e-08	ZBTB21	ENSG00000173276	7.12131	8.3868
215231_at	-2.30804	4.57657	4.8271e-11	8.5136e-08	PRKAG2	ENSG00000106617	3.07366	5.3817
205723_at	0.804613	5.7331	5.23917e-11	8.85785e-08	CNTFR	ENSG00000122756	6.25703	5.45242
232030_at	-2.01864	5.51899	5.3463e-11	8.85785e-08	EPG5	ENSG00000152223	4.20453	6.22316
208835_s_at	-1.40441	10.6662	6.01413e-11	9.67124e-08	LUC7L3	ENSG00000108848	9.75167	11.1561
205021_s_at	0.658929	5.22031	6.2174e-11	9.71247e-08	FOXN3	ENSG00000053254	5.64938	4.99045
209622_at	1.28303	5.5094	7.24686e-11	1.09569e-07	STK16	ENSG00000115661	6.34486	5.06183
240557_at	-1.47135	7.2708	7.41485e-11	1.09569e-07	NA	NA	6.31271	7.78407
236915_at	-2.05191	5.90145	7.91977e-11	1.13951e-07	C4orf47	ENSG00000205129	4.56532	6.61723
203348_s_at	2.10204	7.67412	8.17729e-11	1.14639e-07	ETV5	ENSG00000244405	9.04289	6.94085
220657_at	0.472912	3.91213	8.6383e-11	1.17041e-07	KLHL11	c("ENSG00000178502", "ENSG00000259896")	4.22008	3.74716
230209_at	-2.14058	6.78248	8.7767e-11	1.17041e-07	ZXDC	ENSG00000070476	5.38862	7.52919
230566_at	1.1749	6.06344	8.99654e-11	1.17116e-07	MORC2-AS1	ENSG00000235989	6.82849	5.65359
1553359_at	0.620768	6.08171	1.03825e-10	1.30023e-07	FBXL18	ENSG00000155034	6.48593	5.86516
1562673_at	-1.55785	5.57564	1.0555e-10	1.30023e-07	NA	NA	4.56123	6.11907
201160_s_at	-2.03549	10.1914	1.07015e-10	1.30023e-07	CSDA	ENSG00000060138	8.86601	10.9015
216392_s_at	1.23426	5.49262	1.18844e-10	1.38644e-07	SEC23IP	ENSG00000107651	6.29633	5.06207
229435_at	-2.61914	8.56907	1.21322e-10	1.38644e-07	GLIS3	ENSG00000107249	6.86359	9.48273
244845_at	-1.85926	4.43408	1.21717e-10	1.38644e-07	NA	NA	3.2234	5.08266
229982_at	1.48156	8.01465	1.34435e-10	1.49797e-07	QSER1	ENSG00000060749	8.97939	7.49783
221681_s_at	-1.01273	4.05136	1.36989e-10	1.49797e-07	DSPP	ENSG00000152591	3.39191	4.40464
1558346_at	-1.36852	5.18891	1.61443e-10	1.70051e-07	COX17	ENSG00000138495	4.29778	5.6663
1553361_x_at	0.579963	5.67682	1.61731e-10	1.70051e-07	FBXL18	ENSG00000155034	6.05447	5.47451
179_at	0.491122	6.776	1.67989e-10	1.73299e-07	DTX2P1-UPK3BP1-PMS2P11	ENSG00000265479	7.0958	6.60468
1553947_at	0.765421	3.65535	1.73668e-10	1.75839e-07	EXOSC6	ENSG00000223496	4.15377	3.38834
207391_s_at	0.860755	7.08835	1.896e-10	1.88479e-07	PIP5K1A	ENSG00000143398	7.64885	6.78809
215139_at	-1.47035	6.36967	1.97536e-10	1.92862e-07	ARHGEF10	ENSG00000104728	5.41224	6.88259
227051_at	-2.10126	5.34915	2.01471e-10	1.93253e-07	NA	NA	3.98089	6.08214
1565889_at	-1.25301	6.35898	2.10164e-10	1.98116e-07	NA	NA	5.54307	6.79608
213752_at	-1.85192	6.72512	2.20212e-10	2.0407e-07	KAZN	ENSG00000189337	5.51921	7.37114
1553262_a_at	0.417206	6.52685	2.52708e-10	2.3028e-07	UTS2R	ENSG00000181408	6.79852	6.38132
230077_at	-1.50428	6.65305	2.69182e-10	2.41271e-07	NA	NA	5.67352	7.1778
219052_at	0.851007	5.84035	2.79684e-10	2.43647e-07	HPS6	ENSG00000166189	6.39449	5.54349
212209_at	-0.899239	8.29154	2.80766e-10	2.43647e-07	MED13L	ENSG00000123066	7.70599	8.60523
210301_at	0.533075	3.89681	2.85202e-10	2.43647e-07	XDH	ENSG00000158125	4.24393	3.71085
232148_at	-1.34307	6.17483	3.05193e-10	2.56714e-07	NSMAF	ENSG00000035681	5.30027	6.64335
1557487_at	-1.66642	6.49807	3.17023e-10	2.60615e-07	NA	NA	5.41296	7.07938
213015_at	-1.17383	8.88134	3.19363e-10	2.60615e-07	BBX	ENSG00000114439	8.11699	9.29082
220894_x_at	0.587073	4.55526	3.29019e-10	2.62824e-07	PRDM12	ENSG00000130711	4.93754	4.35046
216620_s_at	-1.27939	8.29895	3.31685e-10	2.62824e-07	ARHGEF10	ENSG00000104728	7.46586	8.74524
211147_s_at	0.570183	4.12348	3.51491e-10	2.7454e-07	P2RX6	ENSG00000099957	4.49477	3.92458
1557480_a_at	0.368862	4.87723	3.59674e-10	2.75388e-07	PPP1R27	ENSG00000182676	5.11742	4.74856
201208_s_at	0.712647	6.00288	3.62651e-10	2.75388e-07	TNFAIP1	c("ENSG00000109079", "ENSG00000262447")	6.46693	5.75428
238154_at	-1.52876	6.50631	3.85225e-10	2.86039e-07	CEP70	ENSG00000114107	5.51084	7.0396
232210_at	-1.39377	7.41943	3.8714e-10	2.86039e-07	NA	NA	6.51186	7.90563
231768_at	0.919746	4.96687	4.06101e-10	2.96048e-07	USF1	ENSG00000158773	5.56578	4.64603
1552872_at	0.608126	3.97636	4.15771e-10	2.99109e-07	ASMTL-AS1	ENSG00000236017	4.37235	3.76423
203363_s_at	0.671658	6.23895	4.35861e-10	3.09489e-07	ATG13	ENSG00000175224	6.67631	6.00465
215461_at	0.465061	4.40631	4.52982e-10	3.11954e-07	ZNRF4	ENSG00000105428	4.70914	4.24408
231972_at	1.26952	6.51829	4.53668e-10	3.11954e-07	NA	NA	7.34495	6.07543
237189_at	-1.98103	6.13248	4.56448e-10	3.11954e-07	HOXB-AS1	ENSG00000230148	4.84251	6.82354
232113_at	-2.00763	10.9811	4.63458e-10	3.12094e-07	NA	NA	9.67383	11.6815
213256_at	-2.29889	6.9241	4.6807e-10	3.12094e-07	39874	ENSG00000173926	5.42714	7.72603
231960_at	-1.08557	6.23457	4.76226e-10	3.13706e-07	BRWD1	ENSG00000185658	5.52768	6.61325
211588_s_at	0.496409	4.32184	5.28086e-10	3.43728e-07	PML	ENSG00000140464	4.64508	4.14867
36004_at	0.496128	6.20734	5.36851e-10	3.45322e-07	IKBKG	ENSG00000073009	6.5304	6.03427
211295_x_at	0.402	3.69473	5.54621e-10	3.50861e-07	CYP2A6	ENSG00000255974	3.9565	3.5545
206963_s_at	0.339126	3.40577	5.58298e-10	3.50861e-07	NA	NA	3.62659	3.28747
240443_at	0.652194	4.20211	5.69151e-10	3.53617e-07	NA	NA	4.62679	3.9746
232419_at	0.527004	4.80153	5.78591e-10	3.55443e-07	TMEM132A	ENSG00000006118	5.1447	4.61769
204037_at	-2.62453	7.32402	6.03159e-10	3.66419e-07	LPAR1	ENSG00000198121	5.61502	8.23955
1560901_at	0.34799	4.11551	6.11756e-10	3.67558e-07	NA	NA	4.34211	3.99412
233614_at	-1.4701	5.53958	6.5729e-10	3.90623e-07	NA	NA	4.58231	6.05241
1565537_at	0.594483	4.81399	6.65766e-10	3.91406e-07	NKX1-1	NA	5.2011	4.60662
1552455_at	-2.87662	7.3712	6.79786e-10	3.95397e-07	PRUNE2	ENSG00000106772	5.49805	8.37467
232903_at	-1.37006	5.59103	6.88922e-10	3.96493e-07	NA	NA	4.69889	6.06896
1554827_a_at	0.395525	4.7117	7.07958e-10	4.03204e-07	ADCY7	ENSG00000121281	4.96925	4.57373
223728_at	0.981749	6.36953	7.30145e-10	4.11055e-07	CENPBD1	ENSG00000177946	7.00881	6.02706
201918_at	-0.927196	9.43688	7.39492e-10	4.11055e-07	SLC25A36	ENSG00000114120	8.83313	9.76032
202464_s_at	-1.89001	9.73966	7.48459e-10	4.11055e-07	PFKFB3	ENSG00000170525	8.50895	10.399
1556900_at	0.424884	5.7282	7.51814e-10	4.11055e-07	APCDD1L-AS1	ENSG00000231290	6.00487	5.57999
232511_at	-1.35947	8.02129	7.78886e-10	4.21639e-07	NA	NA	7.13606	8.49553
210426_x_at	-2.03295	6.38912	8.09161e-10	4.33734e-07	RORA	ENSG00000069667	5.06534	7.09829
228462_at	-2.87606	7.96208	8.18787e-10	4.34633e-07	IRX2	ENSG00000170561	6.08929	8.96535
239102_s_at	-1.45621	6.36124	8.2867e-10	4.35649e-07	NA	NA	5.41301	6.86922
228076_s_at	0.431953	3.81428	8.71115e-10	4.53602e-07	NOL6	ENSG00000165271	4.09555	3.66359
1558620_at	-1.32244	8.06898	9.20641e-10	4.70878e-07	ZNF621	ENSG00000172888	7.20786	8.53029
226317_at	-0.954652	7.82039	9.21517e-10	4.70878e-07	PPP4R2	ENSG00000163605	7.19875	8.15341
227195_at	-1.74455	8.36678	9.67219e-10	4.80116e-07	ZNF503	ENSG00000165655	7.2308	8.97535
1555426_a_at	0.681483	5.7288	9.68332e-10	4.80116e-07	OTUD5	ENSG00000068308	6.17256	5.49108
230877_at	0.472201	3.44874	9.76578e-10	4.80116e-07	NA	NA	3.75622	3.28402
212207_at	-1.10741	7.52691	9.87264e-10	4.80116e-07	MED13L	ENSG00000123066	6.80581	7.91321
220148_at	-1.99808	5.25313	9.92959e-10	4.80116e-07	ALDH8A1	ENSG00000118514	3.95206	5.95014
230462_at	-1.28162	5.23716	9.94068e-10	4.80116e-07	NUMB	ENSG00000133961	4.40262	5.68424
214411_x_at	0.45044	4.05577	1.0021e-09	4.80116e-07	CTRB2	ENSG00000168928	4.34908	3.89863
1559921_at	0.447938	4.49052	1.00995e-09	4.80116e-07	PECAM1	ENSG00000261371	4.7822	4.33426
204243_at	-1.41661	7.77781	1.02879e-09	4.80116e-07	RLF	ENSG00000117000	6.85537	8.27198
234033_at	-1.40045	5.70053	1.03062e-09	4.80116e-07	NA	NA	4.78861	6.18906
240843_at	-1.18618	5.62093	1.03619e-09	4.80116e-07	NA	NA	4.84853	6.03471
1552326_a_at	-1.06387	4.61022	1.05364e-09	4.84097e-07	CCDC11	ENSG00000172361	3.91747	4.98134
224207_x_at	0.619185	5.78545	1.09239e-09	4.9772e-07	MMP28	ENSG00000129270	6.18864	5.56945
208122_x_at	0.531249	3.82521	1.10675e-09	5.00097e-07	KIR2DS3	ENSG00000261870	4.17114	3.63989
219050_s_at	0.9099	5.04191	1.12018e-09	5.02015e-07	ZNHIT2	ENSG00000174276	5.6344	4.7245
222728_s_at	-1.3887	9.17942	1.13182e-09	5.03106e-07	NA	NA	8.27514	9.66385
216909_at	0.349057	3.79127	1.15328e-09	5.08511e-07	RRP12	ENSG00000052749	4.01857	3.66951
203444_s_at	0.919027	3.66416	1.23913e-09	5.36616e-07	MTA2	ENSG00000149480	4.26259	3.34357
1559530_at	0.501685	5.31052	1.24468e-09	5.36616e-07	NA	NA	5.6372	5.13552
216507_at	0.413658	3.90894	1.24646e-09	5.36616e-07	TAPT1	ENSG00000169762	4.1783	3.76465
223081_at	0.951765	7.23842	1.2588e-09	5.37695e-07	PHF23	ENSG00000040633	7.85818	6.90641
216186_at	0.372127	4.91161	1.27803e-09	5.39467e-07	NA	NA	5.15392	4.78179
242282_at	0.895918	6.93374	1.28268e-09	5.39467e-07	ZFPM1	ENSG00000179588	7.51712	6.62121
1559166_at	0.49318	3.695	1.29856e-09	5.41227e-07	NA	NA	4.01615	3.52297
1554483_at	0.454128	5.13625	1.30667e-09	5.41227e-07	TMEM37	ENSG00000171227	5.43197	4.97784
214313_s_at	-1.26646	4.31175	1.32027e-09	5.4275e-07	EIF5B	ENSG00000158417	3.48708	4.75353
228913_at	-1.16647	6.42967	1.34427e-09	5.4849e-07	TPT1-AS1	ENSG00000170919	5.67011	6.83658
243509_at	2.01767	5.0496	1.36934e-09	5.54581e-07	NA	NA	6.36343	4.34576
240385_at	0.505781	3.33172	1.39166e-09	5.59477e-07	NA	NA	3.66106	3.15528
1564985_a_at	0.321152	2.82988	1.40997e-09	5.60461e-07	SLC8A1	ENSG00000183023	3.039	2.71785
1563709_at	0.380244	3.5909	1.41461e-09	5.60461e-07	NA	NA	3.8385	3.45826
232888_at	0.396238	2.8353	1.4614e-09	5.74835e-07	ISM1	ENSG00000101230	3.09332	2.69708
1557112_a_at	0.571604	4.78572	1.56077e-09	6.09536e-07	VPS53	ENSG00000141252	5.15793	4.58632
230875_s_at	-0.939755	8.33113	1.58743e-09	6.11729e-07	ATP11A	ENSG00000068650	7.7192	8.65895
1559399_s_at	1.51666	4.93671	1.58876e-09	6.11729e-07	ZCCHC10	ENSG00000155329	5.9243	4.40764
205653_at	0.556101	4.23026	1.60719e-09	6.1277e-07	CTSG	ENSG00000100448	4.59237	4.03627
219269_at	-1.23126	9.09451	1.61388e-09	6.1277e-07	HMBOX1	ENSG00000147421	8.29276	9.52402
211815_s_at	0.535154	4.04642	1.66819e-09	6.29022e-07	GGA3	ENSG00000125447	4.39489	3.85974
1569246_a_at	0.48792	4.10545	1.71313e-09	6.38843e-07	C8orf74	ENSG00000171060	4.42317	3.93525
214688_at	-0.520176	3.50617	1.7176e-09	6.38843e-07	TLE4	ENSG00000106829	3.16745	3.68763
234045_x_at	0.40208	3.40089	1.74239e-09	6.41373e-07	BHLHE23	ENSG00000125533	3.66271	3.26063
207443_at	2.8753	4.26166	1.74787e-09	6.41373e-07	NR2E1	ENSG00000112333	6.13395	3.25865
239406_at	0.64292	3.98176	1.84993e-09	6.71799e-07	ZSCAN9	ENSG00000137185	4.40041	3.75749
228722_at	-1.28401	6.85779	1.85536e-09	6.71799e-07	PRMT2	ENSG00000160310	6.02169	7.3057
243054_at	1.29257	6.52205	1.87882e-09	6.75821e-07	NA	NA	7.36372	6.07115
216563_at	-1.62328	7.44175	1.94243e-09	6.9139e-07	ANKRD12	ENSG00000101745	6.38473	8.00801
204019_s_at	-0.957609	9.1062	1.9474e-09	6.9139e-07	SH3YL1	ENSG00000035115	8.48264	9.44025
243046_at	-1.37274	7.06463	2.10641e-09	7.43018e-07	NA	NA	6.17075	7.54349
1552596_at	0.384973	4.89889	2.15458e-09	7.53343e-07	GAS2L2	ENSG00000132139	5.14957	4.76459
200835_s_at	-1.45488	6.27264	2.1707e-09	7.53343e-07	MAP4	ENSG00000047849	5.32528	6.78016
1557226_a_at	0.443141	4.14597	2.17701e-09	7.53343e-07	ASPG	ENSG00000166183	4.43452	3.99138
1559066_at	0.267275	2.70364	2.19131e-09	7.5352e-07	LOC158402	NA	2.87768	2.61041
212276_at	-1.03075	8.55754	2.23589e-09	7.64045e-07	LPIN1	ENSG00000134324	7.88635	8.9171
210479_s_at	-2.02201	6.02196	2.29068e-09	7.77907e-07	RORA	ENSG00000069667	4.7053	6.72731
213777_s_at	0.418465	3.49163	2.33314e-09	7.87436e-07	CREBZF	ENSG00000137504	3.76412	3.34565
1554451_s_at	1.15866	4.52288	2.36447e-09	7.89086e-07	DNAJC14	ENSG00000135392	5.27736	4.1187
208452_x_at	0.560487	4.29531	2.3669e-09	7.89086e-07	MYO9B	ENSG00000099331	4.66027	4.09979
223843_at	-2.60182	7.75307	2.38154e-09	7.89155e-07	SCARA3	ENSG00000168077	6.05887	8.66068
216271_x_at	0.49435	4.38479	2.40234e-09	7.89986e-07	SYDE1	ENSG00000105137	4.70669	4.21234
243150_at	-1.74527	5.27399	2.41294e-09	7.89986e-07	NA	NA	4.13754	5.88281
208519_x_at	0.538933	4.84979	2.47e-09	8.03851e-07	GNRH2	ENSG00000125787	5.20072	4.66179
215015_at	0.408069	3.99895	2.49152e-09	8.06057e-07	CCDC64	ENSG00000135127	4.26467	3.8566
238665_at	0.749262	5.33718	2.63961e-09	8.48946e-07	ZNF865	ENSG00000261221	5.82507	5.07581
228691_at	0.509195	4.75939	2.67039e-09	8.5382e-07	BICD1	ENSG00000151746	5.09096	4.58176
232864_s_at	-1.52779	6.53951	2.72317e-09	8.56897e-07	AFF4	ENSG00000072364	5.54467	7.07245
209208_at	1.47792	6.26985	2.72514e-09	8.56897e-07	MPDU1	ENSG00000129255	7.23221	5.7543
1562528_at	-1.66936	4.11928	2.72702e-09	8.56897e-07	NA	NA	3.03225	4.70161
1559917_a_at	0.369516	5.02402	2.74292e-09	8.56968e-07	CBR3-AS1	ENSG00000236830	5.26464	4.89512
242960_at	0.710033	3.10444	2.76285e-09	8.5829e-07	NA	NA	3.56679	2.85675
1561270_at	0.335776	4.21809	2.85196e-09	8.7916e-07	NA	NA	4.43673	4.10096
1558742_at	-1.0025	5.67256	2.86219e-09	8.7916e-07	NA	NA	5.01977	6.02227
214132_at	-1.3466	7.45619	3.04194e-09	9.29151e-07	ATP5C1	ENSG00000165629	6.57934	7.92594
226877_at	-1.40938	7.13071	3.10863e-09	9.44247e-07	RPL32P3	ENSG00000251474	6.21297	7.62235
230815_at	-1.79666	7.6447	3.13362e-09	9.46578e-07	LOC389765	NA	6.47478	8.27144
1570405_at	0.462463	4.0783	3.27588e-09	9.84115e-07	NA	NA	4.37944	3.91697
205372_at	-2.6541	5.24832	3.33034e-09	9.91688e-07	PLAG1	ENSG00000181690	3.52007	6.17417
235252_at	-1.02705	8.13325	3.33737e-09	9.91688e-07	KSR1	ENSG00000141068	7.46447	8.49152
212493_s_at	-0.705459	8.16214	3.37567e-09	9.97647e-07	SETD2	ENSG00000181555	7.70277	8.40823
1555974_a_at	1.17175	3.8128	3.43848e-09	1.0058e-06	NA	NA	4.5758	3.40405
202632_at	0.824367	7.11219	3.44006e-09	1.0058e-06	NA	NA	7.64899	6.82462
223251_s_at	-1.68608	9.11553	3.51208e-09	1.0214e-06	ANKRD10	ENSG00000088448	8.01762	9.7037
217864_s_at	-0.652699	8.12871	3.53079e-09	1.02141e-06	PIAS1	ENSG00000033800	7.7037	8.3564
207290_at	1.36592	4.01249	3.64232e-09	1.04548e-06	PLXNA2	ENSG00000076356	4.90193	3.53601
1564429_at	0.352441	3.82119	3.65224e-09	1.04548e-06	NA	NA	4.05068	3.69824
207797_s_at	-1.98721	6.40036	3.67277e-09	1.04588e-06	LRP2BP	ENSG00000109771	5.10636	7.09357
1552749_a_at	0.574024	6.29781	3.757e-09	1.05744e-06	KLC3	ENSG00000104892	6.67159	6.09757
235448_at	-0.929829	6.13494	3.76137e-09	1.05744e-06	ZXDC	ENSG00000070476	5.52947	6.45929
222834_s_at	-2.13157	7.38532	3.77138e-09	1.05744e-06	GNG12	ENSG00000172380	5.99732	8.12889
221379_at	0.450562	5.30296	3.96111e-09	1.10497e-06	NA	NA	5.59635	5.14578
238150_at	0.474442	5.34117	4.09972e-09	1.13783e-06	NA	NA	5.65011	5.17567
204815_s_at	0.494816	3.55568	4.18622e-09	1.15202e-06	DHX34	ENSG00000134815	3.87789	3.38307
1562323_at	0.438818	4.29881	4.21087e-09	1.15202e-06	NA	NA	4.58456	4.14574
219656_at	0.968665	5.9816	4.21405e-09	1.15202e-06	PCDH12	ENSG00000113555	6.61236	5.6437
233754_x_at	0.522966	3.85706	4.27557e-09	1.1573e-06	ZNF71	ENSG00000197951	4.1976	3.67463
225881_at	0.885174	7.39061	4.27573e-09	1.1573e-06	SLC35B4	ENSG00000205060	7.96701	7.08183
1566147_a_at	0.490624	3.87767	4.32638e-09	1.16525e-06	ANKRD20A12P	NA	4.19715	3.70652
228667_at	-1.22781	7.98042	4.37832e-09	1.17346e-06	AGPAT4	ENSG00000026652	7.18092	8.40873
225620_at	0.590175	6.37737	4.62479e-09	1.2279e-06	RAB35	ENSG00000111737	6.76167	6.17149
1568868_at	-1.78849	4.94902	4.65066e-09	1.2279e-06	CYP27C1	ENSG00000186684	3.78443	5.57291
230629_s_at	-1.3485	6.96891	4.67622e-09	1.2279e-06	EP400	ENSG00000183495	6.09082	7.43932
226331_at	-1.13216	8.27506	4.67832e-09	1.2279e-06	BBX	ENSG00000114439	7.53783	8.67
221704_s_at	2.40641	6.49881	4.70691e-09	1.2279e-06	VPS37B	ENSG00000139722	8.06577	5.65936
212047_s_at	0.652799	7.47096	4.7162e-09	1.2279e-06	RNF167	ENSG00000108523	7.89604	7.24324
1567274_at	0.505519	4.75401	4.76404e-09	1.23447e-06	NA	NA	5.08318	4.57766
220217_x_at	0.450105	3.8891	4.8098e-09	1.23915e-06	SPANXC	ENSG00000198573	4.18219	3.73209
1552338_at	0.465118	3.30639	4.84693e-09	1.23915e-06	GSC	ENSG00000133937	3.60926	3.14414
242374_at	-1.31736	6.17406	4.85215e-09	1.23915e-06	NA	NA	5.31624	6.63361
223135_s_at	-1.01786	8.47351	4.87275e-09	1.23915e-06	BBX	ENSG00000114439	7.81071	8.82857
219992_at	1.01255	4.44416	4.98863e-09	1.26275e-06	TAC3	ENSG00000166863	5.10349	4.09094
224676_at	1.09221	8.42584	5.02867e-09	1.26702e-06	TMED4	ENSG00000158604	9.13705	8.04484
219781_s_at	0.671134	5.23817	5.05442e-09	1.26766e-06	ZNF771	ENSG00000179965	5.67519	5.00406
208947_s_at	0.93251	5.39223	5.11521e-09	1.27245e-06	UPF1	ENSG00000005007	5.99945	5.06694
1563106_at	0.381944	3.63176	5.12004e-09	1.27245e-06	NA	NA	3.88047	3.49853
1569522_at	0.538193	6.67949	5.30939e-09	1.31353e-06	NA	NA	7.02994	6.49175
239840_at	0.856008	3.73315	5.3581e-09	1.31961e-06	TMEM161B-AS1	ENSG00000247828	4.29055	3.43454
1569700_s_at	0.335045	4.16616	5.52718e-09	1.35515e-06	AK7	ENSG00000140057	4.38433	4.04928
208942_s_at	-1.12189	10.6858	5.63541e-09	1.37552e-06	SEC62	ENSG00000008952	9.95531	11.0772
228896_at	0.474212	3.96455	5.92717e-09	1.4228e-06	NA	NA	4.27334	3.79913
220538_at	0.43801	5.36065	5.93073e-09	1.4228e-06	ADM2	ENSG00000128165	5.64587	5.20786
212452_x_at	1.21201	6.79828	5.94163e-09	1.4228e-06	KAT6B	ENSG00000156650	7.5875	6.37549
214897_at	-1.22415	5.4439	5.94758e-09	1.4228e-06	NA	NA	4.64678	5.87093
238851_at	-1.48222	6.94451	5.97848e-09	1.4228e-06	ANKRD13A	ENSG00000076513	5.97934	7.46156
230516_at	-1.92621	6.66379	5.98525e-09	1.4228e-06	MALSU1	ENSG00000156928	5.40951	7.33572
205466_s_at	-2.71297	7.54938	6.03527e-09	1.42412e-06	HS3ST1	ENSG00000002587	5.7828	8.49577
234713_x_at	-0.52429	4.59544	6.0429e-09	1.42412e-06	NA	NA	4.25404	4.77833
232783_at	-1.67182	5.68254	6.1086e-09	1.43342e-06	NA	NA	4.59391	6.26573
206567_s_at	-0.815836	8.1348	6.2292e-09	1.45548e-06	PHF20	ENSG00000025293	7.60355	8.41939
1556743_at	-1.21941	4.60176	6.28779e-09	1.45764e-06	NA	NA	3.80773	5.02714
210346_s_at	-1.01163	8.75717	6.30502e-09	1.45764e-06	CLK4	ENSG00000113240	8.09843	9.11006
1554703_at	-1.22314	7.79503	6.34823e-09	1.45764e-06	ARHGEF10	ENSG00000104728	6.99857	8.2217
1552800_at	0.388477	5.27935	6.37149e-09	1.45764e-06	ABHD11	c("ENSG00000106077", "ENSG00000262947")	5.53231	5.14384
216689_x_at	0.779528	5.24429	6.38723e-09	1.45764e-06	ARHGAP1	ENSG00000175220	5.75189	4.97236
207321_s_at	0.526629	4.43138	6.39844e-09	1.45764e-06	ABCB9	ENSG00000150967	4.7743	4.24768
1553728_at	0.458504	6.57949	6.45136e-09	1.4636e-06	LRRC43	ENSG00000158113	6.87805	6.41955
1557196_a_at	-1.61408	5.7866	6.52548e-09	1.4743e-06	NA	NA	4.73557	6.34965
211312_s_at	0.416187	3.25936	6.56209e-09	1.47583e-06	WISP1	ENSG00000104415	3.53036	3.11417
215071_s_at	-2.05144	8.87757	6.58624e-09	1.47583e-06	HIST1H2AC	ENSG00000180573	7.54174	9.59319
241954_at	-1.64041	7.92396	6.80461e-09	1.51487e-06	FDFT1	ENSG00000079459	6.85578	8.49619
212868_x_at	0.568064	4.58904	6.8417e-09	1.51487e-06	NA	NA	4.95894	4.39088
229457_at	-1.42422	5.52034	6.84358e-09	1.51487e-06	ANKHD1	c("ENSG00000131503", "ENSG00000254996")	4.59294	6.01716
1569932_at	0.391032	3.64585	6.97795e-09	1.53839e-06	NHSL2	ENSG00000204131	3.90047	3.50944
1570266_x_at	0.478348	6.56385	7.19221e-09	1.5786e-06	ERVH-1	NA	6.87533	6.39698
242029_at	-1.43586	7.09677	7.2181e-09	1.5786e-06	NA	NA	6.1618	7.59766
1554452_a_at	-2.65478	9.5	7.41354e-09	1.61323e-06	HILPDA	ENSG00000135245	7.77131	10.4261
212087_s_at	0.762688	6.64871	7.4543e-09	1.61323e-06	ERAL1	ENSG00000132591	7.14535	6.38266
239404_at	-1.27466	7.07436	7.46495e-09	1.61323e-06	NA	NA	6.24435	7.51901
233803_s_at	0.740192	4.21593	7.56533e-09	1.62848e-06	MYBBP1A	ENSG00000132382	4.69791	3.95772
229259_at	-3.04013	9.36165	7.66924e-09	1.64438e-06	GFAP	ENSG00000131095	7.38203	10.4222
235136_at	0.670758	3.65653	7.70925e-09	1.6465e-06	ORMDL3	ENSG00000172057	4.0933	3.42255
203424_s_at	-2.40742	7.16188	7.74933e-09	1.64862e-06	IGFBP5	ENSG00000115461	5.59426	8.00168
214314_s_at	-1.14717	7.76032	7.82009e-09	1.65106e-06	EIF5B	ENSG00000158417	7.01333	8.1605
203237_s_at	0.404536	4.48832	7.82119e-09	1.65106e-06	NOTCH3	ENSG00000074181	4.75173	4.3472
208784_s_at	0.727578	7.63611	8.01089e-09	1.6846e-06	KLHDC3	ENSG00000124702	8.10988	7.3823
241800_x_at	0.497449	4.60338	8.1685e-09	1.71116e-06	ZMYM2	ENSG00000121741	4.9273	4.42985
1552395_at	0.436724	5.96145	8.22771e-09	1.71698e-06	TSSK3	ENSG00000162526	6.24583	5.8091
213413_at	-2.3503	8.08946	8.38675e-09	1.73991e-06	STON1	ENSG00000243244	6.55903	8.90933
208364_at	0.819438	4.35749	8.40123e-09	1.73991e-06	INPP4A	ENSG00000040933	4.89108	4.07164
225767_at	2.71011	5.4898	8.44885e-09	1.74023e-06	RNA45S5	ENSG00000225840	7.25453	4.54442
234282_at	-1.41332	4.73596	8.46643e-09	1.74023e-06	NA	NA	3.81565	5.22898
1556718_s_at	0.387522	5.40323	8.50889e-09	1.74241e-06	NA	NA	5.65557	5.26805
238187_at	0.424326	4.2974	8.65787e-09	1.76148e-06	C2orf57	ENSG00000177673	4.57371	4.14938
222058_at	-1.47832	6.75315	8.66643e-09	1.76148e-06	RNF130	ENSG00000113269	5.79053	7.26885
1558695_at	-1.8071	6.98798	8.7093e-09	1.76363e-06	NA	NA	5.81127	7.61837
227139_s_at	-1.32666	8.17109	8.79724e-09	1.77464e-06	HPS3	ENSG00000163755	7.30722	8.63388
242819_at	-1.80623	5.13014	8.82858e-09	1.77464e-06	NA	NA	3.954	5.76022
244425_at	-1.08656	5.04755	8.86669e-09	1.77577e-06	NA	NA	4.34002	5.42659
220848_x_at	0.464243	4.21259	8.90714e-09	1.77736e-06	OBP2A	ENSG00000122136	4.51489	4.05065
211863_x_at	0.540128	4.25417	9.01542e-09	1.79243e-06	HFE	ENSG00000010704	4.60588	4.06575
232369_at	-1.38801	7.58175	9.10537e-09	1.80375e-06	NA	NA	6.67793	8.06593
241689_at	-1.34861	5.54601	9.31894e-09	1.82646e-06	NA	NA	4.66784	6.01645
202341_s_at	-1.55865	9.43447	9.31969e-09	1.82646e-06	TRIM2	ENSG00000109654	8.41953	9.97819
38710_at	0.623808	8.31867	9.32019e-09	1.82646e-06	OTUB1	ENSG00000167770	8.72487	8.10106
201640_x_at	0.691552	6.98872	9.42963e-09	1.8413e-06	CLPTM1	ENSG00000104853	7.43903	6.74748
226552_at	-2.08611	7.1135	9.52328e-09	1.84917e-06	IER5L	ENSG00000188483	5.7551	7.84121
228860_at	0.314881	4.23825	9.55307e-09	1.84917e-06	UBE3B	ENSG00000151148	4.44329	4.12841
207589_at	0.458195	3.16425	9.57139e-09	1.84917e-06	ADRA1B	ENSG00000170214	3.46261	3.00441
214496_x_at	1.21256	6.35839	9.60846e-09	1.8498e-06	KAT6B	ENSG00000156650	7.14796	5.9354
205100_at	-2.44127	7.63359	9.67242e-09	1.85306e-06	GFPT2	ENSG00000131459	6.04393	8.4852
207036_x_at	0.386605	2.97344	9.69319e-09	1.85306e-06	GRIN2D	ENSG00000105464	3.22518	2.83858
221899_at	-1.01638	9.48597	9.94178e-09	1.89396e-06	N4BP2L2	ENSG00000244754	8.82414	9.84052
218847_at	-1.96423	8.39679	1.0231e-08	1.9423e-06	IGF2BP2	ENSG00000073792	7.11776	9.08199
228455_at	-1.536	7.81192	1.05151e-08	1.98931e-06	NA	NA	6.81173	8.34774
242157_at	1.36757	3.55012	1.05664e-08	1.99212e-06	CHD9	ENSG00000177200	4.44063	3.07306
1559382_at	0.450989	3.91853	1.074e-08	2.01642e-06	SMIM7	ENSG00000214046	4.21219	3.7612
218456_at	-0.893627	8.86726	1.07916e-08	2.01642e-06	CAPRIN2	ENSG00000110888	8.28536	9.17899
239493_at	-1.18249	5.75111	1.08059e-08	2.01642e-06	RPL7	ENSG00000147604	4.98112	6.16361
228572_at	0.685896	5.41474	1.08939e-08	2.02307e-06	NA	NA	5.86137	5.17547
215429_s_at	1.16138	6.69866	1.09217e-08	2.02307e-06	ZNF428	ENSG00000131116	7.4549	6.29352
225476_at	0.921018	6.6521	1.09525e-08	2.02307e-06	GPANK1	c("ENSG00000204438", "ENSG00000233210", "ENSG00000228605", "ENSG00000223932", "ENSG00000206408", "ENSG00000236011", "ENSG00000232312")	7.25184	6.33082
231338_at	0.422217	4.85227	1.15608e-08	2.12824e-06	C15orf55	ENSG00000184507	5.1272	4.70498
1559042_at	-1.38846	4.51375	1.17205e-08	2.1504e-06	NDUFB6	ENSG00000165264	3.60963	4.9981
224732_at	0.688069	7.64907	1.20901e-08	2.21079e-06	CHTF8	ENSG00000168802	8.09711	7.40904
221321_s_at	0.737185	3.81479	1.21589e-08	2.21596e-06	KCNIP2	ENSG00000120049	4.29482	3.55764
222093_s_at	0.56842	6.19049	1.2233e-08	2.22207e-06	INO80B	ENSG00000115274	6.56062	5.9922
223740_at	-1.13761	7.42298	1.23617e-08	2.23148e-06	AGPAT4-IT1	NA	6.68221	7.81982
207186_s_at	-0.898138	9.44372	1.23665e-08	2.23148e-06	NA	NA	8.85889	9.75703
220707_s_at	0.742767	4.63273	1.24909e-08	2.24499e-06	FOXRED2	ENSG00000100350	5.11639	4.37362
238920_at	-1.79385	6.13663	1.25419e-08	2.24499e-06	NA	NA	4.96854	6.76239
227634_at	0.791318	5.51241	1.25645e-08	2.24499e-06	STK32C	ENSG00000165752	6.02769	5.23637
226179_at	-1.22182	7.72319	1.26444e-08	2.25189e-06	SLC25A37	ENSG00000147454	6.92759	8.14941
204371_s_at	0.579224	4.97143	1.27562e-08	2.26442e-06	KHSRP	ENSG00000088247	5.3486	4.76938
218759_at	0.506582	4.96577	1.29753e-08	2.29587e-06	DVL2	ENSG00000004975	5.29564	4.78906
202290_at	1.15363	7.76757	1.37094e-08	2.40831e-06	PDAP1	ENSG00000106244	8.51877	7.36514
237060_at	0.545904	3.5262	1.37285e-08	2.40831e-06	NA	NA	3.88168	3.33577
203838_s_at	0.576622	3.59474	1.37429e-08	2.40831e-06	TNK2	ENSG00000061938	3.97021	3.39359
217717_s_at	1.18204	9.86772	1.38557e-08	2.42033e-06	YWHAB	ENSG00000166913	10.6374	9.45538
232140_at	-0.995656	6.39753	1.40929e-08	2.45391e-06	LOC100132352	NA	5.7492	6.74486
202419_at	-1.10042	8.20846	1.41513e-08	2.45396e-06	KDSR	ENSG00000119537	7.4919	8.59233
205894_at	0.90339	4.17427	1.41829e-08	2.45396e-06	ARSE	ENSG00000157399	4.76253	3.85914
204872_at	-1.39271	8.45191	1.42403e-08	2.45612e-06	TLE4	ENSG00000106829	7.54503	8.93774
1562852_at	0.613121	4.51171	1.47709e-08	2.53877e-06	NA	NA	4.91095	4.29783
227797_x_at	0.510083	5.35397	1.48124e-08	2.53877e-06	LYRM2	ENSG00000083099	5.68611	5.17603
232344_at	-0.941547	7.0511	1.49343e-08	2.55166e-06	NA	NA	6.438	7.37954
237194_at	-1.50678	6.79682	1.5265e-08	2.60005e-06	NA	NA	5.81566	7.32244
1554819_a_at	0.339253	5.7946	1.54906e-08	2.63028e-06	ITGA11	ENSG00000137809	6.01551	5.67625
244693_at	1.53934	6.42762	1.59461e-08	2.69923e-06	NA	NA	7.42998	5.89064
221919_at	-1.09244	7.51566	1.65328e-08	2.78436e-06	HNRNPA1	ENSG00000135486	6.8043	7.89674
1554376_s_at	0.825562	3.86585	1.65508e-08	2.78436e-06	PTPLA	c("ENSG00000165996", "ENSG00000261677")	4.40342	3.57786
220399_at	-1.64931	5.35251	1.67e-08	2.79183e-06	LINC00115	ENSG00000225880	4.27855	5.92785
230782_at	-1.17921	5.1076	1.67346e-08	2.79183e-06	SORD	ENSG00000140263	4.33974	5.51895
236697_at	-2.49545	6.65324	1.67813e-08	2.79183e-06	NA	NA	5.02829	7.52375
240568_at	1.77912	5.91919	1.67995e-08	2.79183e-06	NA	NA	7.07768	5.29856
223134_at	-1.17263	9.03895	1.68929e-08	2.79884e-06	BBX	ENSG00000114439	8.27538	9.44801
33579_i_at	0.368933	5.48669	1.70641e-08	2.81867e-06	GALR3	ENSG00000128310	5.72692	5.35799
232865_at	-1.34852	7.87495	1.72048e-08	2.83335e-06	AFF4	ENSG00000072364	6.99685	8.34537
226508_at	-0.881275	9.5569	1.72882e-08	2.83853e-06	PHC3	ENSG00000173889	8.98305	9.86432
205014_at	0.424928	3.68325	1.77707e-08	2.90816e-06	FGFBP1	ENSG00000137440	3.95994	3.53502
1554091_a_at	0.481209	4.95359	1.78187e-08	2.90816e-06	TIRAP	ENSG00000150455	5.26694	4.78573
213856_at	-1.82003	5.20291	1.83984e-08	2.99292e-06	CD47	ENSG00000196776	4.01777	5.8378
216360_x_at	0.499003	4.95119	1.84924e-08	2.99292e-06	RRP12	ENSG00000052749	5.27612	4.77711
221683_s_at	-0.816088	6.31666	1.85391e-08	2.99292e-06	CEP290	ENSG00000198707	5.78526	6.60134
1559605_a_at	0.310057	3.58955	1.85846e-08	2.99292e-06	LOC285043	NA	3.79144	3.48139
243688_at	-1.00173	4.61274	1.86462e-08	2.99292e-06	MGC45800	ENSG00000177822	3.96045	4.96218
224605_at	-1.03809	8.89149	1.86664e-08	2.99292e-06	C4orf3	ENSG00000164096	8.21552	9.25361
231342_at	0.440813	3.91474	1.88398e-08	3.01188e-06	LOC646778	ENSG00000259985	4.20179	3.76097
1552329_at	-1.46896	6.47678	1.89975e-08	3.02825e-06	RBBP6	ENSG00000122257	5.52025	6.9892
213273_at	-1.76433	7.18543	1.91251e-08	3.03972e-06	TENM4	ENSG00000149256	6.03656	7.80089
235444_at	-1.5028	6.16786	1.93033e-08	3.05126e-06	FOXP1	ENSG00000114861	5.18929	6.69209
228251_at	1.15195	5.06322	1.93093e-08	3.05126e-06	UBXN6	ENSG00000167671	5.81333	4.66137
219021_at	0.820702	5.16771	1.94057e-08	3.05765e-06	RNF121	ENSG00000137522	5.70212	4.88142
1570600_at	0.324081	3.33002	1.9534e-08	3.06832e-06	NA	NA	3.54105	3.21697
235694_at	-1.43084	6.56162	1.95903e-08	3.06832e-06	TCFL5	ENSG00000101190	5.62991	7.06075
1565882_at	0.420913	3.54493	1.96417e-08	3.06832e-06	NA	NA	3.81902	3.3981
203871_at	0.735178	6.90325	1.99042e-08	3.10046e-06	SENP3	ENSG00000161956	7.38197	6.64679
213775_x_at	-0.686382	9.93532	2.00321e-08	3.11153e-06	ZNF638	ENSG00000075292	9.48837	10.1748
216102_at	0.371157	4.51004	2.02945e-08	3.14335e-06	PHLDB1	ENSG00000019144	4.75173	4.38057
239710_at	-2.08172	7.09324	2.09273e-08	3.23097e-06	FIGN	ENSG00000182263	5.7377	7.81942
241721_at	-1.20295	6.87449	2.09877e-08	3.23097e-06	NA	NA	6.09118	7.29413
234898_at	0.424817	3.75516	2.10375e-08	3.23097e-06	NA	NA	4.03179	3.60697
231143_at	0.418703	3.9738	2.18042e-08	3.33934e-06	TMEM178B	ENSG00000261115	4.24645	3.82774
205250_s_at	-0.75719	6.87648	2.20089e-08	3.36127e-06	CEP290	ENSG00000198707	6.38343	7.14062
213712_at	2.72975	5.92554	2.24355e-08	3.41689e-06	ELOVL2	ENSG00000197977	7.70305	4.9733
241243_at	0.33698	4.10537	2.26556e-08	3.43761e-06	NA	NA	4.3248	3.98782
209240_at	-0.942179	10.9394	2.27216e-08	3.43761e-06	OGT	ENSG00000147162	10.3259	11.2681
230389_at	-1.18536	8.09837	2.27602e-08	3.43761e-06	FNBP1	ENSG00000187239	7.3265	8.51187
202041_s_at	1.12571	8.56803	2.30054e-08	3.46507e-06	FIBP	ENSG00000172500	9.30105	8.17534
227227_at	-1.12916	8.18759	2.33502e-08	3.50733e-06	NA	NA	7.45233	8.58149
236967_at	0.50292	3.22263	2.34785e-08	3.51626e-06	LOC645249	ENSG00000243479	3.55011	3.04719
238418_at	1.03803	7.11157	2.35541e-08	3.51626e-06	SLC35B4	ENSG00000205060	7.7875	6.74947
1566149_at	0.380543	3.66781	2.36025e-08	3.51626e-06	CALML4	ENSG00000129007	3.9156	3.53506
204179_at	0.389109	3.58925	2.37871e-08	3.53413e-06	MB	ENSG00000198125	3.84262	3.45351
1569963_at	0.398641	4.39131	2.38678e-08	3.53578e-06	NA	NA	4.65089	4.25225
233651_s_at	1.09994	5.62445	2.39275e-08	3.53578e-06	MPND	ENSG00000008382	6.34069	5.24075
223395_at	-3.34528	6.30927	2.43296e-08	3.57904e-06	ABI3BP	ENSG00000154175	4.13095	7.47623
203311_s_at	0.72782	4.79141	2.43512e-08	3.57904e-06	ARF6	ENSG00000165527	5.26534	4.53752
242668_x_at	0.371313	6.19675	2.4512e-08	3.59302e-06	SUN5	ENSG00000167098	6.43853	6.06722
223127_s_at	0.642758	4.3777	2.45884e-08	3.59457e-06	C1orf21	ENSG00000116667	4.79624	4.15348
211310_at	-0.98172	4.1673	2.50571e-08	3.64207e-06	EZH1	ENSG00000108799	3.52804	4.50976
224630_at	0.896873	7.52182	2.50684e-08	3.64207e-06	ERLEC1	ENSG00000068912	8.10583	7.20896
215163_at	-1.80239	5.21464	2.51131e-08	3.64207e-06	NA	NA	4.04099	5.84338
237307_at	0.446994	3.47655	2.51982e-08	3.64474e-06	NA	NA	3.76762	3.32062
218750_at	-1.36639	8.11864	2.57302e-08	3.7086e-06	TAF1D	ENSG00000166012	7.2289	8.59528
1569788_at	-2.19819	5.01658	2.57754e-08	3.7086e-06	ST8SIA1	ENSG00000111728	3.58519	5.78339
1554937_x_at	0.405865	4.45177	2.59953e-08	3.73043e-06	EXOC3L1	ENSG00000179044	4.71605	4.31019
1553367_a_at	0.495259	4.34494	2.62084e-08	3.75116e-06	COX6B2	ENSG00000160471	4.66744	4.17218
1562675_at	0.438581	4.85227	2.6355e-08	3.76229e-06	C1orf86	ENSG00000162585	5.13786	4.69928
231270_at	-1.80887	6.62997	2.6727e-08	3.80547e-06	NA	NA	5.45211	7.26097
229217_at	0.486322	4.33253	2.6841e-08	3.81177e-06	SP3	ENSG00000172845	4.6492	4.16288
202301_s_at	-0.722564	8.33379	2.70435e-08	3.81715e-06	RSRC2	ENSG00000111011	7.86328	8.58585
224775_at	0.710815	5.19854	2.71402e-08	3.81715e-06	IWS1	ENSG00000163166	5.6614	4.95058
232887_at	-2.35096	6.47051	2.71417e-08	3.81715e-06	PIRT	ENSG00000233670	4.93965	7.29061
204963_at	-2.61075	7.64625	2.71726e-08	3.81715e-06	SSPN	ENSG00000123096	5.94623	8.55698
226099_at	-2.28047	8.37522	2.72483e-08	3.81715e-06	ELL2	ENSG00000118985	6.89027	9.17073
201340_s_at	2.6739	7.20571	2.72978e-08	3.81715e-06	ENC1	ENSG00000171617	8.94685	6.27295
241121_at	0.325432	3.00522	2.73941e-08	3.82084e-06	NA	NA	3.21713	2.89169
1554213_at	-1.2071	6.954	2.77979e-08	3.86401e-06	ARHGEF10	ENSG00000104728	6.16798	7.37508
230062_at	0.608841	4.54773	2.78449e-08	3.86401e-06	NA	NA	4.94419	4.33535
209682_at	-0.850242	8.12469	2.81019e-08	3.87213e-06	CBLB	ENSG00000114423	7.57105	8.42129
1552484_at	0.426108	4.36183	2.81108e-08	3.87213e-06	SMCR8	ENSG00000176994	4.6393	4.21319
1558631_at	0.604144	4.57319	2.8185e-08	3.87213e-06	PPARA	ENSG00000186951	4.96659	4.36244
243708_at	-1.60884	7.17605	2.81867e-08	3.87213e-06	TMEM132E	ENSG00000181291	6.12843	7.73727
207537_at	0.420915	3.90461	2.83317e-08	3.8823e-06	PFKFB1	ENSG00000158571	4.1787	3.75778
231184_at	0.461878	4.02026	2.89331e-08	3.95431e-06	DHX8	ENSG00000067596	4.32101	3.85914
236411_at	-1.5448	6.31715	2.90019e-08	3.95431e-06	NA	NA	5.31123	6.85603
226859_at	-0.870891	6.48131	2.95683e-08	4.01622e-06	NA	NA	5.91422	6.78511
213359_at	-1.60949	8.21942	2.96029e-08	4.01622e-06	HNRNPD	ENSG00000138668	7.17139	8.78087
1556822_s_at	0.421979	3.59003	3.02944e-08	4.09987e-06	ZNF837	ENSG00000152475	3.86481	3.44283
220922_s_at	0.439855	3.42822	3.03742e-08	4.10052e-06	NA	NA	3.71464	3.27479
203274_at	1.07046	7.40773	3.11995e-08	4.20156e-06	NA	NA	8.10477	7.03431
206068_s_at	-1.50056	4.47238	3.1782e-08	4.26949e-06	ACADL	ENSG00000115361	3.49527	4.99583
208198_x_at	0.40328	4.86518	3.18917e-08	4.27372e-06	KIR2DS1	c("ENSG00000263233", "ENSG00000262596")	5.12778	4.7245
203555_at	0.725562	6.06458	3.23783e-08	4.31323e-06	PTPN18	ENSG00000072135	6.53704	5.81148
205210_at	0.822784	6.69624	3.24091e-08	4.31323e-06	TGFBRAP1	ENSG00000135966	7.232	6.40922
202723_s_at	-1.38799	6.64945	3.24902e-08	4.31323e-06	FOXO1	ENSG00000150907	5.74564	7.13363
206590_x_at	0.477848	5.47253	3.25626e-08	4.31323e-06	DRD2	ENSG00000149295	5.78369	5.30584
238991_at	0.35111	3.16875	3.2581e-08	4.31323e-06	ASB1	ENSG00000065802	3.39738	3.04627
204911_s_at	0.409998	3.98453	3.29076e-08	4.34594e-06	TRIM3	ENSG00000110171	4.2515	3.8415
236268_at	0.981777	6.90673	3.35331e-08	4.41789e-06	SEC22C	ENSG00000093183	7.54603	6.56425
236354_at	0.991711	4.87275	3.4252e-08	4.50175e-06	NA	NA	5.51851	4.5268
1554161_at	-1.60807	5.82733	3.4472e-08	4.51979e-06	SLC25A27	ENSG00000153291	4.78021	6.38828
228570_at	-2.20243	6.02386	3.47879e-08	4.5503e-06	BTBD11	ENSG00000151136	4.58972	6.79215
1553859_at	0.331399	2.94973	3.52845e-08	4.60424e-06	TPH1	ENSG00000129167	3.16552	2.83412
207658_s_at	1.07627	4.80936	3.55032e-08	4.61115e-06	FOXG1	ENSG00000176165	5.51019	4.43392
212575_at	0.900649	4.19601	3.55061e-08	4.61115e-06	TMEM259	ENSG00000182087	4.78248	3.88183
212177_at	-1.19075	8.99653	3.56195e-08	4.61493e-06	PNISR	ENSG00000132424	8.22116	9.41191
202257_s_at	0.912283	7.51315	3.59268e-08	4.63512e-06	CD2BP2	ENSG00000169217	8.1072	7.19491
226116_at	-0.824322	7.98569	3.5945e-08	4.63512e-06	DFFA	ENSG00000160049	7.44892	8.27324
1559391_s_at	-1.3942	7.61029	3.60843e-08	4.64214e-06	NA	NA	6.70244	8.09664
241373_at	0.391032	6.27869	3.64524e-08	4.67849e-06	NA	NA	6.53332	6.14228
244357_at	1.18595	5.58757	3.6679e-08	4.69654e-06	NA	NA	6.35981	5.17386
206277_at	0.425873	3.56039	3.69907e-08	4.71199e-06	P2RY2	ENSG00000175591	3.8377	3.41183
240607_at	0.625953	5.0697	3.70212e-08	4.71199e-06	MIAT	ENSG00000225783	5.4773	4.85135
241246_at	0.477982	4.29937	3.71328e-08	4.71199e-06	NA	NA	4.61061	4.13263
232836_at	0.366089	3.47424	3.71443e-08	4.71199e-06	LINC00687	ENSG00000228422	3.71262	3.34653
225427_s_at	1.29364	8.58776	3.73047e-08	4.72138e-06	APOA1BP	ENSG00000163382	9.43013	8.13649
233250_x_at	0.564676	4.08323	3.76291e-08	4.75144e-06	FOXRED2	ENSG00000100350	4.45093	3.88625
230387_at	-1.52361	8.94069	3.78938e-08	4.76745e-06	NA	NA	7.94857	9.47218
242428_at	-1.617	5.95719	3.79303e-08	4.76745e-06	NA	NA	4.90426	6.52126
1560209_at	-1.21874	5.04579	3.80745e-08	4.77459e-06	NA	NA	4.2522	5.47094
1563165_at	0.274049	2.85115	3.82088e-08	4.77588e-06	NA	NA	3.0296	2.75555
223261_at	-0.605846	8.20431	3.83056e-08	4.77588e-06	POLK	ENSG00000122008	7.80981	8.41566
222318_at	0.446856	4.17691	3.8376e-08	4.77588e-06	ZNF324B	ENSG00000249471	4.46789	4.02103
242684_at	0.446855	4.33834	3.84341e-08	4.77588e-06	ZNF425	ENSG00000204947	4.62932	4.18247
40255_at	0.683895	5.64118	3.85693e-08	4.78181e-06	DDX28	ENSG00000182810	6.08651	5.40262
238352_s_at	0.403866	5.5893	3.88571e-08	4.80659e-06	NA	NA	5.85229	5.44842
1554429_a_at	0.68912	6.52226	3.9208e-08	4.83904e-06	DMWD	ENSG00000185800	6.97099	6.28187
1564333_a_at	0.447571	5.00759	3.93703e-08	4.84813e-06	PSAPL1	ENSG00000178597	5.29903	4.85146
1552524_at	0.421743	4.82469	4.0049e-08	4.92062e-06	ART5	ENSG00000167311	5.09932	4.67757
228196_s_at	1.30431	5.56249	4.0293e-08	4.93951e-06	LARP4B	ENSG00000107929	6.41181	5.1075
217099_s_at	0.779634	5.35092	4.04337e-08	4.94566e-06	GEMIN4	ENSG00000179409	5.85859	5.07896
226999_at	-1.07708	6.73148	4.05911e-08	4.95383e-06	RNPC3	ENSG00000185946	6.03013	7.1072
226724_s_at	0.365937	3.94233	4.08431e-08	4.97127e-06	PSPC1	ENSG00000121390	4.18062	3.81468
208899_x_at	1.00551	8.8083	4.09158e-08	4.97127e-06	ATP6V1D	ENSG00000100554	9.46305	8.45754
238878_at	2.98685	4.36301	4.12984e-08	5.00495e-06	ARX	ENSG00000004848	6.30794	3.32109
230694_at	0.364052	3.00076	4.13761e-08	5.00495e-06	SLC35E2B	ENSG00000189339	3.23781	2.87376
209229_s_at	0.706799	6.88959	4.24596e-08	5.12468e-06	PPP6R1	ENSG00000105063	7.34983	6.64303
203140_at	-1.52262	11.1816	4.26592e-08	5.13371e-06	BCL6	ENSG00000113916	10.1901	11.7127
232354_at	1.29775	4.20233	4.27847e-08	5.13371e-06	NA	NA	5.04737	3.74963
238422_at	0.609982	4.04224	4.28161e-08	5.13371e-06	LBX2-AS1	NA	4.43944	3.82946
208882_s_at	-0.77965	8.52801	4.36231e-08	5.1847e-06	UBR5	ENSG00000104517	8.02033	8.79998
217370_x_at	1.06121	7.39709	4.36952e-08	5.1847e-06	FUS	ENSG00000089280	8.08811	7.0269
240331_at	-2.20058	5.91673	4.37254e-08	5.1847e-06	NA	NA	4.48379	6.68437
217729_s_at	0.859457	8.55802	4.37334e-08	5.1847e-06	AES	ENSG00000104964	9.11767	8.25821
235521_at	-3.27826	6.27193	4.37892e-08	5.1847e-06	HOXA3	ENSG00000105997	4.13725	7.4155
210130_s_at	1.46684	6.39652	4.40709e-08	5.1847e-06	TM7SF2	ENSG00000149809	7.35167	5.88483
205489_at	1.58768	5.72616	4.41204e-08	5.1847e-06	CRYM	ENSG00000103316	6.75999	5.17232
242779_at	0.478993	3.11682	4.41236e-08	5.1847e-06	NA	NA	3.42872	2.94973
1558393_at	0.396148	4.911	4.41393e-08	5.1847e-06	KRT7	ENSG00000135480	5.16896	4.77281
212176_at	-1.17222	9.42261	4.41897e-08	5.1847e-06	PNISR	ENSG00000132424	8.65931	9.83153
214030_at	-1.70085	7.71278	4.44188e-08	5.19147e-06	CRYBG3	c("ENSG00000233280", "ENSG00000080200")	6.60525	8.3061
202667_s_at	0.938178	6.36437	4.44373e-08	5.19147e-06	SLC39A7	c("ENSG00000112473", "ENSG00000229802", "ENSG00000227402", "ENSG00000226614", "ENSG00000206288", "ENSG00000224399")	6.97528	6.0371
200976_s_at	-0.736938	9.59632	4.54099e-08	5.29379e-06	TAX1BP1	ENSG00000106052	9.11645	9.85339
1555620_a_at	0.36668	5.86873	4.55788e-08	5.29679e-06	PTGIR	ENSG00000160013	6.1075	5.74082
1565805_at	0.346032	2.97991	4.56294e-08	5.29679e-06	FLJ37035	ENSG00000224023	3.20523	2.8592
206928_at	1.63206	6.77299	4.60419e-08	5.33335e-06	ZNF124	ENSG00000196418	7.83573	6.20367
1568796_at	0.527408	4.93513	4.63246e-08	5.35475e-06	CCDC157	ENSG00000187860	5.27856	4.75115
225743_at	0.769944	6.20893	4.67022e-08	5.37586e-06	RPUSD3	ENSG00000156990	6.71029	5.94035
231740_at	0.484335	4.04946	4.67424e-08	5.37586e-06	KCNJ11	ENSG00000187486	4.36484	3.8805
229270_x_at	0.438626	5.78751	4.6815e-08	5.37586e-06	SSBP4	ENSG00000130511	6.07312	5.6345
240859_at	1.37164	6.22065	4.69005e-08	5.37586e-06	ZFYVE16	ENSG00000039319	7.1138	5.74217
1555565_s_at	0.500214	4.8261	4.71201e-08	5.38973e-06	TAPBP	c("ENSG00000231925", "ENSG00000236490", "ENSG00000206208", "ENSG00000206281", "ENSG00000112493")	5.15182	4.6516
1555823_at	0.430463	8.16083	4.75137e-08	5.4234e-06	PACS2	ENSG00000179364	8.44113	8.01067
1557986_s_at	0.358943	3.44332	4.78964e-08	5.44912e-06	SMCR8	ENSG00000176994	3.67705	3.31811
1553504_at	0.25747	3.1491	4.79383e-08	5.44912e-06	MRGPRX4	ENSG00000179817	3.31676	3.05929
209675_s_at	1.00052	7.70426	4.86134e-08	5.51439e-06	HNRNPUL1	ENSG00000105323	8.35576	7.35524
230258_at	-2.21421	7.58099	4.93785e-08	5.58001e-06	GLIS3	ENSG00000107249	6.13918	8.35339
233393_at	-1.72858	7.18898	4.9396e-08	5.58001e-06	NA	NA	6.06339	7.79198
226504_at	0.783274	4.81152	4.96962e-08	5.60235e-06	FAM109B	ENSG00000177096	5.32156	4.53828
228940_at	-1.29737	5.15033	5.06528e-08	5.68678e-06	NDUFB4	ENSG00000065518	4.30553	5.6029
213212_x_at	-1.03386	8.85926	5.06532e-08	5.68678e-06	NA	NA	8.18605	9.21991
1553499_s_at	0.471154	4.64612	5.07735e-08	5.68861e-06	SERPINA9	ENSG00000170054	4.95292	4.48176
213724_s_at	0.556716	5.28171	5.1126e-08	5.71554e-06	PDK2	ENSG00000005882	5.64422	5.0875
1558828_s_at	1.44016	4.19737	5.12229e-08	5.71554e-06	NA	NA	5.13515	3.69499
62987_r_at	0.491256	9.4046	5.15499e-08	5.74031e-06	CACNG4	ENSG00000075461	9.72449	9.23323
1556748_x_at	0.450549	4.56727	5.28029e-08	5.86146e-06	NA	NA	4.86065	4.4101
223161_at	0.986178	7.24123	5.28523e-08	5.86146e-06	KIAA1147	c("ENSG00000257093", "ENSG00000262599")	7.88339	6.89721
205276_s_at	0.43383	5.38902	5.29644e-08	5.862e-06	GTPBP1	ENSG00000100226	5.67151	5.23768
224322_at	-1.22955	4.33996	5.30817e-08	5.86312e-06	ARID4B	ENSG00000054267	3.53932	4.76887
240284_x_at	0.319382	3.53242	5.3606e-08	5.90908e-06	NA	NA	3.74039	3.42101
207131_x_at	0.584157	4.46173	5.39219e-08	5.93195e-06	NA	NA	4.84211	4.25795
213930_at	-0.582863	6.69549	5.44346e-08	5.95743e-06	ATG12	ENSG00000145782	6.31595	6.89881
1554758_a_at	0.433054	3.40077	5.44794e-08	5.95743e-06	CD99L2	ENSG00000102181	3.68275	3.2497
1554487_a_at	-1.25826	5.55486	5.4515e-08	5.95743e-06	ATF6B	c("ENSG00000213676", "ENSG00000168468", "ENSG00000228628", "ENSG00000234539")	4.73553	5.99379
228466_at	-0.794158	6.87974	5.46063e-08	5.95743e-06	GABPB2	ENSG00000143458	6.36262	7.15678
224151_s_at	-1.01011	8.0634	5.48438e-08	5.95743e-06	AK3	ENSG00000147853	7.40565	8.41576
203574_at	-2.00385	8.55279	5.48819e-08	5.95743e-06	NFIL3	ENSG00000165030	7.24796	9.25181
1556352_at	1.25663	8.21482	5.49162e-08	5.95743e-06	NA	NA	9.03309	7.77646
1562026_at	0.3114	4.83907	5.51316e-08	5.96895e-06	WNK2	ENSG00000165238	5.04184	4.73044
232008_s_at	-0.948069	8.96353	5.53677e-08	5.98266e-06	BBX	ENSG00000114439	8.34618	9.29425
215261_at	0.453304	4.96158	5.56788e-08	6.00442e-06	NA	NA	5.25675	4.80345
241822_at	0.359229	4.1	5.58113e-08	6.00686e-06	SIX5	ENSG00000177045	4.33392	3.97469
205142_x_at	0.632095	4.94453	5.64676e-08	6.06555e-06	ABCD1	ENSG00000101986	5.35612	4.72403
234068_s_at	1.14101	4.32185	5.68884e-08	6.09877e-06	AP2A1	ENSG00000196961	5.06484	3.92383
236086_at	0.34705	3.60549	5.71692e-08	6.11688e-06	NA	NA	3.83147	3.48442
1556209_at	-2.89236	5.22794	5.73339e-08	6.11846e-06	CLEC2B	ENSG00000110852	3.34454	6.2369
203480_s_at	-0.668852	8.10554	5.75116e-08	6.11846e-06	OTUD4	ENSG00000164164	7.67001	8.33886
229422_at	-1.06501	7.70604	5.76898e-08	6.11846e-06	NRD1	ENSG00000078618	7.01254	8.07755
239923_at	-0.899457	7.01667	5.77768e-08	6.11846e-06	NA	NA	6.43097	7.33043
1567166_at	0.345229	4.14259	5.77943e-08	6.11846e-06	NA	NA	4.36739	4.02216
210656_at	-1.76887	5.48754	5.78554e-08	6.11846e-06	EED	ENSG00000074266	4.33571	6.10458
211874_s_at	1.33368	6.411	5.81295e-08	6.13558e-06	KAT6B	ENSG00000156650	7.27944	5.94576
220204_s_at	0.510499	3.62382	5.8283e-08	6.13992e-06	BMP8A	ENSG00000183682	3.95623	3.44573
1558400_x_at	0.454888	4.33975	5.90577e-08	6.20957e-06	ANKRD24	ENSG00000089847	4.63595	4.18107
219027_s_at	-1.04764	7.60153	5.93756e-08	6.23102e-06	MYO9A	ENSG00000066933	6.91935	7.96699
1569937_at	0.270291	3.19095	5.96744e-08	6.25038e-06	NA	NA	3.36695	3.09666
209984_at	-0.928399	6.05789	5.97896e-08	6.25047e-06	KDM4C	ENSG00000107077	5.45335	6.38175
212399_s_at	-1.05269	9.70547	5.99696e-08	6.25733e-06	VGLL4	ENSG00000144560	9.02	10.0727
204094_s_at	-0.875658	9.40213	6.03048e-08	6.28032e-06	TSC22D2	ENSG00000196428	8.83194	9.7076
228723_at	-1.25102	7.30367	6.0911e-08	6.33139e-06	NA	NA	6.48906	7.74007
226133_s_at	0.849688	6.31981	6.11747e-08	6.33223e-06	TBC1D10A	ENSG00000099992	6.87309	6.02341
214428_x_at	-2.44839	9.73736	6.12195e-08	6.33223e-06	NA	NA	8.14306	10.5914
226075_at	-1.92769	7.15168	6.12665e-08	6.33223e-06	SPSB1	ENSG00000171621	5.89644	7.82413
1566162_x_at	-0.550584	4.42346	6.22321e-08	6.41989e-06	NA	NA	4.06494	4.61553
209041_s_at	1.35129	6.80264	6.32482e-08	6.50807e-06	UBE2G2	ENSG00000184787	7.68255	6.33126
238265_x_at	0.490889	4.58442	6.3325e-08	6.50807e-06	NA	NA	4.90407	4.41318
229086_at	-1.0957	6.61778	6.38438e-08	6.54908e-06	C1orf213	c("ENSG00000249087", "ENSG00000201405")	5.9043	7
1561223_at	0.345392	3.16901	6.49901e-08	6.65419e-06	NA	NA	3.39392	3.04852
236192_at	-0.980967	6.62044	6.52015e-08	6.65896e-06	HOOK3	ENSG00000168172	5.98167	6.96264
218422_s_at	-0.867919	9.41617	6.52803e-08	6.65896e-06	RBM26	ENSG00000139746	8.85101	9.71893
206652_at	-0.932632	6.82909	6.55438e-08	6.67045e-06	ZMYM5	ENSG00000132950	6.22179	7.15442
243124_at	-1.2357	6.02482	6.5637e-08	6.67045e-06	RRN3P2	ENSG00000103472	5.22018	6.45588
1554428_s_at	0.594367	4.58076	6.68329e-08	6.77938e-06	NLGN2	ENSG00000169992	4.96779	4.37343
220522_at	2.28981	5.35056	6.73363e-08	6.80233e-06	CRB1	ENSG00000134376	6.8416	4.55179
223213_s_at	-1.28476	8.73453	6.74082e-08	6.80233e-06	ZHX1	ENSG00000165156	7.89794	9.1827
210864_x_at	0.422004	5.01137	6.74552e-08	6.80233e-06	HFE	ENSG00000010704	5.28617	4.86416
1556291_at	0.41043	5.7892	6.75567e-08	6.80233e-06	POM121L12	ENSG00000221900	6.05646	5.64603
222049_s_at	0.330166	3.43163	6.94614e-08	6.98125e-06	RBP4	ENSG00000138207	3.64662	3.31646
207066_at	0.386182	4.31143	6.97726e-08	6.99966e-06	HRC	ENSG00000130528	4.56289	4.17671
214165_s_at	0.286131	3.05951	6.9942e-08	7.00381e-06	HS6ST1	ENSG00000136720	3.24583	2.9597
1555391_a_at	0.754846	3.79394	7.0125e-08	7.00929e-06	ALS2CR8	ENSG00000138380	4.28547	3.53062
235811_at	-1.13308	5.68666	7.0552e-08	7.03911e-06	NA	NA	4.94883	6.08192
239807_at	0.434754	4.75402	7.13961e-08	7.11035e-06	NA	NA	5.03712	4.60236
236889_at	1.40165	4.82998	7.17669e-08	7.13428e-06	NA	NA	5.74269	4.34103
235073_at	0.498124	3.64849	7.19275e-08	7.13727e-06	SCAMP4	ENSG00000227500	3.97285	3.47472
227337_at	-1.94154	7.21281	7.21871e-08	7.15005e-06	ANKRD37	ENSG00000186352	5.94855	7.89009
236832_at	-1.91335	6.25204	7.23607e-08	7.15428e-06	ADCY10P1	ENSG00000161912	5.00614	6.91949
202976_s_at	-1.1612	10.1613	7.27986e-08	7.18459e-06	RHOBTB3	ENSG00000164292	9.40512	10.5663
36711_at	-2.46423	9.1748	7.39247e-08	7.2751e-06	MAFF	ENSG00000185022	7.57019	10.0344
1562009_a_at	-1.91641	5.80707	7.39818e-08	7.2751e-06	NA	NA	4.55918	6.47558
216603_at	0.516007	4.14279	7.41436e-08	7.27792e-06	SLC7A8	ENSG00000092068	4.4788	3.96279
221251_x_at	0.668025	5.71122	7.49034e-08	7.33932e-06	NA	NA	6.14621	5.47818
213922_at	-1.42556	6.58424	7.5594e-08	7.38419e-06	TTBK2	ENSG00000128881	5.65597	7.08153
204036_at	-2.51715	8.49418	7.57315e-08	7.38419e-06	LPAR1	ENSG00000198121	6.85511	9.37226
239862_at	-1.53612	5.41822	7.59386e-08	7.38419e-06	NA	NA	4.41796	5.95408
218521_s_at	-1.2493	6.192	7.59953e-08	7.38419e-06	UBE2W	ENSG00000104343	5.3785	6.6278
240125_at	-1.34814	6.59002	7.60365e-08	7.38419e-06	NA	NA	5.71217	7.0603
223085_at	-1.56534	9.5336	7.67792e-08	7.44309e-06	RNF19A	ENSG00000034677	8.51431	10.0796
228204_at	1.52557	7.14053	7.71699e-08	7.4667e-06	PSMB4	ENSG00000159377	8.13393	6.60836
211396_at	0.452699	4.16544	7.72959e-08	7.4667e-06	FCGR2C	ENSG00000244682	4.46022	4.00753
1553581_s_at	-0.757859	7.12158	7.77301e-08	7.4954e-06	SREK1IP1	ENSG00000153006	6.62809	7.38595
1552995_at	0.404322	5.59163	7.81983e-08	7.52727e-06	IL27	ENSG00000197272	5.85491	5.45059
227108_at	-1.05425	5.54525	7.85339e-08	7.53125e-06	STARD9	ENSG00000159433	4.85876	5.91301
221299_at	0.36055	3.36859	7.87097e-08	7.53125e-06	GPR173	ENSG00000184194	3.60336	3.24281
214861_at	-0.866323	6.59341	7.87942e-08	7.53125e-06	KDM4C	ENSG00000107077	6.02929	6.89562
232062_at	0.487009	4.10459	7.8817e-08	7.53125e-06	ADCY1	ENSG00000164742	4.42171	3.9347
231912_s_at	0.84314	6.44607	7.89493e-08	7.53125e-06	TECPR1	ENSG00000205356	6.99509	6.15195
231449_at	-1.17333	4.62474	7.9066e-08	7.53125e-06	NA	NA	3.86071	5.03404
211899_s_at	1.18868	4.19156	7.92717e-08	7.53771e-06	TRAF4	ENSG00000076604	4.96558	3.7769
234751_s_at	0.573096	4.26183	8.00606e-08	7.5995e-06	NLGN3	ENSG00000196338	4.63501	4.06191
243123_at	0.457253	4.60275	8.06417e-08	7.64139e-06	NA	NA	4.9005	4.44325
204784_s_at	-1.22021	7.59641	8.08136e-08	7.64443e-06	MLF1	ENSG00000178053	6.80185	8.02206
203685_at	-1.28176	6.80118	8.10516e-08	7.64813e-06	BCL2	ENSG00000171791	5.96655	7.24831
230385_at	-0.987342	5.20175	8.11325e-08	7.64813e-06	39874	ENSG00000173926	4.55883	5.54617
1554444_s_at	0.408012	5.71812	8.134e-08	7.6545e-06	SLC35F6	ENSG00000213699	5.9838	5.57579
1556321_a_at	1.38121	5.04607	8.15904e-08	7.66487e-06	NA	NA	5.94546	4.56425
215515_at	-0.987867	5.2265	8.17315e-08	7.66495e-06	NA	NA	4.58324	5.57111
221347_at	0.438019	3.41077	8.23948e-08	7.709e-06	CHRM5	ENSG00000184984	3.69599	3.25797
203785_s_at	1.07418	4.70869	8.24831e-08	7.709e-06	DDX28	ENSG00000182810	5.40816	4.33398
231320_at	0.450156	4.53021	8.28006e-08	7.71505e-06	EBP	ENSG00000147155	4.82333	4.37318
209732_at	-2.90923	7.94153	8.28301e-08	7.71505e-06	CLEC2B	ENSG00000110852	6.04715	8.95637
1557458_s_at	-1.20024	6.66951	8.32573e-08	7.74165e-06	SHB	ENSG00000107338	5.88796	7.0882
1558474_at	-1.41809	6.83733	8.3749e-08	7.77117e-06	NA	NA	5.91393	7.33202
231779_at	-1.58588	6.0434	8.40218e-08	7.77117e-06	IRAK2	ENSG00000134070	5.01074	6.59661
223842_s_at	-1.81028	7.53779	8.41209e-08	7.77117e-06	SCARA3	ENSG00000168077	6.359	8.16928
225348_at	-1.27581	7.17222	8.41433e-08	7.77117e-06	SRSF10	c("ENSG00000188529", "ENSG00000215699")	6.34146	7.61727
239873_at	0.425671	5.78882	8.44828e-08	7.77884e-06	NA	NA	6.066	5.64033
213771_at	0.671128	6.61613	8.46403e-08	7.77884e-06	IRF2BP1	ENSG00000170604	7.05314	6.38202
238932_at	-1.5109	5.86299	8.46532e-08	7.77884e-06	NA	NA	4.87915	6.39005
228556_at	-0.78022	6.64719	8.48693e-08	7.78562e-06	YTHDC1	c("ENSG00000083896", "ENSG00000257413")	6.13914	6.91936
1553264_a_at	0.92475	4.81597	8.56039e-08	7.83685e-06	SYN1	ENSG00000008056	5.41813	4.49338
231746_at	0.411147	3.74935	8.57145e-08	7.83685e-06	MIXL1	ENSG00000185155	4.01707	3.60593
219239_s_at	-1.17662	6.17351	8.72159e-08	7.96082e-06	ZNF654	ENSG00000175105	5.40734	6.58396
1564907_s_at	0.559622	5.05691	8.7916e-08	8.01135e-06	NA	NA	5.42131	4.86169
220498_at	0.335871	3.73063	8.828e-08	8.03113e-06	ACTL7B	ENSG00000148156	3.94933	3.61346
207462_at	0.436224	3.5517	8.86193e-08	8.04861e-06	GLRA2	ENSG00000101958	3.83576	3.39953
227714_s_at	0.365127	4.66856	8.92656e-08	8.09386e-06	RABL6	ENSG00000196642	4.90632	4.54119
226720_at	-1.05379	7.03323	8.97088e-08	8.11264e-06	PWWP2A	ENSG00000170234	6.34704	7.40083
210060_at	0.366333	5.63754	8.97695e-08	8.11264e-06	PDE6G	ENSG00000185527	5.87608	5.50975
1567906_at	0.343051	3.56138	9.00134e-08	8.12126e-06	SOX4	ENSG00000124766	3.78476	3.44171
211198_s_at	0.368107	4.20431	9.08994e-08	8.18768e-06	ICOSLG	ENSG00000160223	4.44401	4.07591
209350_s_at	0.888296	7.64474	9.1213e-08	8.20242e-06	GPS2	c("ENSG00000132522", "ENSG00000261915")	8.22316	7.33487
1559272_at	0.32442	4.1235	9.28304e-08	8.33416e-06	EXOC3L1	ENSG00000179044	4.33475	4.01033
205453_at	-1.40948	7.4913	9.37243e-08	8.37417e-06	HOXB2	ENSG00000173917	6.5735	7.98298
231354_at	0.309226	3.22456	9.38525e-08	8.37417e-06	LOC780529	NA	3.42592	3.11669
230313_at	0.790929	6.56339	9.38762e-08	8.37417e-06	NA	NA	7.07841	6.28748
224842_at	-0.810746	9.58462	9.38888e-08	8.37417e-06	NA	NA	9.05669	9.86743
209665_at	0.824745	5.77249	9.433e-08	8.39983e-06	CYB561D2	ENSG00000114395	6.30953	5.48478
1563405_at	0.430608	4.04943	9.47365e-08	8.4223e-06	ATP4B	ENSG00000186009	4.32983	3.89922
203051_at	-0.754866	6.74883	9.50834e-08	8.43943e-06	BAHD1	ENSG00000140320	6.25729	7.01215
219315_s_at	1.32181	5.94483	9.59899e-08	8.49938e-06	TMEM204	ENSG00000131634	6.80554	5.48373
216892_at	0.339906	4.35251	9.60698e-08	8.49938e-06	IGHG1	NA	4.57384	4.23394
207771_at	0.358811	4.791	9.69344e-08	8.56202e-06	SLC5A2	ENSG00000140675	5.02464	4.66583
207998_s_at	0.437159	4.00584	9.73925e-08	8.58861e-06	CACNA1D	ENSG00000157388	4.2905	3.85334
217391_x_at	0.402851	5.50959	9.79851e-08	8.62695e-06	NA	NA	5.77191	5.36906
229960_at	0.285978	3.06314	9.83805e-08	8.64783e-06	MAP3K6	ENSG00000142733	3.24935	2.96338
211257_x_at	-0.681009	9.7302	9.88133e-08	8.67194e-06	ZNF638	ENSG00000075292	9.28675	9.96776
241621_at	-1.15368	3.92474	1.00387e-07	8.79593e-06	SMCHD1	ENSG00000101596	3.1735	4.32718
1555896_a_at	0.546268	6.54542	1.01182e-07	8.85137e-06	ADAM15	ENSG00000143537	6.90113	6.35486
1556507_at	0.42749	6.29627	1.01442e-07	8.86001e-06	LOC100507274	ENSG00000239513	6.57464	6.14715
237247_at	1.10814	4.84262	1.01636e-07	8.86278e-06	USP51	ENSG00000247746	5.5642	4.45606
226814_at	-1.8084	7.18417	1.01916e-07	8.87301e-06	ADAMTS9	ENSG00000163638	6.00661	7.81501
216886_at	0.424337	3.56971	1.02339e-07	8.89565e-06	CHRNA4	ENSG00000101204	3.84602	3.42168
217930_s_at	0.815041	6.18567	1.0386e-07	9.00814e-06	TOLLIP	ENSG00000078902	6.71639	5.90135
223083_s_at	0.541983	5.02314	1.04093e-07	9.00814e-06	NA	NA	5.37606	4.83408
215695_s_at	-1.67915	7.09963	1.04198e-07	9.00814e-06	GYG2	ENSG00000056998	6.00623	7.68538
218382_s_at	0.897272	5.73013	1.0443e-07	9.00814e-06	U2AF2	ENSG00000063244	6.3144	5.41713
207042_at	0.4082	3.42063	1.04457e-07	9.00814e-06	E2F2	ENSG00000007968	3.68643	3.27823
237536_at	0.364915	4.8561	1.0488e-07	9.03015e-06	MAPT-AS1	NA	5.09371	4.7288
208830_s_at	0.575014	5.83259	1.05133e-07	9.03015e-06	SUPT6H	ENSG00000109111	6.20702	5.632
212110_at	-2.08263	8.96616	1.05207e-07	9.03015e-06	SLC39A14	ENSG00000104635	7.61002	9.69266
203103_s_at	0.87876	8.15902	1.05668e-07	9.0555e-06	PRPF19	ENSG00000110107	8.73124	7.85248
1553507_a_at	0.418553	3.7814	1.06105e-07	9.07868e-06	GPR6	ENSG00000146360	4.05394	3.63539
227505_at	-1.04032	7.17625	1.06372e-07	9.08735e-06	NA	NA	6.49883	7.53915
236839_at	-1.13306	5.16772	1.06721e-07	9.10291e-06	NA	NA	4.42992	5.56297
1552558_a_at	0.417108	5.26167	1.07015e-07	9.11377e-06	RAI1	ENSG00000108557	5.53328	5.11617
1560137_at	-1.15125	5.64794	1.07314e-07	9.12506e-06	NA	NA	4.89829	6.04954
219103_at	-1.10998	6.19885	1.08243e-07	9.18969e-06	ASAP3	ENSG00000088280	5.47607	6.58605
212101_at	-0.660205	7.85756	1.09859e-07	9.30259e-06	KPNA6	ENSG00000025800	7.42766	8.08787
218779_x_at	0.53686	4.37672	1.09913e-07	9.30259e-06	EPS8L1	c("ENSG00000131037", "ENSG00000263295", "ENSG00000262092", "ENSG00000262287", "ENSG00000262835", "ENSG00000262467", "ENSG00000262225", "ENSG00000262878", "ENSG00000262430")	4.72631	4.18945
201560_at	-1.09999	10.8044	1.10595e-07	9.34589e-06	CLIC4	ENSG00000169504	10.0881	11.1881
1557195_at	-1.06305	4.51362	1.10827e-07	9.351e-06	NA	NA	3.8214	4.88445
238639_x_at	0.44335	4.87314	1.11214e-07	9.36071e-06	NA	NA	5.16183	4.71848
208255_s_at	0.548254	6.2916	1.11284e-07	9.36071e-06	FKBP8	ENSG00000105701	6.6486	6.10035
220073_s_at	0.40991	3.65055	1.11667e-07	9.36641e-06	PLEKHG6	ENSG00000008323	3.91746	3.50755
241226_at	1.12682	3.90449	1.11695e-07	9.36641e-06	NA	NA	4.63823	3.51142
221202_at	0.218207	2.8239	1.13053e-07	9.46582e-06	NA	NA	2.96599	2.74778
230148_at	-1.7634	5.44583	1.14164e-07	9.54419e-06	AHSA2	ENSG00000173209	4.29756	6.06097
1566512_at	0.436976	4.67798	1.14847e-07	9.58667e-06	NA	NA	4.96253	4.52555
1563639_a_at	0.329933	5.61992	1.1569e-07	9.64231e-06	FHAD1	ENSG00000142621	5.83476	5.50483
216852_x_at	0.379427	4.05277	1.16857e-07	9.72476e-06	IGLJ3	NA	4.29984	3.92041
229393_at	-0.947815	5.63971	1.19678e-07	9.94437e-06	L3MBTL3	ENSG00000198945	5.02253	5.97034
241234_at	0.617535	4.52945	1.20594e-07	1.00013e-05	LOC100506797	ENSG00000226856	4.93157	4.31403
219486_at	0.641521	6.48875	1.20729e-07	1.00013e-05	DUS2L	ENSG00000167264	6.90648	6.26496
1552330_at	1.42139	5.19816	1.21057e-07	1.00133e-05	CENPBD1	ENSG00000177946	6.12371	4.70232
244596_at	0.30637	3.43326	1.21414e-07	1.00277e-05	NA	NA	3.63276	3.32639
243669_s_at	0.399121	3.93736	1.22189e-07	1.00737e-05	PRAP1	ENSG00000165828	4.19726	3.79814
1555490_s_at	0.294873	3.80323	1.22392e-07	1.00737e-05	PDZD3	ENSG00000172367	3.99524	3.70036
241697_at	0.421011	3.96671	1.22597e-07	1.00737e-05	NA	NA	4.24086	3.81985
225063_at	0.750251	7.38577	1.22709e-07	1.00737e-05	UBL7	ENSG00000138629	7.87431	7.12406
233585_at	0.313143	5.89516	1.23821e-07	1.01498e-05	SDK2	ENSG00000069188	6.09906	5.78592
232249_at	0.616162	4.33913	1.24216e-07	1.01669e-05	FMNL3	ENSG00000161791	4.74035	4.12419
1569652_at	-1.96103	6.41398	1.24573e-07	1.01809e-05	MLLT3	ENSG00000171843	5.13703	7.09806
212013_at	-1.41994	8.20201	1.25759e-07	1.02625e-05	PXDN	ENSG00000130508	7.2774	8.69734
207185_at	0.33838	3.77932	1.26905e-07	1.03406e-05	SLC10A1	ENSG00000100652	3.99966	3.66128
1566144_at	0.427305	6.66464	1.27757e-07	1.03873e-05	NA	NA	6.94288	6.51558
230472_at	-2.92392	7.9544	1.2818e-07	1.03873e-05	IRX1	ENSG00000170549	6.05046	8.97437
234568_at	0.490433	3.9789	1.28203e-07	1.03873e-05	SCAMP5	ENSG00000198794	4.29825	3.80781
202023_at	-1.47222	8.22149	1.28313e-07	1.03873e-05	EFNA1	ENSG00000169242	7.26283	8.73506
1557162_at	0.403289	4.01758	1.28428e-07	1.03873e-05	C16orf92	ENSG00000167194	4.28018	3.87689
230401_at	1.60713	6.07294	1.2878e-07	1.04004e-05	NA	NA	7.11944	5.51231
217152_at	-1.01182	6.00501	1.29353e-07	1.04047e-05	NA	NA	5.34615	6.35797
218532_s_at	-1.42458	8.68429	1.29549e-07	1.04047e-05	FAM134B	ENSG00000154153	7.75665	9.18123
204488_at	1.08961	6.04035	1.29576e-07	1.04047e-05	DOLK	ENSG00000175283	6.74986	5.66025
222219_s_at	0.527564	4.46042	1.29695e-07	1.04047e-05	TLE6	ENSG00000104953	4.80395	4.27638
227594_at	-1.04428	6.14096	1.29925e-07	1.04047e-05	ZMYM6	ENSG00000163867	5.46097	6.50524
220432_s_at	-2.09439	4.23467	1.30121e-07	1.04047e-05	CYP39A1	ENSG00000146233	2.87088	4.96526
64486_at	0.715952	6.87248	1.30166e-07	1.04047e-05	CORO1B	ENSG00000172725	7.33868	6.62273
1564713_a_at	0.327151	4.52451	1.31903e-07	1.05212e-05	FOXN4	ENSG00000139445	4.73754	4.41038
1555478_at	0.373181	5.44588	1.32008e-07	1.05212e-05	C17orf82	ENSG00000187013	5.68889	5.31571
1560878_at	0.370332	6.49563	1.34062e-07	1.06693e-05	SYT15	c("ENSG00000204176", "ENSG00000263480")	6.73678	6.36645
1555626_a_at	0.219058	3.0189	1.35479e-07	1.07664e-05	SLAMF1	ENSG00000117090	3.16154	2.94248
229922_at	0.319374	3.37007	1.36696e-07	1.08474e-05	GPRIN1	ENSG00000169258	3.57804	3.25866
1558996_at	-1.37929	4.55189	1.37117e-07	1.08631e-05	FOXP1	ENSG00000114861	3.65375	5.03304
221837_at	0.730115	4.36108	1.37292e-07	1.08631e-05	KLHL22	ENSG00000099910	4.8365	4.10638
230611_at	0.449245	3.74605	1.37734e-07	1.08824e-05	SYPL2	ENSG00000143028	4.03858	3.58934
239416_at	0.427603	4.13332	1.38371e-07	1.09169e-05	FBXL6	c("ENSG00000182325", "ENSG00000261539")	4.41176	3.98415
221670_s_at	0.441722	3.50552	1.39001e-07	1.09509e-05	LHX3	ENSG00000107187	3.79315	3.35143
238456_at	-1.46241	6.51136	1.39788e-07	1.0997e-05	LOC100289230	NA	5.55909	7.0215
244721_at	0.355504	4.08624	1.40897e-07	1.10683e-05	TP53INP1	ENSG00000164938	4.31773	3.96222
224710_at	1.8391	6.29581	1.41349e-07	1.10879e-05	NA	NA	7.49337	5.65426
236557_at	-1.09579	5.26262	1.41576e-07	1.10884e-05	ZBTB38	ENSG00000177311	4.54908	5.64487
241916_at	-1.87757	5.76988	1.41761e-07	1.10884e-05	NA	NA	4.54728	6.42485
209184_s_at	-1.52088	9.01603	1.44193e-07	1.12544e-05	IRS2	ENSG00000185950	8.02569	9.54657
215505_s_at	0.902658	3.9213	1.44295e-07	1.12544e-05	STRN3	ENSG00000196792	4.50907	3.60642
240111_at	-1.23898	6.7069	1.45388e-07	1.13074e-05	RHOBTB3	ENSG00000164292	5.90013	7.13911
211249_at	0.325237	3.12743	1.45388e-07	1.13074e-05	GPR68	ENSG00000119714	3.33921	3.01397
232443_at	0.419603	3.66228	1.4669e-07	1.13925e-05	LOC441052	NA	3.93551	3.51591
240038_at	-2.45745	7.11043	1.47555e-07	1.14434e-05	NA	NA	5.51023	7.96769
224415_s_at	0.946982	7.73255	1.49112e-07	1.15478e-05	HINT2	ENSG00000137133	8.34919	7.40221
1567035_at	0.312393	4.63553	1.49696e-07	1.15765e-05	C20orf181	NA	4.83895	4.52655
219633_at	1.17737	5.60241	1.50047e-07	1.15874e-05	TTPAL	ENSG00000124120	6.36907	5.1917
201161_s_at	-1.75348	8.72306	1.50767e-07	1.16265e-05	CSDA	ENSG00000060138	7.58126	9.33474
220423_at	0.36386	3.74144	1.51136e-07	1.16385e-05	PLA2G2D	ENSG00000117215	3.97837	3.61451
204925_at	0.961744	6.0168	1.51558e-07	1.16546e-05	CTNS	ENSG00000040531	6.64305	5.68131
1555413_s_at	0.311998	3.18778	1.52188e-07	1.16866e-05	FBXL21	ENSG00000164616	3.39094	3.07894
214280_x_at	-0.890908	10.2762	1.52425e-07	1.16884e-05	HNRNPA1	ENSG00000135486	9.69606	10.587
236273_at	-1.39426	6.97866	1.54616e-07	1.18247e-05	NBPF1	NA	6.07077	7.46503
215743_at	-1.57116	6.15981	1.54634e-07	1.18247e-05	NMT2	ENSG00000152465	5.13673	6.70789
1552914_a_at	0.516042	3.91609	1.55062e-07	1.18408e-05	CD276	ENSG00000103855	4.25211	3.73607
232779_at	-0.53819	4.49165	1.56142e-07	1.18968e-05	NA	NA	4.1412	4.67939
202046_s_at	0.697676	3.65571	1.5623e-07	1.18968e-05	ARHGAP35	ENSG00000160007	4.11001	3.41233
244286_at	-1.03959	6.66252	1.57278e-07	1.19599e-05	NA	NA	5.98558	7.02516
1555236_a_at	0.347197	3.54594	1.58294e-07	1.20204e-05	PGC	ENSG00000096088	3.77202	3.42482
231575_at	0.373346	4.00978	1.58909e-07	1.20504e-05	EGR4	ENSG00000135625	4.25289	3.87955
229258_at	0.384771	4.65221	1.59232e-07	1.20574e-05	KIF12	ENSG00000136883	4.90276	4.51799
224934_at	0.971454	7.80162	1.59442e-07	1.20574e-05	YIPF5	ENSG00000145817	8.4342	7.46274
230974_at	0.712675	5.24469	1.59938e-07	1.20735e-05	DDX19B	ENSG00000157349	5.70876	4.99608
218408_at	0.812197	7.30054	1.60097e-07	1.20735e-05	TIMM10	ENSG00000134809	7.82941	7.01722
213857_s_at	-1.02054	9.38997	1.61146e-07	1.21359e-05	CD47	ENSG00000196776	8.72543	9.74597
229207_x_at	0.310707	3.60858	1.62083e-07	1.21897e-05	RNF187	ENSG00000168159	3.8109	3.50019
230786_at	-0.768675	4.88544	1.62493e-07	1.22037e-05	ZCCHC8	ENSG00000033030	4.38491	5.15358
212879_x_at	0.687284	6.48457	1.63002e-07	1.22098e-05	PIAS4	ENSG00000105229	6.93211	6.24482
39249_at	0.305495	5.16392	1.6302e-07	1.22098e-05	AQP3	ENSG00000165272	5.36284	5.05735
232542_at	0.583953	4.56228	1.63458e-07	1.22258e-05	COL9A2	ENSG00000049089	4.94253	4.35857
234435_at	0.546354	4.95713	1.63947e-07	1.22405e-05	NA	NA	5.31289	4.76654
210492_at	-1.66302	4.70298	1.64103e-07	1.22405e-05	MFAP3L	ENSG00000198948	3.62008	5.2831
219575_s_at	1.17886	6.7135	1.64755e-07	1.22724e-05	NA	NA	7.48113	6.30227
229145_at	-0.994027	7.76159	1.65104e-07	1.22817e-05	ANAPC16	ENSG00000166295	7.11432	8.10835
203044_at	-1.17416	9.57621	1.65608e-07	1.23024e-05	CHSY1	ENSG00000131873	8.81164	9.98581
223367_at	0.899074	6.77215	1.66033e-07	1.23173e-05	DNAJC30	c("ENSG00000176410", "ENSG00000261940")	7.35759	6.45852
213605_s_at	-1.19021	10.0592	1.67679e-07	1.24226e-05	LOC728093	ENSG00000250138	9.28423	10.4744
226392_at	-0.892365	8.3943	1.67918e-07	1.24234e-05	RASA2	ENSG00000155903	7.81322	8.70559
40850_at	0.502747	7.10225	1.68235e-07	1.24301e-05	FKBP8	ENSG00000105701	7.42962	6.92688
212092_at	2.48292	6.11772	1.68744e-07	1.24378e-05	PEG10	ENSG00000242265	7.73451	5.25159
221754_s_at	0.548829	5.34552	1.68795e-07	1.24378e-05	CORO1B	ENSG00000172725	5.7029	5.15407
241342_at	-1.26967	7.70083	1.71046e-07	1.25867e-05	TMEM65	ENSG00000164983	6.87406	8.14374
234129_at	0.538862	3.53871	1.71546e-07	1.26065e-05	ARHGEF12	ENSG00000196914	3.8896	3.35074
231323_at	-1.1713	4.51253	1.72132e-07	1.26326e-05	PSMB2	ENSG00000126067	3.74983	4.92113
204489_s_at	-2.64524	8.42823	1.72534e-07	1.26452e-05	CD44	ENSG00000026508	6.70575	9.35099
208734_x_at	0.589649	8.80122	1.73274e-07	1.26824e-05	RAB2A	ENSG00000104388	9.18517	8.59553
37547_at	-1.24642	5.71917	1.73527e-07	1.2684e-05	BBS9	ENSG00000122507	4.90755	6.15397
221187_s_at	0.759271	5.83402	1.74433e-07	1.27331e-05	FUZ	ENSG00000010361	6.32843	5.56916
203810_at	-2.10306	7.94607	1.75642e-07	1.27869e-05	DNAJB4	ENSG00000162616	6.57663	8.67969
1555789_s_at	1.06194	5.56817	1.75819e-07	1.27869e-05	PHF23	ENSG00000040633	6.25966	5.19772
236403_at	0.352998	3.52407	1.75871e-07	1.27869e-05	THAP7-AS1	ENSG00000230513	3.75393	3.40093
242014_at	-1.27976	5.19731	1.77292e-07	1.28731e-05	NA	NA	4.36398	5.64374
231059_x_at	0.771984	7.45688	1.78361e-07	1.29335e-05	SCAND1	ENSG00000171222	7.95957	7.18758
216981_x_at	0.422018	4.06979	1.79248e-07	1.29806e-05	SPN	ENSG00000197471	4.34459	3.92257
233386_at	-1.70967	6.14163	1.79685e-07	1.29951e-05	NA	NA	5.02836	6.73803
238620_at	-1.68343	6.59428	1.80667e-07	1.30488e-05	NA	NA	5.49809	7.18152
217523_at	-2.7694	6.99652	1.8101e-07	1.30564e-05	CD44	ENSG00000026508	5.19319	7.96259
225988_at	-1.3852	8.05019	1.81327e-07	1.3062e-05	HERC4	ENSG00000148634	7.14819	8.5334
1563497_at	-1.17476	6.26563	1.83133e-07	1.31748e-05	USP25	ENSG00000155313	5.50067	6.67543
1569105_at	0.511716	6.56162	1.83635e-07	1.3191e-05	SETD5	ENSG00000168137	6.89483	6.38311
230612_at	-1.3503	5.12405	1.83987e-07	1.3191e-05	WDR73	ENSG00000177082	4.24479	5.59509
1553437_at	0.34566	3.60975	1.84083e-07	1.3191e-05	KLHDC7A	ENSG00000179023	3.83483	3.48917
213776_at	-1.57398	7.02991	1.84687e-07	1.3217e-05	LOC157562	NA	6.00499	7.57897
215641_at	-0.949406	3.55417	1.8554e-07	1.32607e-05	SEC24D	ENSG00000150961	2.93596	3.88536
227504_s_at	-0.918316	6.45406	1.86407e-07	1.33039e-05	NA	NA	5.85609	6.77441
243785_at	-1.29503	4.40229	1.86632e-07	1.33039e-05	LOC100272217	NA	3.55901	4.85405
1570231_at	0.223512	2.95687	1.8728e-07	1.3323e-05	LATS1	ENSG00000131023	3.10242	2.8789
208465_at	0.554417	3.95765	1.87387e-07	1.3323e-05	GRM2	ENSG00000164082	4.31867	3.76425
235422_at	-1.80222	7.43754	1.90497e-07	1.35265e-05	NA	NA	6.264	8.06623
227539_at	-1.2761	7.831	1.90848e-07	1.35339e-05	GNA13	ENSG00000120063	7.00005	8.27615
225989_at	-1.27835	8.10037	1.91522e-07	1.35574e-05	HERC4	ENSG00000148634	7.26795	8.5463
231209_at	0.300759	2.92916	1.91675e-07	1.35574e-05	EXOC3L4	ENSG00000205436	3.125	2.82425
1569294_at	0.310317	4.94144	1.92359e-07	1.35881e-05	RNF187	ENSG00000168159	5.1435	4.83319
215127_s_at	-1.63029	9.78287	1.93454e-07	1.36447e-05	RBMS1	ENSG00000153250	8.72129	10.3516
233057_at	-2.83786	6.53903	1.93658e-07	1.36447e-05	HSPB8	ENSG00000152137	4.69113	7.52898
236558_at	-1.02882	4.83785	1.93989e-07	1.36504e-05	NA	NA	4.16792	5.19673
1552450_a_at	0.301855	3.62946	1.94847e-07	1.36643e-05	DNAJC5G	ENSG00000163793	3.82601	3.52416
47553_at	-1.63796	6.09125	1.94968e-07	1.36643e-05	DFNB31	ENSG00000095397	5.02467	6.66263
201796_s_at	0.544369	5.23481	1.95345e-07	1.36643e-05	VARS	c("ENSG00000204394", "ENSG00000096171", "ENSG00000231945", "ENSG00000227686", "ENSG00000224264", "ENSG00000226589", "ENSG00000231116")	5.58928	5.04491
1562810_at	0.304233	3.77492	1.95583e-07	1.36643e-05	NA	NA	3.97302	3.66879
231521_at	0.516429	3.89298	1.95621e-07	1.36643e-05	NA	NA	4.22926	3.71283
210167_s_at	0.329509	3.10988	1.95686e-07	1.36643e-05	TEF	ENSG00000167074	3.32445	2.99494
205993_s_at	0.678701	4.47385	1.96598e-07	1.3701e-05	TBX2	ENSG00000121068	4.91579	4.23709
1563842_at	0.453018	4.82676	1.96713e-07	1.3701e-05	PIGG	ENSG00000174227	5.12175	4.66873
221014_s_at	-0.894679	5.5397	1.9745e-07	1.37348e-05	RAB33B	ENSG00000172007	4.95712	5.8518
201026_at	-0.795424	6.66312	1.98261e-07	1.37737e-05	EIF5B	ENSG00000158417	6.14517	6.94059
209543_s_at	0.716105	5.84105	1.98537e-07	1.37754e-05	CD34	ENSG00000174059	6.30735	5.59124
217150_s_at	0.503633	3.55416	1.98821e-07	1.37776e-05	NF2	ENSG00000186575	3.88211	3.37847
238964_at	-1.87178	7.43002	1.99655e-07	1.38179e-05	FIGN	ENSG00000182263	6.21118	8.08296
201356_at	0.585794	8.06716	2.00219e-07	1.3839e-05	SF3A1	ENSG00000099995	8.44861	7.86281
219870_at	-0.914555	6.17491	2.00466e-07	1.3839e-05	ATF7IP2	ENSG00000166669	5.57938	6.49394
211838_x_at	0.332502	4.78583	2.00812e-07	1.38454e-05	PCDHA5	ENSG00000204965	5.00235	4.66985
36566_at	0.892086	5.97564	2.02433e-07	1.39396e-05	CTNS	ENSG00000040531	6.55653	5.66445
209674_at	-1.11569	9.18961	2.03325e-07	1.39834e-05	CRY1	ENSG00000008405	8.46311	9.5788
208900_s_at	-0.919493	7.93801	2.05335e-07	1.41038e-05	TOP1	ENSG00000198900	7.33927	8.25877
243454_at	-1.19977	6.96968	2.05702e-07	1.4111e-05	NA	NA	6.18844	7.3882
229531_at	-1.28767	7.01471	2.05955e-07	1.4111e-05	NA	NA	6.17622	7.46389
1566228_at	0.295257	3.3298	2.06345e-07	1.41201e-05	NA	NA	3.52207	3.22681
1558195_at	0.310725	3.57443	2.08287e-07	1.4234e-05	LINC00592	ENSG00000258279	3.77676	3.46604
227680_at	-0.839474	8.31346	2.08531e-07	1.4234e-05	ZNF326	ENSG00000162664	7.76683	8.6063
243173_at	-2.11257	6.46684	2.09741e-07	1.42987e-05	CABP7	ENSG00000100314	5.09121	7.20378
1569949_at	0.332863	5.69912	2.10024e-07	1.43002e-05	GRK5	ENSG00000198873	5.91587	5.58301
1561571_at	0.38949	4.74879	2.10731e-07	1.43305e-05	LOC730139	NA	5.00241	4.61292
227454_at	0.732023	7.94093	2.11185e-07	1.43435e-05	TAOK1	ENSG00000160551	8.41759	7.68557
1565758_at	0.306404	3.31595	2.12399e-07	1.44081e-05	NA	NA	3.51547	3.20907
230723_at	0.369177	3.72311	2.13816e-07	1.44863e-05	SPATA18	ENSG00000163071	3.9635	3.59433
225839_at	-0.938202	7.70404	2.15206e-07	1.45624e-05	RBM33	ENSG00000184863	7.09311	8.03131
204069_at	-1.77579	7.71924	2.16103e-07	1.4605e-05	MEIS1	ENSG00000143995	6.56291	8.3387
231423_s_at	0.801398	4.77439	2.18502e-07	1.47448e-05	ANKRD16	ENSG00000134461	5.29623	4.49483
240347_at	1.19801	4.27161	2.18712e-07	1.47448e-05	NA	NA	5.05171	3.8537
216492_at	0.373067	3.75463	2.19012e-07	1.47469e-05	KIR3DX1	NA	3.99756	3.62449
1554231_a_at	0.31081	4.8406	2.19467e-07	1.47591e-05	ZNF396	ENSG00000186496	5.04299	4.73218
225705_at	-0.760482	7.5977	2.19733e-07	1.47591e-05	CEP95	c("ENSG00000258890", "ENSG00000263046")	7.10251	7.86299
235536_at	-1.08401	6.07229	2.20165e-07	1.477e-05	SNORD89	ENSG00000212283	5.36642	6.45043
232214_x_at	0.523079	5.88094	2.23187e-07	1.49415e-05	ZNF554	ENSG00000172006	6.22155	5.69847
AFFX-r2-Bs-lys-5_at	-1.67249	5.69364	2.2363e-07	1.49415e-05	NA	NA	4.60458	6.27707
1552295_a_at	0.685806	5.45398	2.23807e-07	1.49415e-05	SLC39A13	ENSG00000165915	5.90055	5.21474
1564308_a_at	0.369065	3.08822	2.23974e-07	1.49415e-05	MPP7	ENSG00000150054	3.32854	2.95948
243414_at	-0.742009	6.51081	2.24089e-07	1.49415e-05	NA	NA	6.02764	6.76965
222236_s_at	-1.19387	7.50411	2.24946e-07	1.49804e-05	ASAP3	ENSG00000088280	6.7267	7.92058
213417_at	1.33194	5.19034	2.284e-07	1.51919e-05	TBX2	ENSG00000121068	6.05765	4.72571
1556055_at	-1.22943	7.06749	2.29048e-07	1.52165e-05	NA	NA	6.26694	7.49637
218560_s_at	0.979415	5.82166	2.2982e-07	1.52493e-05	JMJD4	ENSG00000081692	6.45942	5.48001
1555238_at	0.372265	6.13867	2.30695e-07	1.5273e-05	PTH2	ENSG00000142538	6.38107	6.00881
230720_at	-2.04889	7.70235	2.30736e-07	1.5273e-05	RNF182	ENSG00000180537	6.36819	8.41708
203114_at	1.06414	5.64725	2.31606e-07	1.5312e-05	SSSCA1	ENSG00000173465	6.34018	5.27604
1558930_at	0.404057	3.60107	2.32941e-07	1.53817e-05	LINC00460	ENSG00000233532	3.86418	3.46012
229452_at	0.82038	4.84858	2.33741e-07	1.54159e-05	TMEM88	ENSG00000167874	5.38278	4.5624
1553088_a_at	0.304214	5.22056	2.3435e-07	1.54374e-05	BCL2L11	ENSG00000153094	5.41865	5.11444
215675_at	0.352018	3.84196	2.34915e-07	1.54561e-05	TEF	ENSG00000167074	4.07118	3.71916
236269_at	0.760194	4.25578	2.39612e-07	1.57365e-05	ZNF628	ENSG00000197483	4.75079	3.99059
233151_s_at	0.34254	3.87274	2.39753e-07	1.57365e-05	TTTY7	ENSG00000147753	4.09579	3.75325
1570293_at	0.308741	3.19911	2.40182e-07	1.57457e-05	TBL1X	ENSG00000101849	3.40015	3.09141
222429_at	0.663928	6.15972	2.40708e-07	1.57511e-05	DBNL	ENSG00000136279	6.59205	5.92812
233700_at	-1.21822	6.28448	2.40908e-07	1.57511e-05	NA	NA	5.49122	6.70944
211852_s_at	0.8926	5.29269	2.41128e-07	1.57511e-05	ATRN	ENSG00000088812	5.87391	4.98131
204082_at	-1.94657	8.62297	2.46593e-07	1.60888e-05	PBX3	ENSG00000167081	7.35544	9.30201
206125_s_at	0.333415	4.088	2.48482e-07	1.61928e-05	KLK8	ENSG00000129455	4.3051	3.97169
207473_at	0.343483	3.9225	2.492e-07	1.62202e-05	MLN	ENSG00000096395	4.14616	3.80268
230861_at	-1.94128	4.95457	2.50983e-07	1.63169e-05	DKFZP434L187	ENSG00000225930	3.69048	5.63176
212665_at	-1.64765	8.95801	2.5188e-07	1.63557e-05	TIPARP	ENSG00000163659	7.88513	9.53277
31799_at	-0.941076	6.93788	2.52205e-07	1.63574e-05	NA	NA	6.32509	7.26616
234256_at	0.366819	4.23136	2.5264e-07	1.63662e-05	SEBOX	c("ENSG00000109072", "ENSG00000263225")	4.47022	4.1034
214404_x_at	0.393141	5.78933	2.53939e-07	1.64309e-05	SPDEF	ENSG00000124664	6.04533	5.65219
217867_x_at	-1.57388	7.03396	2.54884e-07	1.64726e-05	BACE2	ENSG00000182240	6.00911	7.58299
1563621_at	-1.9508	7.40539	2.55342e-07	1.64827e-05	NA	NA	6.13511	8.0859
234287_at	0.551698	3.79287	2.56449e-07	1.65346e-05	NA	NA	4.15211	3.60041
237754_at	0.310386	4.45727	2.58868e-07	1.667e-05	NA	NA	4.65938	4.349
237716_at	-1.10403	5.91105	2.59269e-07	1.667e-05	NA	NA	5.19215	6.29618
240846_at	1.21996	5.00483	2.59464e-07	1.667e-05	PCBD2	ENSG00000132570	5.79923	4.57927
201702_s_at	1.16706	6.66236	2.60311e-07	1.67048e-05	PPP1R10	c("ENSG00000204569", "ENSG00000238104", "ENSG00000227804", "ENSG00000231737", "ENSG00000206489", "ENSG00000230995", "ENSG00000235291")	7.4223	6.25524
213753_x_at	0.728444	7.43793	2.61175e-07	1.67406e-05	EIF5A	ENSG00000132507	7.91227	7.18382
238606_at	0.913813	4.51875	2.62428e-07	1.68012e-05	ZNF747	ENSG00000169955	5.11379	4.19998
225288_at	-1.99548	7.06733	2.62774e-07	1.68037e-05	COL27A1	ENSG00000196739	5.76795	7.76343
228265_at	0.413393	3.29076	2.63386e-07	1.68232e-05	NA	NA	3.55995	3.14655
239884_at	-2.51974	7.38387	2.64494e-07	1.68699e-05	CADPS	ENSG00000163618	5.74311	8.26285
1555945_s_at	-0.74356	8.49146	2.65115e-07	1.68699e-05	FAM120A	ENSG00000048828	8.00728	8.75084
228751_at	-1.02055	7.31294	2.65472e-07	1.68699e-05	CLK4	ENSG00000113240	6.64839	7.66895
1553397_at	0.390076	5.70851	2.65609e-07	1.68699e-05	CCDC13	ENSG00000244607	5.96251	5.57244
1565581_at	0.323667	3.15396	2.6566e-07	1.68699e-05	NA	NA	3.36472	3.04105
200632_s_at	-1.69768	9.88868	2.66391e-07	1.68913e-05	NDRG1	ENSG00000104419	8.78321	10.4809
217911_s_at	-2.51184	9.85397	2.66735e-07	1.68913e-05	BAG3	ENSG00000151929	8.21835	10.7302
237585_at	-0.814445	5.48654	2.66924e-07	1.68913e-05	C4orf47	ENSG00000205129	4.9562	5.77064
202082_s_at	0.815694	7.9826	2.67739e-07	1.69233e-05	SEC14L1	ENSG00000129657	8.51375	7.69805
213976_at	-0.585755	4.75687	2.69493e-07	1.70145e-05	CIZ1	ENSG00000148337	4.37545	4.9612
1569634_at	0.32686	4.20337	2.6996e-07	1.70243e-05	SEPSECS	ENSG00000109618	4.41621	4.08935
1561834_a_at	0.288193	3.55649	2.72163e-07	1.71434e-05	NA	NA	3.74415	3.45595
226119_at	-0.940344	8.96472	2.74829e-07	1.72726e-05	PCMTD1	ENSG00000168300	8.3524	9.29274
234446_at	0.36916	4.80157	2.74845e-07	1.72726e-05	NA	NA	5.04195	4.67279
239258_at	-1.34852	7.47973	2.77215e-07	1.74015e-05	NA	NA	6.60162	7.95014
1555764_s_at	0.824131	8.21524	2.78039e-07	1.74332e-05	TIMM10	ENSG00000134809	8.75188	7.92775
244157_x_at	0.475594	5.22473	2.78579e-07	1.74471e-05	NA	NA	5.53442	5.05883
1570177_at	0.452437	3.5883	2.80697e-07	1.75596e-05	NA	NA	3.88291	3.43047
225243_s_at	-0.659487	7.8533	2.82187e-07	1.76327e-05	SLMAP	ENSG00000163681	7.42386	8.08335
215470_at	-1.66851	8.20382	2.83881e-07	1.77182e-05	NA	NA	7.11735	8.78586
233145_at	-1.05223	5.36899	2.84805e-07	1.77557e-05	CSMD2	ENSG00000121904	4.68382	5.73605
211253_x_at	0.357228	4.06458	2.89213e-07	1.79992e-05	PYY	ENSG00000131096	4.2972	3.93997
237607_at	0.353702	4.97779	2.8937e-07	1.79992e-05	NA	NA	5.2081	4.8544
201024_x_at	-0.807322	10.3171	2.8993e-07	1.80135e-05	EIF5B	ENSG00000158417	9.79145	10.5988
232307_at	-0.825465	7.63382	2.90639e-07	1.80371e-05	NA	NA	7.09631	7.92177
230013_s_at	0.493852	4.2988	2.91523e-07	1.80714e-05	ARHGAP23	c("ENSG00000225485", "ENSG00000260374")	4.62038	4.12653
206430_at	0.418456	5.71248	2.92541e-07	1.8114e-05	CDX1	ENSG00000113722	5.98497	5.56651
222614_at	1.33494	3.88671	2.93856e-07	1.81749e-05	RWDD2B	ENSG00000156253	4.75598	3.42104
1570568_at	0.34836	3.43363	2.95343e-07	1.82462e-05	LOC100130502	ENSG00000259439	3.66047	3.31211
202488_s_at	0.537138	4.77712	2.96436e-07	1.8293e-05	FXYD3	ENSG00000089356	5.12688	4.58974
237111_at	0.324265	3.46347	2.96806e-07	1.82952e-05	LOC388942	ENSG00000214691	3.67462	3.35035
226880_at	1.02873	11.29	2.99679e-07	1.84515e-05	NUCKS1	ENSG00000069275	11.9598	10.9311
233933_s_at	0.490977	5.58643	3.00249e-07	1.84658e-05	OTUD5	ENSG00000068308	5.90614	5.41516
201808_s_at	0.60498	4.35646	3.0099e-07	1.84906e-05	ENG	ENSG00000106991	4.7504	4.14542
232050_at	0.834924	5.33774	3.02338e-07	1.85526e-05	NA	NA	5.88141	5.04649
220896_at	0.387308	5.64456	3.03649e-07	1.86121e-05	FBXL18	ENSG00000155034	5.89676	5.50945
222515_x_at	0.527292	3.9386	3.04526e-07	1.8645e-05	TMEM165	ENSG00000134851	4.28195	3.75466
212063_at	-2.41575	10.132	3.05769e-07	1.87002e-05	CD44	ENSG00000026508	8.55891	10.9747
201483_s_at	0.930339	7.36927	3.07585e-07	1.87901e-05	SUPT4H1	ENSG00000213246	7.97507	7.04473
233952_s_at	-0.945492	8.06794	3.09077e-07	1.88575e-05	ZBTB21	ENSG00000173276	7.45228	8.39777
229133_s_at	-1.18749	6.05949	3.09376e-07	1.88575e-05	ZNF397	ENSG00000186812	5.28624	6.47373
1566956_at	0.388803	7.18392	3.09982e-07	1.88623e-05	OR7E104P	NA	7.4371	7.0483
230308_at	0.358163	4.36095	3.10145e-07	1.88623e-05	FAM120AOS	ENSG00000188938	4.59417	4.23601
236145_at	0.35371	3.49697	3.10581e-07	1.88678e-05	NA	NA	3.72729	3.37358
237365_at	0.509422	3.56261	3.10956e-07	1.88696e-05	ELOVL2-AS1	ENSG00000230314	3.89433	3.38491
31846_at	0.388522	7.22314	3.12399e-07	1.89361e-05	RHOD	ENSG00000173156	7.47613	7.08761
1553067_a_at	0.374559	3.505	3.15902e-07	1.91273e-05	GNRHR2	NA	3.7489	3.37434
229377_at	-1.32546	4.26701	3.17477e-07	1.92014e-05	GRTP1	ENSG00000139835	3.40392	4.72937
222018_at	-1.26164	7.81553	3.18446e-07	1.92324e-05	NACA	ENSG00000196531	6.994	8.25564
219251_s_at	-0.73674	7.69142	3.18693e-07	1.92324e-05	WDR60	ENSG00000126870	7.21169	7.94843
243065_at	-0.954218	4.62953	3.1932e-07	1.92451e-05	NA	NA	4.00818	4.96239
205426_s_at	1.16569	5.46821	3.19608e-07	1.92451e-05	HIP1	c("ENSG00000127946", "ENSG00000263334")	6.22726	5.06158
222738_at	-0.894011	4.50196	3.20143e-07	1.92561e-05	NA	NA	3.91981	4.81382
1553566_at	0.453799	4.47492	3.20894e-07	1.92801e-05	PIANP	ENSG00000139200	4.77042	4.31662
1562254_at	0.4002	4.64365	3.22879e-07	1.93682e-05	STK35	ENSG00000125834	4.90425	4.50405
210581_x_at	0.79127	4.63314	3.23069e-07	1.93682e-05	PATZ1	ENSG00000100105	5.14838	4.35712
207338_s_at	0.955197	5.6516	3.2451e-07	1.94333e-05	ZNF200	ENSG00000010539	6.27359	5.31839
208228_s_at	-1.57722	7.0725	3.26534e-07	1.95331e-05	FGFR2	ENSG00000066468	6.04547	7.62269
210306_at	-1.42691	7.08307	3.29255e-07	1.96624e-05	L3MBTL1	ENSG00000185513	6.15392	7.58083
225965_at	0.834349	5.9039	3.29618e-07	1.96624e-05	DDHD1	ENSG00000100523	6.4472	5.61285
205834_s_at	0.362223	3.38385	3.29916e-07	1.96624e-05	PART1	ENSG00000152931	3.61972	3.2575
1569838_at	0.278018	3.29622	3.30134e-07	1.96624e-05	NA	NA	3.47725	3.19923
213067_at	0.986196	7.25834	3.32054e-07	1.97552e-05	MYH10	ENSG00000133026	7.90052	6.91432
202887_s_at	-1.48778	10.2488	3.32921e-07	1.97853e-05	DDIT4	ENSG00000168209	9.28001	10.7678
214383_x_at	0.802354	7.60707	3.34619e-07	1.98529e-05	KLHDC3	ENSG00000124702	8.12953	7.32718
1556494_at	0.30578	3.52583	3.34785e-07	1.98529e-05	NA	NA	3.72495	3.41917
242728_at	-1.00662	6.1628	3.36326e-07	1.99227e-05	NA	NA	5.50732	6.51394
222376_at	-1.41916	6.01148	3.38435e-07	2.00259e-05	NA	NA	5.08738	6.50654
222087_at	-0.973775	5.64708	3.42184e-07	2.02258e-05	MIR1204	c("ENSG00000221315", "ENSG00000249859")	5.013	5.98677
236216_at	-1.28856	6.8442	3.4468e-07	2.03507e-05	NA	NA	6.00513	7.2937
222243_s_at	-1.125	8.53362	3.45042e-07	2.03507e-05	TOB2	ENSG00000183864	7.80106	8.92606
211773_s_at	0.358732	4.7397	3.45438e-07	2.03522e-05	ZKSCAN3	ENSG00000189298	4.97329	4.61456
239516_at	-1.36704	7.91423	3.46177e-07	2.03556e-05	NA	NA	7.02406	8.3911
1556397_at	0.356506	4.31972	3.46277e-07	2.03556e-05	NA	NA	4.55186	4.19535
208714_at	0.613857	9.36035	3.46613e-07	2.03556e-05	NDUFV1	ENSG00000167792	9.76007	9.14621
219853_at	0.63287	3.81795	3.48353e-07	2.04359e-05	FKRP	ENSG00000181027	4.23005	3.59718
211347_at	-0.57482	4.57526	3.48858e-07	2.04436e-05	CDC14B	ENSG00000081377	4.20096	4.77578
222661_at	0.879153	7.28091	3.54771e-07	2.07678e-05	AGGF1	ENSG00000164252	7.85338	6.97423
218851_s_at	-1.4127	5.09378	3.55164e-07	2.07686e-05	NA	NA	4.17389	5.58658
218284_at	-1.32282	7.24745	3.5586e-07	2.07826e-05	SMAD3	ENSG00000166949	6.38608	7.7089
34846_at	0.328787	5.52915	3.56165e-07	2.07826e-05	CAMK2B	ENSG00000058404	5.74325	5.41446
212574_x_at	1.13824	5.22873	3.57489e-07	2.08377e-05	TMEM259	ENSG00000182087	5.96991	4.83167
241966_at	1.36249	5.07772	3.61394e-07	2.10268e-05	MYO5A	ENSG00000197535	5.96493	4.60243
239706_x_at	0.373875	4.81573	3.61807e-07	2.10268e-05	NA	NA	5.05918	4.68531
1570511_at	-1.06126	6.13439	3.61889e-07	2.10268e-05	ARHGEF10L	ENSG00000074964	5.44334	6.50459
229265_at	-0.584641	8.53204	3.62805e-07	2.10577e-05	SKI	ENSG00000157933	8.15134	8.73599
211839_s_at	0.35068	3.99026	3.6357e-07	2.10797e-05	CSF1	ENSG00000184371	4.21861	3.86793
217289_s_at	0.451806	5.09145	3.64722e-07	2.11241e-05	SLC37A4	c("ENSG00000137700", "ENSG00000262676")	5.38564	4.93384
202415_s_at	0.707539	7.27879	3.65926e-07	2.11715e-05	HSPBP1	ENSG00000133265	7.73952	7.03198
208495_at	0.34395	3.17753	3.67429e-07	2.12359e-05	TLX3	ENSG00000164438	3.4015	3.05755
219378_at	-1.06676	8.48151	3.68015e-07	2.12473e-05	NAA16	ENSG00000172766	7.78687	8.85363
222499_at	0.852907	6.65264	3.69073e-07	2.12859e-05	MRPS16	ENSG00000182180	7.20802	6.35512
1555630_a_at	1.94049	6.10913	3.70353e-07	2.13141e-05	NA	NA	7.37271	5.43222
242764_at	-0.701593	3.5016	3.70672e-07	2.13141e-05	DCHS2	ENSG00000197410	3.04475	3.74634
229862_x_at	0.602454	6.42993	3.70731e-07	2.13141e-05	ZBTB45	ENSG00000119574	6.82223	6.21977
211201_at	0.298543	2.98727	3.71354e-07	2.13275e-05	FSHR	ENSG00000170820	3.18167	2.88312
218359_at	0.749687	6.74319	3.7409e-07	2.14621e-05	NRSN2	ENSG00000125841	7.23135	6.48167
219776_s_at	0.350987	3.67843	3.76441e-07	2.15461e-05	NA	NA	3.90698	3.556
220328_at	-0.361644	3.23605	3.76527e-07	2.15461e-05	PHC3	ENSG00000173889	3.00056	3.3622
201167_x_at	0.996834	5.01723	3.76737e-07	2.15461e-05	ARHGDIA	ENSG00000141522	5.66633	4.6695
1556456_at	0.258984	3.06548	3.78678e-07	2.16345e-05	FLJ39739	NA	3.23412	2.97514
219952_s_at	0.980935	6.2734	3.79601e-07	2.16646e-05	MCOLN1	ENSG00000090674	6.91215	5.93122
214409_at	-1.35054	4.49859	3.82966e-07	2.18338e-05	RFPL3S	ENSG00000205853	3.61916	4.96971
229863_s_at	0.683537	5.60776	3.86886e-07	2.20344e-05	ELP6	ENSG00000163832	6.05286	5.36932
1557002_x_at	0.429498	4.46515	3.89805e-07	2.2144e-05	ESPNL	ENSG00000144488	4.74482	4.31532
211791_s_at	0.426728	4.70848	3.90002e-07	2.2144e-05	KCNAB2	ENSG00000069424	4.98635	4.55963
240279_at	-1.23243	5.61085	3.90026e-07	2.2144e-05	NA	NA	4.80834	6.04077
234128_at	0.301987	4.30236	3.94041e-07	2.23488e-05	NA	NA	4.49901	4.19702
242341_x_at	0.380665	4.87819	3.96735e-07	2.24782e-05	GLYCTK	ENSG00000168237	5.12607	4.7454
220114_s_at	0.373643	3.42244	3.99067e-07	2.25701e-05	STAB2	ENSG00000136011	3.66574	3.2921
232919_at	-0.961015	6.00637	3.99182e-07	2.25701e-05	NA	NA	5.38059	6.34161
57539_at	0.825475	6.13197	3.99899e-07	2.25871e-05	NA	NA	6.66949	5.84401
1556344_at	0.351942	3.30958	4.00309e-07	2.25871e-05	LOC150051	ENSG00000237594	3.53875	3.1868
1565641_at	0.313691	5.06721	4.00993e-07	2.26024e-05	C16orf45	ENSG00000166780	5.27147	4.95778
214694_at	0.413418	4.56015	4.02322e-07	2.26539e-05	MPRIP	ENSG00000133030	4.82936	4.41594
1562436_at	0.31252	3.19283	4.03844e-07	2.26934e-05	CARS-AS1	NA	3.39633	3.08381
204064_at	-0.688466	8.88882	4.03854e-07	2.26934e-05	THOC1	c("ENSG00000079134", "ENSG00000265755")	8.44051	9.12898
1557584_at	0.395182	4.48404	4.06056e-07	2.27937e-05	NA	NA	4.74137	4.34619
224571_at	-1.21808	9.63504	4.09161e-07	2.29306e-05	IRF2BP2	ENSG00000168264	8.84187	10.0599
1556340_at	0.669696	5.46997	4.09333e-07	2.29306e-05	MAPK12	ENSG00000188130	5.90605	5.23636
219229_at	-1.63077	6.15805	4.10423e-07	2.29682e-05	SLCO3A1	ENSG00000176463	5.09615	6.72693
241421_at	-1.91083	5.65161	4.12049e-07	2.30252e-05	NA	NA	4.40735	6.31818
240113_at	-0.840957	6.73539	4.12284e-07	2.30252e-05	NA	NA	6.18779	7.02874
242732_at	1.05904	4.82969	4.14031e-07	2.30991e-05	NA	NA	5.5193	4.46026
230267_at	-0.903958	4.17273	4.16942e-07	2.32378e-05	NA	NA	3.58411	4.48806
205647_at	-0.946541	5.72069	4.17595e-07	2.32505e-05	RAD52	ENSG00000002016	5.10434	6.05088
224838_at	-1.41667	8.81592	4.18475e-07	2.32758e-05	FOXP1	ENSG00000114861	7.89343	9.3101
1563348_at	-0.90869	4.3729	4.19876e-07	2.33236e-05	NA	NA	3.78119	4.68988
208385_at	0.456115	3.83747	4.20443e-07	2.33236e-05	NR2E3	NA	4.13447	3.67836
1557047_at	0.329424	6.10642	4.20614e-07	2.33236e-05	YEATS2	ENSG00000163872	6.32093	5.9915
204103_at	1.90388	5.11012	4.21783e-07	2.33647e-05	CCL4	ENSG00000129277	6.34986	4.44598
1557964_at	0.360773	4.87837	4.23042e-07	2.33989e-05	EIF4G2	ENSG00000110321	5.11329	4.75252
206307_s_at	2.71879	5.45611	4.23255e-07	2.33989e-05	FOXD1	ENSG00000251493	7.22649	4.5077
233843_at	0.361701	3.81602	4.2526e-07	2.34548e-05	ZBTB12	c("ENSG00000204366", "ENSG00000234852", "ENSG00000206366", "ENSG00000234196", "ENSG00000237900")	4.05155	3.68985
241277_x_at	0.459243	4.12199	4.25532e-07	2.34548e-05	ZNF837	ENSG00000152475	4.42103	3.96178
1555656_at	0.338868	5.97172	4.25884e-07	2.34548e-05	CD300LG	ENSG00000161649	6.19238	5.85351
220287_at	-1.51828	5.81218	4.25982e-07	2.34548e-05	ADAMTS9	ENSG00000163638	4.82354	6.34182
238712_at	-1.33594	6.45361	4.30945e-07	2.37041e-05	NA	NA	5.58369	6.91963
225966_at	0.394023	3.39485	4.31859e-07	2.37306e-05	C17orf89	ENSG00000224877	3.65142	3.2574
1560671_at	0.376521	4.18081	4.34001e-07	2.38243e-05	KIAA1652	NA	4.42598	4.04946
1560874_at	0.399493	3.41484	4.37261e-07	2.39559e-05	EFCAB4B	ENSG00000130038	3.67498	3.27549
203804_s_at	-0.767547	10.4418	4.37275e-07	2.39559e-05	LUC7L3	ENSG00000108848	9.94202	10.7096
204970_s_at	-1.04104	8.48414	4.39084e-07	2.40309e-05	MAFG	ENSG00000197063	7.80625	8.84729
210357_s_at	-0.937651	7.89329	4.39692e-07	2.40402e-05	SMOX	ENSG00000088826	7.28273	8.22038
220029_at	1.13645	3.65945	4.44679e-07	2.42886e-05	ELOVL2	ENSG00000197977	4.39946	3.26301
230310_at	0.515798	4.13162	4.47811e-07	2.44109e-05	NA	NA	4.46748	3.95169
230806_s_at	0.387296	2.96612	4.47813e-07	2.44109e-05	FAM65A	ENSG00000039523	3.21831	2.83101
208777_s_at	0.828132	8.75745	4.48588e-07	2.44262e-05	PSMD11	ENSG00000108671	9.2967	8.46857
1559902_at	-1.03048	5.70749	4.48986e-07	2.44262e-05	MKL1	ENSG00000196588	5.03648	6.06696
221848_at	0.812941	6.188	4.50018e-07	2.4458e-05	ZGPAT	ENSG00000197114	6.71735	5.90441
243020_at	-1.5551	6.21463	4.50938e-07	2.44836e-05	FAM13A-AS1	ENSG00000248019	5.20201	6.75711
231742_at	0.281989	2.9952	4.54746e-07	2.46659e-05	CRX	ENSG00000105392	3.17882	2.89683
230098_at	-0.769904	6.82507	4.57166e-07	2.47488e-05	PHF20L1	ENSG00000129292	6.32374	7.09364
1568718_at	0.395273	4.54248	4.57227e-07	2.47488e-05	SLC22A23	ENSG00000137266	4.79987	4.4046
234162_at	-0.870047	4.75023	4.57631e-07	2.47488e-05	NA	NA	4.18368	5.05373
1560089_at	-0.875441	6.54288	4.58816e-07	2.47883e-05	LOC100289019	ENSG00000234771	5.97283	6.84827
219909_at	0.731768	3.69262	4.59953e-07	2.4803e-05	MMP28	ENSG00000129270	4.16912	3.43736
1555627_s_at	0.272416	3.19879	4.59996e-07	2.4803e-05	C21orf67	ENSG00000183250	3.37618	3.10376
233425_at	-1.31377	5.22237	4.61277e-07	2.48476e-05	NA	NA	4.36689	5.68066
218791_s_at	-0.913206	7.20858	4.63158e-07	2.48999e-05	KATNBL1	ENSG00000134152	6.61393	7.52714
1563425_at	0.239706	5.11782	4.63159e-07	2.48999e-05	NA	NA	5.27391	5.0342
224569_s_at	-0.785906	11.3967	4.64639e-07	2.4955e-05	IRF2BP2	ENSG00000168264	10.8849	11.6708
206004_at	0.327191	3.30512	4.65888e-07	2.49975e-05	TGM3	ENSG00000125780	3.51818	3.19099
225504_at	-0.876435	8.84536	4.66753e-07	2.50049e-05	HMBOX1	ENSG00000147421	8.27466	9.15109
230124_at	0.34595	3.55077	4.66941e-07	2.50049e-05	NA	NA	3.77604	3.43009
235682_s_at	0.329545	3.55023	4.68006e-07	2.50374e-05	HSPB7	ENSG00000173641	3.76482	3.43528
233291_at	-1.47315	4.87376	4.69478e-07	2.50916e-05	NA	NA	3.9145	5.38765
202393_s_at	-1.01686	8.53011	4.7028e-07	2.51099e-05	KLF10	ENSG00000155090	7.86797	8.88483
235397_at	0.382946	4.3415	4.73418e-07	2.52528e-05	LINC00174	ENSG00000179406	4.59086	4.20792
234105_at	-2.15829	4.92784	4.75051e-07	2.52808e-05	NA	NA	3.52244	5.68073
1558862_at	0.282886	3.27109	4.753e-07	2.52808e-05	NBPF5P	NA	3.45529	3.17241
1555997_s_at	-2.2533	5.81839	4.75537e-07	2.52808e-05	IGFBP5	ENSG00000115461	4.35113	6.60443
215330_at	-1.71052	6.22201	4.76155e-07	2.52808e-05	NA	NA	5.10818	6.8187
216036_x_at	0.465526	5.62307	4.76521e-07	2.52808e-05	WDTC1	ENSG00000142784	5.9262	5.46067
242243_at	-1.46986	5.06043	4.76717e-07	2.52808e-05	TMF1	ENSG00000144747	4.10331	5.57317
223019_at	-1.06245	7.7311	4.79719e-07	2.54154e-05	FAM129B	ENSG00000136830	7.03927	8.10172
227013_at	-1.43614	7.74628	4.80856e-07	2.5429e-05	LATS2	ENSG00000150457	6.81112	8.24726
218760_at	0.643213	5.33149	4.80907e-07	2.5429e-05	COQ6	ENSG00000119723	5.75033	5.10712
236222_at	-1.2526	5.51564	4.82816e-07	2.54852e-05	MAATS1	ENSG00000183833	4.69999	5.95259
219314_s_at	0.753948	6.44195	4.82997e-07	2.54852e-05	ZNF219	ENSG00000165804	6.93289	6.17894
233950_at	-1.92601	6.85784	4.83633e-07	2.54852e-05	CADPS	ENSG00000163618	5.60369	7.5297
222955_s_at	0.848356	5.84288	4.83834e-07	2.54852e-05	NA	NA	6.3953	5.54694
209021_x_at	0.593498	7.10277	4.87738e-07	2.56565e-05	ATG13	ENSG00000175224	7.48923	6.89573
211833_s_at	1.34308	5.59711	4.88025e-07	2.56565e-05	BAX	ENSG00000087088	6.47167	5.12859
243922_at	0.345881	3.46849	4.90544e-07	2.57534e-05	NA	NA	3.69372	3.34784
1565717_s_at	1.92646	6.89384	4.91127e-07	2.57534e-05	FUS	ENSG00000089280	8.14828	6.22182
235935_at	1.00497	4.49742	4.9128e-07	2.57534e-05	LRRC73	ENSG00000204052	5.15181	4.14685
1570138_at	0.339873	3.12653	4.92741e-07	2.57815e-05	NA	NA	3.34784	3.00797
208050_s_at	1.01261	4.40666	4.93486e-07	2.57815e-05	CASP2	ENSG00000106144	5.06603	4.05342
229455_at	-1.63141	5.1366	4.93566e-07	2.57815e-05	NA	NA	4.07429	5.7057
230107_at	0.450814	3.9507	4.93703e-07	2.57815e-05	NA	NA	4.24425	3.79344
221167_s_at	0.307674	3.14612	4.94491e-07	2.5782e-05	CCDC70	ENSG00000123171	3.34646	3.03879
1561093_at	0.444317	5.2433	4.949e-07	2.5782e-05	SLC22A25	ENSG00000196600	5.53262	5.0883
214504_at	0.365526	4.81493	4.95128e-07	2.5782e-05	ABO	c("ENSG00000175164", "ENSG00000256062")	5.05295	4.68742
209954_x_at	0.679485	4.93588	4.96032e-07	2.58045e-05	SS18	ENSG00000141380	5.37833	4.69885
228836_at	0.536683	5.30294	4.99151e-07	2.59421e-05	SLC25A35	ENSG00000125434	5.65241	5.11573
1556938_a_at	-1.14742	4.8518	5.0079e-07	2.5982e-05	NA	NA	4.10464	5.25206
1560295_at	0.313312	3.41455	5.00869e-07	2.5982e-05	CYP19A1	ENSG00000137869	3.61857	3.30526
203368_at	-0.900923	6.86674	5.0534e-07	2.61891e-05	CRELD1	ENSG00000163703	6.2801	7.18102
228562_at	-0.994706	8.4683	5.08068e-07	2.62873e-05	ZBTB10	ENSG00000205189	7.82058	8.81529
1559544_s_at	0.406785	3.62229	5.08198e-07	2.62873e-05	LINC00441	ENSG00000231473	3.88717	3.48039
1558081_at	0.287401	3.61873	5.09217e-07	2.63084e-05	NA	NA	3.80587	3.51847
235428_at	-1.48192	5.35438	5.09567e-07	2.63084e-05	LOC100507316	ENSG00000253716	4.38942	5.87133
230074_s_at	0.395513	3.53412	5.11318e-07	2.63739e-05	NA	NA	3.79166	3.39615
207672_at	-1.89206	6.49496	5.14909e-07	2.65341e-05	RFX4	ENSG00000111783	5.26292	7.15498
205102_at	0.312458	5.16861	5.15436e-07	2.65362e-05	TMPRSS2	ENSG00000184012	5.37207	5.05961
204840_s_at	-1.28447	5.57252	5.17098e-07	2.65967e-05	EEA1	ENSG00000102189	4.73612	6.02059
200021_at	0.488883	12.4195	5.17683e-07	2.66018e-05	CFL1	ENSG00000172757	12.7379	12.249
242699_at	-2.00616	6.09956	5.1936e-07	2.66629e-05	NA	NA	4.79322	6.79938
204021_s_at	-1.33622	8.09281	5.21459e-07	2.67456e-05	PURA	ENSG00000185129	7.22271	8.55893
238424_at	0.463908	4.90749	5.22151e-07	2.6756e-05	ADAL	ENSG00000168803	5.20956	4.74566
226663_at	-1.11868	9.77132	5.23909e-07	2.68209e-05	NA	NA	9.04288	10.1616
227899_at	0.55584	3.71398	5.26005e-07	2.6903e-05	VIT	ENSG00000205221	4.07592	3.52008
212728_at	0.882624	6.14634	5.30408e-07	2.71029e-05	DLG3	ENSG00000082458	6.72107	5.83844
204374_s_at	0.580369	4.21342	5.32458e-07	2.71786e-05	GALK1	ENSG00000108479	4.59133	4.01096
213579_s_at	-0.680045	7.00831	5.33976e-07	2.71786e-05	EP300	ENSG00000100393	6.56549	7.24553
226738_at	0.692702	6.80227	5.34426e-07	2.71786e-05	WDR81	ENSG00000167716	7.25333	6.56063
207752_x_at	0.55161	5.57274	5.34715e-07	2.71786e-05	PRB1	ENSG00000251655	5.93193	5.38032
234436_x_at	0.414085	4.53686	5.34978e-07	2.71786e-05	OBP2A	ENSG00000122136	4.80649	4.39241
205346_at	0.624496	4.35666	5.35128e-07	2.71786e-05	ST3GAL2	ENSG00000157350	4.76331	4.13882
201153_s_at	-0.540863	9.43061	5.3537e-07	2.71786e-05	MBNL1	ENSG00000152601	9.07842	9.61928
236314_at	-1.42427	6.05176	5.36459e-07	2.72086e-05	EPM2AIP1	ENSG00000178567	5.12433	6.5486
AFFX-r2-Bs-phe-3_at	-1.19805	7.90807	5.37052e-07	2.72135e-05	NA	NA	7.12795	8.326
235544_x_at	0.417821	3.94052	5.38459e-07	2.72595e-05	FAM171A2	ENSG00000161682	4.21259	3.79477
1555317_at	-1.24675	6.33605	5.40604e-07	2.73428e-05	POLK	ENSG00000122008	5.52421	6.77096
202193_at	-1.44463	7.18932	5.41181e-07	2.73467e-05	LIMK2	ENSG00000182541	6.24863	7.69327
216005_at	-2.42854	7.85302	5.44266e-07	2.74772e-05	TNC	ENSG00000041982	6.27164	8.70018
238735_at	-1.42797	7.48876	5.45519e-07	2.74914e-05	NA	NA	6.55892	7.98689
221667_s_at	-2.38313	8.75069	5.45554e-07	2.74914e-05	HSPB8	ENSG00000152137	7.19888	9.58201
211486_s_at	0.564831	4.40928	5.48037e-07	2.75666e-05	KCNQ2	ENSG00000075043	4.77707	4.21224
240139_at	1.17274	4.78242	5.48055e-07	2.75666e-05	NA	NA	5.54607	4.37333
208201_at	0.387143	3.77423	5.49277e-07	2.76007e-05	NA	NA	4.02633	3.63918
214840_at	0.405805	5.63575	5.49743e-07	2.76007e-05	TOM1L2	ENSG00000175662	5.9	5.49419
209254_at	0.746816	7.32105	5.51336e-07	2.76553e-05	KLHDC10	ENSG00000128607	7.80734	7.06053
222960_at	0.464439	5.01054	5.53558e-07	2.77413e-05	CACNA1H	ENSG00000196557	5.31296	4.84852
212571_at	0.860101	7.53192	5.55603e-07	2.78183e-05	CHD8	ENSG00000100888	8.09199	7.23189
220946_s_at	-0.931024	4.19483	5.59098e-07	2.79677e-05	SETD2	ENSG00000181555	3.58858	4.51961
200872_at	-2.20959	9.92114	5.59948e-07	2.79846e-05	S100A10	ENSG00000197747	8.48234	10.6919
1560300_a_at	0.374658	5.72875	5.6062e-07	2.79926e-05	NA	NA	5.97271	5.59805
233898_s_at	-0.676037	7.93498	5.6427e-07	2.81491e-05	FGFR1OP2	ENSG00000111790	7.49477	8.17081
228803_at	0.335856	3.32779	5.67101e-07	2.82469e-05	NA	NA	3.54649	3.21064
235078_at	-0.993153	6.94833	5.67621e-07	2.82469e-05	NA	NA	6.30162	7.29478
229864_at	0.602901	4.41695	5.67779e-07	2.82469e-05	ELP6	ENSG00000163832	4.80954	4.20663
236808_at	-0.992798	6.53962	5.69021e-07	2.82715e-05	FGFR1OP2	ENSG00000111790	5.89314	6.88594
1552923_a_at	0.377832	3.49501	5.69308e-07	2.82715e-05	PITPNM2	ENSG00000090975	3.74104	3.36321
217327_at	0.259877	3.10699	5.73685e-07	2.84484e-05	NA	NA	3.27621	3.01634
214682_at	-1.60454	8.50734	5.73911e-07	2.84484e-05	PKD1P1	ENSG00000183889	7.46253	9.06707
242138_at	3.40353	4.48332	5.76414e-07	2.85466e-05	DLX1	ENSG00000144355	6.69957	3.29605
220542_s_at	0.304256	3.59106	5.81311e-07	2.8763e-05	BPIFA1	ENSG00000198183	3.78918	3.48493
223371_s_at	0.430906	4.11503	5.82512e-07	2.87964e-05	DNAJC4	ENSG00000110011	4.39562	3.96471
225573_at	-0.724395	7.022	5.84277e-07	2.88576e-05	NA	NA	6.5503	7.27469
238510_at	-0.742301	6.97496	5.89217e-07	2.90696e-05	ZNF720	ENSG00000197302	6.4916	7.2339
200950_at	0.715994	8.46995	5.89633e-07	2.90696e-05	ARPC1A	ENSG00000241685	8.93618	8.22019
229721_x_at	0.391659	5.01895	5.90626e-07	2.90923e-05	DERL3	ENSG00000099958	5.27399	4.88233
235410_at	-1.05436	7.0385	5.91246e-07	2.90952e-05	NPHP3	ENSG00000113971	6.35194	7.4063
237169_at	-2.02924	5.03703	5.91748e-07	2.90952e-05	TNC	ENSG00000041982	3.71567	5.74491
221656_s_at	-1.00075	7.62211	5.95686e-07	2.92625e-05	ARHGEF10L	ENSG00000074964	6.97046	7.97121
221199_at	0.325865	3.45047	5.97635e-07	2.93318e-05	GFRA4	ENSG00000125861	3.66266	3.33679
238824_at	-1.29651	6.2507	5.9977e-07	2.93748e-05	NA	NA	5.40646	6.70297
242566_at	0.489873	3.421	5.99978e-07	2.93748e-05	VASH1	ENSG00000071246	3.73999	3.25012
235358_at	0.529185	4.99408	6.00122e-07	2.93748e-05	LOC728485	ENSG00000267260	5.33867	4.80948
205314_x_at	0.349582	3.40814	6.0165e-07	2.94233e-05	SNTB2	c("ENSG00000168807", "ENSG00000260873")	3.63577	3.28619
216418_at	0.361109	4.20747	6.03279e-07	2.94766e-05	NA	NA	4.44261	4.0815
242335_at	-1.32522	4.44754	6.03859e-07	2.94786e-05	SLC25A37	ENSG00000147454	3.58461	4.90983
240829_at	-0.91984	5.37708	6.04744e-07	2.94954e-05	NA	NA	4.77812	5.69796
1559965_at	1.19617	3.32781	6.05764e-07	2.95188e-05	ZFHX4-AS1	ENSG00000253661	4.10671	2.91055
236097_at	-0.956196	5.5985	6.081e-07	2.96063e-05	NA	NA	4.97587	5.93206
216602_s_at	1.31167	6.84727	6.13032e-07	2.98112e-05	FARSA	ENSG00000179115	7.70138	6.38971
207088_s_at	0.852866	6.66497	6.13399e-07	2.98112e-05	SLC25A11	ENSG00000108528	7.22033	6.36746
237744_at	0.397868	4.37647	6.14063e-07	2.98169e-05	NA	NA	4.63554	4.23768
223846_at	-1.36586	6.17936	6.15318e-07	2.98514e-05	AZI2	ENSG00000163512	5.28997	6.65583
214684_at	-1.02837	7.22388	6.16314e-07	2.98732e-05	MEF2A	ENSG00000068305	6.55424	7.58261
239672_at	-1.8093	7.40666	6.19733e-07	3.00123e-05	NA	NA	6.22851	8.03781
229471_s_at	0.288034	2.94482	6.22449e-07	3.01172e-05	SRSF8	NA	3.13237	2.84434
1562745_at	-0.894288	5.14679	6.24125e-07	3.01715e-05	NA	NA	4.56446	5.45875
227247_at	-1.01351	7.70209	6.26221e-07	3.02461e-05	PLEKHA8	ENSG00000106086	7.04213	8.05564
238982_at	-0.970385	5.92535	6.27532e-07	3.02827e-05	DENR	ENSG00000139726	5.29347	6.26386
204490_s_at	-2.57444	6.81362	6.28466e-07	3.0301e-05	CD44	ENSG00000026508	5.13724	7.71168
AFFX-r2-Bs-phe-M_at	-1.61103	6.81973	6.31077e-07	3.04001e-05	NA	NA	5.77069	7.38172
227903_x_at	0.796603	5.16268	6.33866e-07	3.05076e-05	TPGS1	ENSG00000141933	5.68139	4.88479
234750_at	0.272497	3.81295	6.47116e-07	3.11179e-05	CACNG8	ENSG00000142408	3.99039	3.7179
228188_at	-2.03536	8.19717	6.47783e-07	3.11226e-05	FOSL2	ENSG00000075426	6.87182	8.90717
206057_x_at	0.356392	4.08618	6.49955e-07	3.11723e-05	SPN	ENSG00000197471	4.31825	3.96185
221150_at	0.469149	4.18473	6.49957e-07	3.11723e-05	MEPE	ENSG00000152595	4.49022	4.02107
221162_at	0.334994	4.39845	6.53837e-07	3.13309e-05	HHLA1	ENSG00000132297	4.61658	4.28159
232374_s_at	0.411146	4.16759	6.55961e-07	3.14051e-05	PRDM6	ENSG00000061455	4.43531	4.02416
215965_at	0.261443	2.84125	6.58281e-07	3.14886e-05	NA	NA	3.01149	2.75005
228851_s_at	1.31935	6.34604	6.61668e-07	3.1623e-05	ENSA	ENSG00000143420	7.20515	5.8858
217408_at	0.735755	8.9511	6.69988e-07	3.19927e-05	MRPS18B	c("ENSG00000204568", "ENSG00000223775", "ENSG00000233813", "ENSG00000226111", "ENSG00000203624", "ENSG00000227420", "ENSG00000229861")	9.4302	8.69444
228758_at	-1.70301	9.37419	6.77039e-07	3.23011e-05	BCL6	ENSG00000113916	8.26525	9.96826
218566_s_at	-1.87696	9.19663	6.78019e-07	3.23197e-05	CHORDC1	ENSG00000110172	7.97442	9.85138
207915_at	0.315222	3.40773	6.79198e-07	3.23477e-05	NA	NA	3.61299	3.29777
220571_at	0.386217	3.93518	6.79837e-07	3.235e-05	PRDM11	ENSG00000019485	4.18667	3.80046
40560_at	1.26563	6.19259	6.80943e-07	3.23744e-05	TBX2	ENSG00000121068	7.01673	5.7511
218892_at	0.814018	5.73764	6.8235e-07	3.24131e-05	DCHS1	ENSG00000166341	6.2677	5.45368
229143_at	-1.20195	5.2146	6.93436e-07	3.29018e-05	CNOT3	c("ENSG00000088038", "ENSG00000262775", "ENSG00000262272", "ENSG00000261980", "ENSG00000263078", "ENSG00000262428", "ENSG00000262369", "ENSG00000262365")	4.43193	5.63388
223801_s_at	-0.773096	5.2754	6.93842e-07	3.29018e-05	APOL4	ENSG00000100336	4.77199	5.54508
228590_at	-0.84747	7.85487	6.95413e-07	3.29477e-05	PTCD3	ENSG00000132300	7.30303	8.1505
238155_at	-1.78435	5.60854	6.96082e-07	3.29509e-05	NA	NA	4.44664	6.23099
229966_at	-1.18815	6.82229	7.00279e-07	3.31209e-05	EWSR1	ENSG00000182944	6.04861	7.23676
204408_at	0.652159	5.72223	7.06654e-07	3.3366e-05	APEX2	ENSG00000169188	6.14689	5.49473
239094_at	0.328903	3.45917	7.06682e-07	3.3366e-05	LOC730961	NA	3.67333	3.34443
217011_at	0.318941	4.46125	7.08092e-07	3.34037e-05	GBX1	ENSG00000164900	4.66894	4.35
32699_s_at	0.300759	4.38019	7.09475e-07	3.34144e-05	PVR	ENSG00000073008	4.57604	4.27528
233179_x_at	0.432856	6.38021	7.0954e-07	3.34144e-05	SIRT6	ENSG00000077463	6.66207	6.22921
242990_at	-1.09652	7.05893	7.11985e-07	3.35007e-05	NA	NA	6.34492	7.44144
201771_at	0.890995	8.36319	7.1496e-07	3.36117e-05	SCAMP3	c("ENSG00000116521", "ENSG00000263290")	8.94337	8.05237
240187_at	-2.04423	4.86865	7.17796e-07	3.36892e-05	PPP1R3C	ENSG00000119938	3.53752	5.58175
232916_at	-1.15947	6.33643	7.17994e-07	3.36892e-05	NA	NA	5.58142	6.7409
212847_at	-0.840977	8.22011	7.18457e-07	3.36892e-05	FUBP1	ENSG00000162613	7.6725	8.51347
218688_at	0.589864	5.20893	7.21e-07	3.37683e-05	DAK	ENSG00000149476	5.59303	5.00317
1554782_at	0.344891	4.12324	7.21439e-07	3.37683e-05	KLHL30-AS1	NA	4.34782	4.00293
215985_at	-1.11153	5.58008	7.21997e-07	3.37683e-05	NA	NA	4.85629	5.96782
1570328_s_at	0.356396	4.15223	7.24863e-07	3.38734e-05	C20orf62	NA	4.38431	4.02791
228229_at	0.554589	4.58456	7.2796e-07	3.39891e-05	ZNF526	ENSG00000167625	4.94569	4.3911
203248_at	0.697076	5.05481	7.3079e-07	3.40921e-05	ZNF24	ENSG00000172466	5.50872	4.81164
216678_at	0.355906	5.52935	7.31814e-07	3.41e-05	IFT122	ENSG00000163913	5.7611	5.40519
205579_at	-2.12392	6.56442	7.32207e-07	3.41e-05	HRH1	ENSG00000196639	5.18141	7.30533
218271_s_at	0.782858	8.28938	7.32859e-07	3.41013e-05	PARL	ENSG00000175193	8.79915	8.01629
201567_s_at	-0.852573	8.43562	7.34267e-07	3.41169e-05	GOLGA4	ENSG00000144674	7.88046	8.73303
233497_at	0.412025	3.11333	7.34442e-07	3.41169e-05	NA	NA	3.38162	2.9696
227445_at	1.07474	5.37686	7.36031e-07	3.41599e-05	ZNF689	ENSG00000156853	6.07669	5.00195
211259_s_at	0.814057	5.19532	7.36618e-07	3.41599e-05	BMP7	ENSG00000101144	5.7254	4.91135
1562586_at	0.396322	4.14456	7.379e-07	3.41904e-05	NA	NA	4.40263	4.00631
206321_at	0.275005	3.40796	7.40742e-07	3.4293e-05	RFX1	ENSG00000132005	3.58703	3.31203
204921_at	0.489154	6.63447	7.46801e-07	3.45443e-05	GAS8	ENSG00000141013	6.95299	6.46383
219523_s_at	-1.78355	6.84667	7.52466e-07	3.47769e-05	TENM3	ENSG00000218336	5.68529	7.46884
227309_at	-1.87129	8.22278	7.55965e-07	3.48834e-05	YOD1	ENSG00000180667	7.00427	8.87556
209044_x_at	0.988912	7.59166	7.56122e-07	3.48834e-05	SF3B4	c("ENSG00000143368", "ENSG00000263977")	8.2356	7.24669
AFFX-LysX-5_at	-1.37928	5.27414	7.56685e-07	3.48834e-05	NA	NA	4.37601	5.75528
230105_at	0.632478	3.67561	7.57864e-07	3.49083e-05	HOXB13	ENSG00000159184	4.08746	3.45498
1564012_at	0.302099	3.55858	7.60623e-07	3.49687e-05	LOC100132354	NA	3.75529	3.45319
215833_s_at	0.653674	5.15115	7.61008e-07	3.49687e-05	SPPL2B	NA	5.5768	4.92313
1558877_at	-0.958388	5.82261	7.61094e-07	3.49687e-05	NA	NA	5.19855	6.15694
228947_x_at	0.44858	4.383	7.6444e-07	3.5093e-05	TMEM204	ENSG00000131634	4.6751	4.22652
242669_at	-1.29689	7.14776	7.67801e-07	3.52107e-05	UFM1	ENSG00000120686	6.30327	7.60016
223498_at	0.601388	4.75241	7.68292e-07	3.52107e-05	SPECC1	ENSG00000128487	5.14401	4.54262
1556895_a_at	0.483342	3.67183	7.72568e-07	3.5377e-05	NT5DC2	ENSG00000168268	3.98656	3.50322
231509_at	0.272962	3.74902	7.76361e-07	3.5521e-05	PPP1R17	ENSG00000106341	3.92677	3.6538
207718_x_at	0.303039	3.29655	7.80866e-07	3.56972e-05	CYP2A7	ENSG00000198077	3.49388	3.19084
230455_at	0.368528	3.66412	7.81786e-07	3.57094e-05	PPP1R9B	NA	3.90409	3.53556
224075_s_at	0.419702	3.10994	7.83096e-07	3.57394e-05	VSX1	ENSG00000100987	3.38324	2.96354
216929_x_at	-0.680295	4.55606	7.8881e-07	3.59701e-05	ABO	c("ENSG00000175164", "ENSG00000256062")	4.11308	4.79337
1553565_s_at	0.474549	3.53228	7.89492e-07	3.59712e-05	DDAH1	ENSG00000153904	3.84129	3.36674
217024_x_at	0.399522	4.04046	7.91075e-07	3.60134e-05	NA	NA	4.30061	3.90109
230561_s_at	-1.0872	5.83805	7.91995e-07	3.60216e-05	KANSL1L	ENSG00000144445	5.1301	6.2173
216081_at	0.978676	4.10204	7.92745e-07	3.60216e-05	LAMA4	c("ENSG00000112769", "ENSG00000263699")	4.73932	3.76064
1556656_at	-0.867951	7.76064	7.93232e-07	3.60216e-05	NA	NA	7.19546	8.06341
215781_s_at	0.471746	3.67315	7.97909e-07	3.62039e-05	TOP3B	ENSG00000100038	3.98033	3.50858
36907_at	0.357228	7.84897	7.9912e-07	3.62287e-05	MVK	ENSG00000110921	8.08158	7.72436
1556584_at	0.413378	3.84201	8.01561e-07	3.63093e-05	NA	NA	4.11118	3.6978
237867_s_at	0.481329	3.83234	8.02232e-07	3.63096e-05	PID1	ENSG00000153823	4.14577	3.66444
1553438_at	0.289301	5.31373	8.05601e-07	3.64319e-05	C11orf72	NA	5.50211	5.21281
1562260_at	-0.595769	3.49757	8.09325e-07	3.65701e-05	NA	NA	3.10962	3.70539
242321_at	-1.25095	4.66371	8.11706e-07	3.66474e-05	PTPN14	ENSG00000152104	3.84914	5.10009
223774_at	-1.2496	6.86199	8.12577e-07	3.66565e-05	NA	NA	6.0483	7.2979
223773_s_at	-1.06729	8.96822	8.14382e-07	3.66944e-05	NA	NA	8.27324	9.34053
213478_at	-0.949564	9.28034	8.1476e-07	3.66944e-05	KAZN	ENSG00000189337	8.66202	9.61158
209428_s_at	0.5564	6.34265	8.15844e-07	3.66958e-05	ZFPL1	ENSG00000162300	6.70495	6.14855
218365_s_at	0.943123	4.92199	8.16224e-07	3.66958e-05	DARS2	ENSG00000117593	5.53612	4.59299
241486_at	0.479243	4.6613	8.17405e-07	3.66958e-05	NA	NA	4.97336	4.49412
241004_at	0.495572	3.06167	8.17957e-07	3.66958e-05	NA	NA	3.38436	2.88879
232599_at	0.846203	4.27622	8.18146e-07	3.66958e-05	EXOC6	ENSG00000138190	4.82724	3.98104
204592_at	1.08439	4.10763	8.19096e-07	3.67046e-05	DLG4	ENSG00000132535	4.81375	3.72936
1553541_at	0.296717	3.07539	8.19686e-07	3.67046e-05	LMX1A	ENSG00000162761	3.2686	2.97189
223240_at	-0.945289	6.98571	8.21666e-07	3.67632e-05	FBXO8	ENSG00000164117	6.37017	7.31546
211063_s_at	-0.635325	8.11322	8.23678e-07	3.68231e-05	NCK1	ENSG00000158092	7.69952	8.33485
232746_at	-1.37912	4.94796	8.30311e-07	3.70893e-05	CXCR7	ENSG00000144476	4.04993	5.42905
244395_at	-1.77981	4.45206	8.31874e-07	3.71287e-05	FLJ41455	NA	3.29311	5.07292
209591_s_at	2.04886	5.5131	8.33418e-07	3.71673e-05	BMP7	ENSG00000101144	6.84724	4.79838
204212_at	0.498244	6.70181	8.35013e-07	3.71793e-05	ACOT8	ENSG00000101473	7.02625	6.52801
237459_at	-1.29132	6.11398	8.35046e-07	3.71793e-05	NA	NA	5.27312	6.56444
219825_at	-1.7737	5.6713	8.36928e-07	3.72327e-05	CYP26B1	ENSG00000003137	4.51633	6.29003
229958_at	-1.29457	7.19124	8.37783e-07	3.72348e-05	CLN8	ENSG00000182372	6.34827	7.64284
239362_at	0.407358	4.01441	8.38337e-07	3.72348e-05	NAPA-AS1	ENSG00000268061	4.27966	3.8723
1566138_at	0.295752	3.40757	8.40089e-07	3.72824e-05	NA	NA	3.60015	3.3044
227503_at	-1.67371	6.05632	8.4357e-07	3.74065e-05	NA	NA	4.96646	6.64017
234774_at	0.4247	4.19164	8.54128e-07	3.7844e-05	R3HDML	ENSG00000101074	4.46818	4.04349
200998_s_at	1.01242	8.17312	8.60044e-07	3.80752e-05	CKAP4	ENSG00000136026	8.83237	7.81995
243431_at	-1.4633	7.02579	8.63017e-07	3.81759e-05	NA	NA	6.07295	7.53625
1559490_at	-1.08187	7.59359	8.66508e-07	3.82994e-05	LRCH3	ENSG00000186001	6.88912	7.97098
228373_at	-0.703895	7.12854	8.70824e-07	3.84591e-05	C16orf72	ENSG00000182831	6.67019	7.37408
235954_at	-0.779192	6.2687	8.73225e-07	3.8534e-05	NA	NA	5.76132	6.54051
240221_at	-0.854012	7.96234	8.75007e-07	3.85814e-05	CSNK1A1	ENSG00000113712	7.40624	8.26025
216446_at	0.337595	5.08493	8.79199e-07	3.87043e-05	NA	NA	5.30476	4.96717
212523_s_at	-0.585289	6.33491	8.79625e-07	3.87043e-05	KIAA0146	ENSG00000164808	5.95379	6.53908
229182_at	0.706131	5.44246	8.79917e-07	3.87043e-05	NA	NA	5.90226	5.19613
227071_at	0.358545	3.86292	8.87889e-07	3.90236e-05	ZNF414	ENSG00000133250	4.0964	3.73785
220839_at	-0.682012	4.07725	8.89969e-07	3.90836e-05	METTL5	ENSG00000138382	3.63315	4.31516
234192_s_at	-1.42292	7.9917	8.92819e-07	3.91564e-05	GKAP1	ENSG00000165113	7.06515	8.48807
234790_at	0.271933	3.64073	8.9306e-07	3.91564e-05	NA	NA	3.8178	3.54587
229728_at	1.21282	6.57684	8.97377e-07	3.93142e-05	NA	NA	7.36658	6.15376
1562718_at	-0.882957	3.80497	8.98391e-07	3.93271e-05	NA	NA	3.23002	4.11298
56821_at	0.623128	6.22807	8.99398e-07	3.93397e-05	SLC38A7	ENSG00000103042	6.63382	6.0107
240087_at	0.323001	3.38898	9.01088e-07	3.93821e-05	NA	NA	3.5993	3.2763
220375_s_at	0.31301	5.19643	9.05138e-07	3.95275e-05	NA	NA	5.40025	5.08724
1559218_s_at	0.487226	4.7318	9.07513e-07	3.95996e-05	NFYC	ENSG00000066136	5.04907	4.56184
224464_s_at	0.688405	6.68804	9.09577e-07	3.96377e-05	NUDT22	ENSG00000149761	7.1363	6.4479
201717_at	0.534648	8.00785	9.10196e-07	3.96377e-05	MRPL49	ENSG00000149792	8.356	7.82135
206141_at	0.649069	4.34844	9.10562e-07	3.96377e-05	MOCS3	ENSG00000124217	4.77109	4.12202
223653_x_at	1.04213	3.83652	9.11309e-07	3.96387e-05	CELF4	ENSG00000101489	4.51512	3.47299
243061_at	1.11343	4.03986	9.12132e-07	3.96429e-05	C14orf23	ENSG00000186960	4.76489	3.65146
1556678_a_at	-0.858673	4.31175	9.13025e-07	3.96457e-05	NA	NA	3.75261	4.61128
206185_at	0.53641	4.31475	9.13645e-07	3.96457e-05	CRYBB1	ENSG00000100122	4.66404	4.12763
215725_at	0.443908	4.14681	9.16606e-07	3.97348e-05	DGCR11	NA	4.43587	3.99196
1569630_a_at	-0.954069	4.12351	9.17152e-07	3.97348e-05	RUFY2	ENSG00000204130	3.50226	4.45632
226293_at	0.783681	7.54187	9.22031e-07	3.99145e-05	MED19	ENSG00000156603	8.05217	7.26849
217265_at	0.269502	3.02446	9.23505e-07	3.99464e-05	NA	NA	3.19995	2.93045
209897_s_at	-2.47382	7.6368	9.24228e-07	3.99464e-05	SLIT2	ENSG00000145147	6.02594	8.49976
230762_at	0.492953	4.72007	9.27523e-07	4.00375e-05	NA	NA	5.04107	4.54811
225877_at	0.724992	4.67917	9.278e-07	4.00375e-05	TYSND1	ENSG00000156521	5.15126	4.42627
233421_s_at	0.458445	3.52236	9.2988e-07	4.00956e-05	NUP133	ENSG00000069248	3.82088	3.36243
212897_at	0.749228	7.33467	9.31601e-07	4.01381e-05	CDK19	ENSG00000155111	7.82254	7.07331
1556194_a_at	-2.24596	7.84559	9.38036e-07	4.03765e-05	NA	NA	6.3831	8.62907
1553371_at	0.295453	3.03075	9.39063e-07	4.03765e-05	EPHA10	ENSG00000183317	3.22313	2.92768
222149_x_at	-0.615348	6.94526	9.39348e-07	4.03765e-05	NA	NA	6.54456	7.15991
206123_at	0.576511	5.02195	9.42438e-07	4.04774e-05	LLGL1	ENSG00000131899	5.39735	4.82084
207211_at	0.284675	3.55617	9.4348e-07	4.04904e-05	USP2	ENSG00000036672	3.74154	3.45686
1553209_at	0.432255	3.96591	9.46261e-07	4.05635e-05	RNFT2	ENSG00000135119	4.24738	3.81512
213132_s_at	0.827989	5.97567	9.46668e-07	4.05635e-05	MCAT	ENSG00000100294	6.51482	5.68683
1560107_at	-0.52529	3.15796	9.50721e-07	4.07053e-05	NA	NA	2.81591	3.3412
1554321_a_at	0.673895	3.90517	9.53708e-07	4.08012e-05	NFS1	ENSG00000244005	4.34399	3.67009
244407_at	-1.98203	4.22912	9.58275e-07	4.09492e-05	CYP39A1	ENSG00000146233	2.9385	4.92053
213986_s_at	1.17758	5.29769	9.58665e-07	4.09492e-05	TMEM259	ENSG00000182087	6.06449	4.88691
239899_at	0.315512	2.89851	9.63256e-07	4.11132e-05	RNF145	ENSG00000145860	3.10396	2.78845
214290_s_at	-1.36647	8.9293	9.65374e-07	4.11715e-05	NA	NA	8.03951	9.40598
206167_s_at	-1.42438	5.69834	9.68218e-07	4.12311e-05	ARHGAP6	ENSG00000047648	4.77084	6.19522
64440_at	0.362922	6.09505	9.68282e-07	4.12311e-05	IL17RC	ENSG00000163702	6.33137	5.96844
226444_at	-1.42039	7.036	9.70093e-07	4.12761e-05	NA	NA	6.11109	7.53148
236488_s_at	-1.73737	6.77817	9.70846e-07	4.12761e-05	NA	NA	5.64687	7.38423
AFFX-r2-Bs-phe-5_at	-1.6879	6.67001	9.72003e-07	4.12931e-05	NA	NA	5.57091	7.25881
1559167_x_at	0.308809	6.94451	9.74433e-07	4.13642e-05	MPV17L	ENSG00000156968	7.1456	6.83679
1557791_at	0.239567	2.7935	9.76246e-07	4.1409e-05	NA	NA	2.9495	2.70993
230617_at	0.329293	4.24346	9.81077e-07	4.15817e-05	NA	NA	4.45789	4.12859
225527_at	-1.33898	8.4828	9.87366e-07	4.18158e-05	CEBPG	ENSG00000153879	7.61091	8.94989
235879_at	-0.682969	8.28036	9.89924e-07	4.18917e-05	NA	NA	7.83564	8.51861
217532_x_at	0.259725	2.82531	9.94465e-07	4.20513e-05	NA	NA	2.99443	2.73471
228119_at	-1.33266	6.8829	9.95839e-07	4.20523e-05	LRCH3	ENSG00000186001	6.01512	7.34778
203036_s_at	0.658745	5.66558	9.96026e-07	4.20523e-05	MTSS1	ENSG00000170873	6.09453	5.43578
235361_at	0.58479	4.14532	9.99615e-07	4.21713e-05	STAMBP	ENSG00000124356	4.52612	3.94133
206517_at	0.368508	3.56314	1.00091e-06	4.21933e-05	CDH16	ENSG00000166589	3.80309	3.43459
244712_at	0.359822	3.21142	1.00239e-06	4.22231e-05	MEX3D	ENSG00000181588	3.44572	3.0859
225597_at	0.637544	5.26649	1.00629e-06	4.23548e-05	SLC45A4	ENSG00000022567	5.68164	5.04409
241348_at	-0.661325	7.16708	1.00843e-06	4.24107e-05	ZNF654	ENSG00000175105	6.73645	7.39778
242700_at	1.31817	5.29674	1.00917e-06	4.24107e-05	PON2	ENSG00000105854	6.15508	4.83691
225223_at	-0.665177	9.06425	1.0184e-06	4.2766e-05	SMAD5	ENSG00000113658	8.63111	9.29629
207209_at	0.311884	4.27164	1.01986e-06	4.27941e-05	CETN1	ENSG00000177143	4.47473	4.16284
209658_at	-0.867041	8.7706	1.02314e-06	4.28988e-05	CDC16	ENSG00000130177	8.20601	9.07306
200959_at	1.13438	9.04572	1.0258e-06	4.29776e-05	FUS	ENSG00000089280	9.78438	8.65
213855_s_at	0.351463	3.1611	1.03133e-06	4.31761e-05	NA	NA	3.38996	3.0385
236775_s_at	0.27353	3.36425	1.03584e-06	4.33318e-05	NA	NA	3.54236	3.26883
205129_at	1.19699	5.34467	1.03843e-06	4.34067e-05	NPM3	ENSG00000107833	6.12411	4.92712
228057_at	-2.27667	6.09294	1.04109e-06	4.3485e-05	DDIT4L	ENSG00000145358	4.61045	6.88712
232451_at	-2.54083	5.45824	1.04274e-06	4.35206e-05	NA	NA	3.80374	6.34457
232177_at	0.371959	4.71949	1.0459e-06	4.36192e-05	NA	NA	4.9617	4.58974
231670_at	0.265142	3.34489	1.04747e-06	4.3641e-05	NA	NA	3.51754	3.2524
234877_x_at	0.398026	5.49133	1.04846e-06	4.3641e-05	NA	NA	5.75051	5.35248
244847_at	0.549473	3.9738	1.04882e-06	4.3641e-05	NA	NA	4.3316	3.78212
1564984_at	0.283492	3.62882	1.05059e-06	4.36813e-05	NA	NA	3.81342	3.52993
236318_x_at	0.389718	4.2078	1.05435e-06	4.38042e-05	FBLL1	ENSG00000188573	4.46157	4.07185
217255_at	0.454415	3.97681	1.05657e-06	4.38634e-05	NA	NA	4.27271	3.8183
232134_at	-0.941068	7.27768	1.05744e-06	4.3866e-05	NA	NA	6.66489	7.60596
228873_at	-1.83486	5.97042	1.06016e-06	4.39454e-05	COL22A1	ENSG00000169436	4.77563	6.61049
202198_s_at	0.425157	3.3677	1.06166e-06	4.39745e-05	MTMR3	ENSG00000100330	3.64454	3.21939
1557727_at	0.311487	3.3672	1.06265e-06	4.39823e-05	PCBP1-AS1	ENSG00000179818	3.57003	3.25854
1566208_at	0.267191	3.76317	1.06646e-06	4.41066e-05	TCEA1	ENSG00000187735	3.93716	3.66997
220320_at	0.464182	4.80582	1.07197e-06	4.43009e-05	DOK3	ENSG00000146094	5.10808	4.6439
215308_at	0.709625	4.01549	1.07415e-06	4.43574e-05	XRCC6	ENSG00000196419	4.47757	3.76795
238338_at	0.40676	3.51239	1.07665e-06	4.441e-05	DCAF8	c("ENSG00000132716", "ENSG00000258465")	3.77725	3.37049
214052_x_at	-0.960054	6.76281	1.07726e-06	4.441e-05	PRRC2C	ENSG00000117523	6.13766	7.09771
210013_at	0.494592	4.97144	1.07786e-06	4.441e-05	HPX	ENSG00000110169	5.2935	4.79891
1569699_at	0.330209	3.22889	1.08083e-06	4.44989e-05	AK7	ENSG00000140057	3.44391	3.1137
207613_s_at	0.508582	3.52633	1.0817e-06	4.45009e-05	CAMK2A	ENSG00000070808	3.8575	3.34892
232628_at	-1.69195	7.79839	1.08289e-06	4.45164e-05	NA	NA	6.69666	8.38861
207814_at	0.382537	4.01908	1.08435e-06	4.45215e-05	DEFA6	ENSG00000164822	4.26818	3.88564
219141_s_at	0.511733	7.30401	1.08464e-06	4.45215e-05	AMBRA1	ENSG00000110497	7.63723	7.12549
217958_at	0.820201	8.48643	1.08639e-06	4.4554e-05	NA	NA	9.02051	8.20031
225627_s_at	-1.13147	8.0457	1.08782e-06	4.4554e-05	CACHD1	ENSG00000158966	7.30892	8.4404
224010_at	0.336353	3.50578	1.08788e-06	4.4554e-05	ANAPC11	ENSG00000141552	3.72481	3.38845
232178_at	0.298877	3.14189	1.08931e-06	4.45595e-05	NA	NA	3.33651	3.03763
242420_at	0.713546	3.91478	1.08964e-06	4.45595e-05	PPP1R9A	ENSG00000158528	4.37941	3.66587
209230_s_at	-2.1814	8.09796	1.09323e-06	4.46727e-05	NUPR1	ENSG00000176046	6.67751	8.85891
222956_at	-1.21747	5.46966	1.09797e-06	4.48331e-05	FIGN	ENSG00000182263	4.67689	5.89436
1569793_at	0.419299	3.7928	1.103e-06	4.5005e-05	SLC25A18	ENSG00000182902	4.06583	3.64654
207521_s_at	0.364541	3.36339	1.10473e-06	4.50418e-05	ATP2A3	ENSG00000074370	3.60076	3.23622
220081_x_at	-0.858884	8.79464	1.11762e-06	4.55333e-05	HSD17B7	ENSG00000132196	8.23536	9.09425
229755_x_at	0.311298	4.59011	1.12129e-06	4.5649e-05	DLL3	ENSG00000090932	4.79281	4.48152
207987_s_at	-0.854955	4.92773	1.12547e-06	4.57851e-05	GNRH1	ENSG00000147437	4.37101	5.22597
241725_at	0.296805	4.00468	1.12715e-06	4.58191e-05	E2F7	ENSG00000165891	4.19795	3.90114
1564093_at	-1.01518	5.09076	1.13249e-06	4.60022e-05	NEK1	ENSG00000137601	4.42972	5.44489
1553440_at	-2.06443	4.54006	1.13629e-06	4.6122e-05	AQP4-AS1	ENSG00000260372	3.19578	5.26021
211564_s_at	2.43618	4.87855	1.14131e-06	4.62915e-05	PDLIM4	ENSG00000131435	6.4649	4.02872
209777_s_at	0.6176	5.6447	1.14797e-06	4.64962e-05	SLC19A1	ENSG00000173638	6.04686	5.42926
227253_at	-3.07825	7.23161	1.14805e-06	4.64962e-05	CP	ENSG00000047457	5.22716	8.30542
218320_s_at	0.830672	9.22351	1.14927e-06	4.65111e-05	NDUFB11	ENSG00000147123	9.76441	8.93374
224567_x_at	-0.881028	12.3405	1.1513e-06	4.65586e-05	MALAT1	ENSG00000251562	11.7668	12.6479
234817_at	0.249086	2.85595	1.15865e-06	4.6793e-05	NA	NA	3.01814	2.76906
242240_at	-0.854568	7.28982	1.15881e-06	4.6793e-05	NA	NA	6.73336	7.58792
207214_at	0.336148	3.90096	1.16052e-06	4.68275e-05	SPINK4	ENSG00000122711	4.11985	3.7837
208420_x_at	0.536696	6.91431	1.16222e-06	4.68577e-05	SUPT6H	ENSG00000109111	7.26378	6.72709
222015_at	0.590171	6.22334	1.16298e-06	4.68577e-05	CSNK1E	ENSG00000213923	6.60764	6.01747
207733_x_at	0.392298	3.48643	1.16386e-06	4.68585e-05	PSG9	ENSG00000183668	3.74188	3.34959
208451_s_at	-2.31247	9.43825	1.16552e-06	4.68776e-05	NA	NA	7.93245	10.2449
243485_at	0.269495	3.04039	1.16605e-06	4.68776e-05	NA	NA	3.21587	2.94638
209475_at	-0.639834	6.81701	1.17232e-06	4.70954e-05	USP15	ENSG00000135655	6.40037	7.04021
238749_at	0.357941	3.87956	1.17421e-06	4.71364e-05	NA	NA	4.11264	3.7547
240962_at	0.274722	3.94765	1.17677e-06	4.72048e-05	NA	NA	4.12653	3.85181
205525_at	-1.13883	6.95764	1.17885e-06	4.72535e-05	CALD1	ENSG00000122786	6.21607	7.3549
210966_x_at	-0.611473	7.68539	1.18149e-06	4.73245e-05	LARP1	ENSG00000155506	7.28722	7.89869
209446_s_at	-1.25998	6.13242	1.18378e-06	4.73815e-05	NA	NA	5.31197	6.57195
235484_at	-0.928462	7.93941	1.18621e-06	4.74439e-05	PTAR1	ENSG00000188647	7.33483	8.26329
226192_at	-1.79586	6.59751	1.18915e-06	4.74642e-05	AR	ENSG00000169083	5.42812	7.22398
218105_s_at	0.90685	7.2881	1.18993e-06	4.74642e-05	MRPL4	ENSG00000105364	7.87861	6.97176
1562107_at	0.216186	2.74415	1.18996e-06	4.74642e-05	NA	NA	2.88493	2.66874
213882_at	-0.925084	5.79951	1.19019e-06	4.74642e-05	TM2D1	ENSG00000162604	5.19713	6.12222
243496_at	-1.33621	6.7893	1.19215e-06	4.75079e-05	RAB18	ENSG00000099246	5.91921	7.25542
219579_at	0.464119	5.86462	1.19505e-06	4.75466e-05	RAB3IL1	ENSG00000167994	6.16683	5.70271
243202_at	0.339335	3.55777	1.19541e-06	4.75466e-05	FAM102B	ENSG00000162636	3.77873	3.4394
222421_at	-0.657147	8.87446	1.19573e-06	4.75466e-05	UBE2H	ENSG00000186591	8.44655	9.1037
226920_at	0.450504	4.14507	1.19931e-06	4.76544e-05	CSNK1A1	ENSG00000113712	4.43842	3.98792
204623_at	0.381838	4.48173	1.20437e-06	4.78206e-05	TFF3	ENSG00000160180	4.73037	4.34853
220573_at	0.389843	4.42754	1.21521e-06	4.81896e-05	KLK14	ENSG00000129437	4.68139	4.29154
1558066_s_at	0.466512	4.69408	1.21543e-06	4.81896e-05	TBC1D16	ENSG00000167291	4.99785	4.53134
1562010_x_at	-1.10911	6.07406	1.22174e-06	4.83696e-05	NA	NA	5.35185	6.46096
1565454_at	0.577182	4.77986	1.22216e-06	4.83696e-05	XAGE-4	ENSG00000169164	5.1557	4.57852
225103_at	0.750945	7.22857	1.22388e-06	4.83696e-05	MRPL38	ENSG00000204316	7.71756	6.96661
235595_at	-0.902324	7.77555	1.22425e-06	4.83696e-05	ARHGEF2	ENSG00000116584	7.18799	8.09032
239069_s_at	-1.45368	8.50524	1.22487e-06	4.83696e-05	NA	NA	7.55866	9.01234
229806_at	0.488373	5.76755	1.22527e-06	4.83696e-05	QRICH1	ENSG00000198218	6.08556	5.59719
205114_s_at	2.41924	5.73946	1.22672e-06	4.83833e-05	NA	NA	7.31478	4.89554
1567277_at	0.281687	3.0341	1.22739e-06	4.83833e-05	CTTN	ENSG00000085733	3.21753	2.93584
231987_at	0.609439	5.26939	1.23264e-06	4.85552e-05	MIR143HG	NA	5.66623	5.0568
243258_at	0.394804	5.25597	1.23496e-06	4.86114e-05	CLUH	ENSG00000132361	5.51305	5.11824
230689_at	0.510734	4.91799	1.23997e-06	4.87737e-05	NA	NA	5.25056	4.73983
1565608_at	0.439135	3.1047	1.24187e-06	4.88131e-05	NA	NA	3.39065	2.95151
207788_s_at	0.631779	5.04918	1.25475e-06	4.92794e-05	SORBS3	ENSG00000120896	5.46057	4.82879
1566337_x_at	-0.337789	2.89314	1.25553e-06	4.92794e-05	CHML	ENSG00000203668	2.67318	3.01097
242255_at	-1.42072	5.04415	1.2574e-06	4.93172e-05	WDR37	ENSG00000047056	4.11903	5.53976
1554880_at	0.324017	4.99359	1.26083e-06	4.94166e-05	DKFZP434K028	ENSG00000124915	5.20457	4.88056
237736_at	0.29644	4.63549	1.26669e-06	4.96104e-05	BSND	ENSG00000162399	4.82853	4.53209
236910_at	-1.35461	4.45864	1.26999e-06	4.97041e-05	MRPL39	ENSG00000154719	3.57657	4.93117
244666_at	0.38663	3.91762	1.27346e-06	4.98045e-05	NA	NA	4.16938	3.78275
1555784_s_at	0.604827	4.94363	1.27573e-06	4.98573e-05	IRAK1	ENSG00000184216	5.33747	4.73264
1558702_at	-0.891488	6.06698	1.28198e-06	5.00008e-05	NA	NA	5.48648	6.37797
202871_at	1.57286	6.62685	1.28235e-06	5.00008e-05	TRAF4	ENSG00000076604	7.65103	6.07818
232017_at	-1.45292	6.17843	1.2828e-06	5.00008e-05	TJP2	ENSG00000119139	5.23234	6.68526
201170_s_at	-1.64346	8.60627	1.28357e-06	5.00008e-05	BHLHE40	ENSG00000134107	7.53611	9.17957
216955_at	0.323109	3.65724	1.28397e-06	5.00008e-05	TAF1	ENSG00000147133	3.86764	3.54453
1563245_at	0.253173	2.99585	1.28641e-06	5.00603e-05	NA	NA	3.1607	2.90753
221777_at	0.482947	6.50907	1.28826e-06	5.00966e-05	C12orf52	ENSG00000139405	6.82354	6.3406
207024_at	0.257595	3.46117	1.29074e-06	5.01571e-05	CHRND	ENSG00000135902	3.6289	3.37131
1555973_at	0.520865	3.51506	1.29674e-06	5.03477e-05	NA	NA	3.85423	3.33336
204257_at	-0.851757	7.6305	1.29748e-06	5.03477e-05	FADS3	ENSG00000221968	7.07587	7.92762
1558315_s_at	-0.476146	3.28605	1.29889e-06	5.03664e-05	HOOK3	ENSG00000168172	2.976	3.45214
AFFX-PheX-5_at	-1.43779	5.87817	1.30114e-06	5.04182e-05	NA	NA	4.94193	6.37973
1563512_at	-0.806311	6.10504	1.30288e-06	5.04496e-05	NOS1AP	ENSG00000198929	5.58	6.38631
226828_s_at	1.16315	4.89619	1.30819e-06	5.06193e-05	HEYL	ENSG00000163909	5.65359	4.49044
207236_at	0.800809	3.45542	1.31635e-06	5.08966e-05	ZNF345	ENSG00000251247	3.97688	3.17607
210924_at	0.335774	5.59345	1.31789e-06	5.08966e-05	OLFM1	ENSG00000130558	5.81209	5.47632
232323_s_at	-0.842236	8.63498	1.31815e-06	5.08966e-05	TTC17	ENSG00000052841	8.08655	8.92879
222235_s_at	-0.926693	8.35704	1.3216e-06	5.09941e-05	CSGALNACT2	ENSG00000169826	7.75361	8.6803
213994_s_at	-1.78583	7.40117	1.32744e-06	5.11558e-05	SPON1	c("ENSG00000152268", "ENSG00000262655")	6.2383	8.02413
200623_s_at	0.990107	7.8445	1.32831e-06	5.11558e-05	NA	NA	8.48922	7.49912
223167_s_at	-0.915075	6.13565	1.3286e-06	5.11558e-05	USP25	ENSG00000155313	5.53979	6.45486
236600_at	-1.11561	5.35529	1.33231e-06	5.12626e-05	SPG20	ENSG00000133104	4.62885	5.74446
218871_x_at	-0.754972	8.7579	1.33464e-06	5.13159e-05	CSGALNACT2	ENSG00000169826	8.26629	9.02126
1554566_at	0.269056	4.60524	1.33616e-06	5.13384e-05	KCTD17	ENSG00000100379	4.78044	4.51138
215469_at	-1.85994	5.0285	1.33798e-06	5.13465e-05	NA	NA	3.81737	5.67731
239329_at	-0.853085	6.59057	1.33825e-06	5.13465e-05	RAB21	ENSG00000080371	6.03508	6.88816
230446_at	0.47814	4.25143	1.33923e-06	5.13481e-05	NA	NA	4.56278	4.08464
222830_at	-1.87853	6.72012	1.34704e-06	5.16083e-05	GRHL1	ENSG00000134317	5.49689	7.37542
1557000_at	0.376277	4.96844	1.34903e-06	5.16083e-05	ESPNL	ENSG00000144488	5.21346	4.83718
225788_at	0.954993	6.9654	1.34946e-06	5.16083e-05	RRP36	ENSG00000124541	7.58725	6.63226
232334_at	0.247531	3.0891	1.34979e-06	5.16083e-05	NXPH2	ENSG00000144227	3.25029	3.00275
237632_at	-0.583366	4.31316	1.35266e-06	5.16314e-05	NA	NA	3.93329	4.51666
32541_at	-0.92078	6.4155	1.35331e-06	5.16314e-05	PPP3CC	ENSG00000120910	5.81592	6.7367
202127_at	-0.919069	8.14753	1.35351e-06	5.16314e-05	PRPF4B	ENSG00000112739	7.54907	8.46814
237257_at	0.5624	3.96889	1.35417e-06	5.16314e-05	RAB4B	ENSG00000167578	4.33511	3.77271
1562844_at	0.273961	3.25574	1.36051e-06	5.1837e-05	LOC339822	ENSG00000237667	3.43414	3.16017
1570482_at	-1.94756	5.18035	1.36497e-06	5.19707e-05	NA	NA	3.91217	5.85973
204188_s_at	0.37527	4.94957	1.37079e-06	5.21557e-05	RARG	ENSG00000172819	5.19393	4.81866
204778_x_at	0.653874	3.68186	1.3726e-06	5.21557e-05	HOXB7	ENSG00000120087	4.10764	3.45376
225284_at	-0.842019	8.30311	1.37269e-06	5.21557e-05	DNAJC3	ENSG00000102580	7.75482	8.59684
208387_s_at	0.36805	3.81543	1.37419e-06	5.21761e-05	MMP24	ENSG00000125966	4.05509	3.68704
238830_at	0.288085	3.57707	1.37699e-06	5.22128e-05	SOS2	ENSG00000100485	3.76466	3.47657
229795_at	-1.265	6.42283	1.37706e-06	5.22128e-05	NA	NA	5.59911	6.8641
1555112_a_at	-1.04819	6.83991	1.38011e-06	5.2292e-05	C1orf114	ENSG00000117477	6.15737	7.20556
214905_at	0.32178	3.3626	1.38359e-06	5.23878e-05	RASGRF1	ENSG00000058335	3.57213	3.25035
1552713_a_at	0.253879	3.03308	1.38562e-06	5.24281e-05	SLC4A1	ENSG00000004939	3.1984	2.94452
203783_x_at	0.429508	3.87693	1.38821e-06	5.249e-05	POLRMT	ENSG00000099821	4.15661	3.7271
1562544_at	-0.828241	4.6287	1.39085e-06	5.25532e-05	NA	NA	4.08938	4.91762
235347_at	-0.835045	7.72232	1.39295e-06	5.25963e-05	LRCH3	ENSG00000186001	7.17857	8.01362
234245_at	1.02032	6.41427	1.39557e-06	5.26589e-05	NA	NA	7.07866	6.05834
237782_at	-0.881553	5.9319	1.40691e-06	5.30429e-05	NA	NA	5.35786	6.23942
232805_at	-2.12668	5.95116	1.40769e-06	5.30429e-05	NA	NA	4.56635	6.69303
212103_at	-0.616542	7.47576	1.40929e-06	5.30668e-05	KPNA6	ENSG00000025800	7.07429	7.69083
236500_at	-1.1475	6.56967	1.4141e-06	5.32114e-05	NA	NA	5.82246	6.96996
231727_s_at	0.989977	5.29573	1.41764e-06	5.33079e-05	MIF4GD	ENSG00000125457	5.94036	4.95039
222788_s_at	-0.739355	6.64383	1.42119e-06	5.34045e-05	RSBN1	ENSG00000081019	6.16239	6.90174
222902_s_at	0.995949	5.9468	1.42312e-06	5.34403e-05	EXO5	ENSG00000164002	6.59533	5.59938
217820_s_at	-0.924321	9.74548	1.42957e-06	5.36457e-05	ENAH	ENSG00000154380	9.1436	10.0679
218401_s_at	-0.962471	7.25505	1.43315e-06	5.37431e-05	ZNF281	ENSG00000162702	6.62832	7.59079
225924_at	-1.06716	8.40975	1.45082e-06	5.43684e-05	FNIP2	ENSG00000052795	7.71485	8.78201
226110_at	-0.848043	9.38992	1.45638e-06	5.45395e-05	PTAR1	ENSG00000188647	8.83771	9.68575
232205_at	-0.90163	6.28082	1.45788e-06	5.45583e-05	NA	NA	5.69371	6.59534
221868_at	-1.61379	6.79506	1.46011e-06	5.45779e-05	PAIP2B	ENSG00000124374	5.74423	7.35801
232481_s_at	-1.53518	4.55705	1.4604e-06	5.45779e-05	SLITRK6	ENSG00000184564	3.5574	5.09258
218478_s_at	-0.746449	8.18817	1.46161e-06	5.45856e-05	ZCCHC8	ENSG00000033030	7.70211	8.44856
1565928_at	0.279522	3.41795	1.46782e-06	5.4773e-05	NA	NA	3.59996	3.32044
205086_s_at	0.799989	6.36186	1.46863e-06	5.4773e-05	NCAPH2	ENSG00000025770	6.88279	6.0828
223392_s_at	-1.12539	6.70571	1.47059e-06	5.47818e-05	TSHZ3	ENSG00000121297	5.9729	7.09829
216890_at	0.380641	3.48861	1.47178e-06	5.47818e-05	NA	NA	3.73647	3.35583
229058_at	0.987924	5.34342	1.47254e-06	5.47818e-05	ANKRD16	ENSG00000134461	5.98672	4.9988
1559993_at	-1.49789	6.79916	1.47287e-06	5.47818e-05	SFXN3	ENSG00000107819	5.82379	7.32168
1570284_x_at	0.198372	2.68243	1.47431e-06	5.47898e-05	NA	NA	2.8116	2.61323
203604_at	-1.2912	7.1659	1.47509e-06	5.47898e-05	ZNF516	ENSG00000101493	6.32512	7.61632
208251_at	0.364953	4.33791	1.47612e-06	5.4791e-05	KCNC4	ENSG00000116396	4.57555	4.2106
230880_at	0.852865	5.73043	1.47836e-06	5.48366e-05	KIAA1652	NA	6.28578	5.43292
1552568_at	0.315644	3.39416	1.48127e-06	5.49075e-05	RTP3	ENSG00000163825	3.5997	3.28405
223568_s_at	0.797387	6.21416	1.48386e-06	5.49662e-05	PPAPDC1B	ENSG00000147535	6.73339	5.936
203809_s_at	0.591411	3.62753	1.4851e-06	5.4975e-05	AKT2	ENSG00000105221	4.01263	3.42122
233307_x_at	0.283334	3.8794	1.48741e-06	5.5023e-05	NA	NA	4.0639	3.78056
225946_at	-1.04135	7.51593	1.49233e-06	5.5143e-05	RASSF8	ENSG00000123094	6.83784	7.87919
231925_at	-1.91274	6.73064	1.49267e-06	5.5143e-05	NA	NA	5.48514	7.39788
218944_at	0.837087	4.32816	1.49664e-06	5.52294e-05	PYCRL	ENSG00000104524	4.87324	4.03616
204901_at	0.549077	4.97647	1.49703e-06	5.52294e-05	BTRC	ENSG00000166167	5.33401	4.78493
202350_s_at	-2.43769	8.74688	1.4999e-06	5.52793e-05	NA	NA	7.15955	9.59724
222864_s_at	0.341078	3.91504	1.5004e-06	5.52793e-05	ZNF219	ENSG00000165804	4.13714	3.79606
202725_at	0.729384	7.28418	1.51063e-06	5.56185e-05	POLR2A	ENSG00000181222	7.75912	7.02974
210399_x_at	0.358182	4.91881	1.51309e-06	5.56384e-05	FUT6	ENSG00000156413	5.15204	4.79386
223293_at	0.751727	5.14129	1.5132e-06	5.56384e-05	WDR24	ENSG00000127580	5.63078	4.87906
226680_at	-0.912028	6.99096	1.51507e-06	5.56643e-05	IKZF5	ENSG00000095574	6.39708	7.30911
239891_x_at	0.602483	8.28991	1.51699e-06	5.56643e-05	RAB12	ENSG00000206418	8.68223	8.07974
221804_s_at	0.594008	8.77281	1.51742e-06	5.56643e-05	NA	NA	9.15961	8.5656
1553070_a_at	0.343914	3.64222	1.51798e-06	5.56643e-05	MYOZ3	ENSG00000164591	3.86617	3.52225
201792_at	-1.89038	9.60028	1.5219e-06	5.57707e-05	AEBP1	ENSG00000106624	8.36934	10.2597
227867_at	0.422624	4.34132	1.52415e-06	5.57872e-05	TRABD2A	ENSG00000186854	4.61652	4.1939
218787_x_at	0.460497	5.75353	1.52439e-06	5.57872e-05	CWF19L1	ENSG00000095485	6.05338	5.59289
1554655_a_at	0.558001	4.12059	1.5299e-06	5.59175e-05	RPRML	ENSG00000179673	4.48394	3.92594
219428_s_at	0.510619	5.22516	1.53e-06	5.59175e-05	PXMP4	ENSG00000101417	5.55765	5.04703
215826_x_at	0.420421	4.45852	1.53296e-06	5.59882e-05	ZNF835	ENSG00000127903	4.73228	4.31186
204656_at	-0.700293	5.81549	1.53623e-06	5.60701e-05	SHB	ENSG00000107338	5.35949	6.05978
1560199_x_at	0.694661	8.05977	1.53746e-06	5.60701e-05	NA	NA	8.51211	7.81745
220443_s_at	1.63202	4.97883	1.53827e-06	5.60701e-05	VAX2	ENSG00000116035	6.04154	4.40952
1568728_s_at	0.287889	4.90217	1.53944e-06	5.60753e-05	RNF207	ENSG00000158286	5.08963	4.80174
233530_at	0.744848	4.1998	1.54975e-06	5.64131e-05	SDCBP2-AS1	ENSG00000234684	4.68482	3.93997
233605_x_at	-0.491681	6.22368	1.55146e-06	5.64378e-05	HNRNPM	ENSG00000099783	5.90351	6.39519
203459_s_at	0.695545	8.12021	1.55264e-06	5.64434e-05	VPS16	ENSG00000215305	8.57313	7.87758
235003_at	1.20059	6.27551	1.55652e-06	5.65465e-05	UHMK1	ENSG00000152332	7.05729	5.8567
241879_at	-1.47629	9.25717	1.58002e-06	5.73623e-05	LPP	ENSG00000145012	8.29587	9.77216
1564600_a_at	0.284811	4.77445	1.58599e-06	5.7541e-05	CCDC36	ENSG00000173421	4.95991	4.6751
206464_at	0.310744	2.91069	1.59186e-06	5.77156e-05	BMX	ENSG00000102010	3.11304	2.80229
232614_at	-0.874799	6.24701	1.59586e-06	5.78222e-05	NA	NA	5.67737	6.55217
208619_at	0.598821	8.91114	1.60134e-06	5.79822e-05	DDB1	ENSG00000167986	9.30107	8.70225
206617_s_at	0.87512	4.91515	1.6031e-06	5.79986e-05	RENBP	ENSG00000102032	5.48499	4.60987
1554147_s_at	-0.813155	4.17952	1.60428e-06	5.79986e-05	MAATS1	ENSG00000183833	3.65003	4.46318
240828_at	0.264469	3.43572	1.60497e-06	5.79986e-05	JARID2-AS1	ENSG00000235488	3.60793	3.34346
207188_at	0.418992	5.59925	1.60747e-06	5.80505e-05	NA	NA	5.87208	5.45309
229480_at	-1.8274	5.93003	1.61299e-06	5.82115e-05	MAGI2-AS3	ENSG00000234456	4.7401	6.5675
220905_at	-0.774921	5.87985	1.61494e-06	5.82434e-05	NA	NA	5.37525	6.15018
224988_at	0.685815	5.81687	1.6179e-06	5.83115e-05	C6orf89	ENSG00000198663	6.26345	5.57763
244827_at	0.313516	3.7169	1.62639e-06	5.8579e-05	NA	NA	3.92105	3.60753
229499_at	0.312937	5.28028	1.6378e-06	5.89284e-05	CAPN13	ENSG00000162949	5.48406	5.17112
222677_x_at	0.328666	3.78656	1.63879e-06	5.89284e-05	AURKAIP1	ENSG00000175756	4.00058	3.67191
1566602_at	0.300914	3.58966	1.63932e-06	5.89284e-05	RPUSD3	ENSG00000156990	3.7856	3.48469
226598_s_at	0.422027	6.36055	1.64319e-06	5.90287e-05	GTPBP5	ENSG00000101181	6.63536	6.21333
220609_at	-1.29138	7.95362	1.64596e-06	5.90891e-05	LOC202181	ENSG00000246596	7.11272	8.4041
1555554_at	0.331694	3.77126	1.65174e-06	5.9196e-05	BPIFA4P	ENSG00000183566	3.98725	3.65556
234002_at	0.371805	3.41071	1.65225e-06	5.9196e-05	ABHD16B	ENSG00000183260	3.65281	3.28101
235576_at	0.329314	4.00605	1.65274e-06	5.9196e-05	WDR27	ENSG00000184465	4.22048	3.89117
236655_at	-1.10494	5.75421	1.6541e-06	5.9196e-05	TPD52	ENSG00000076554	5.03471	6.13965
238133_at	-1.98583	5.57371	1.65435e-06	5.9196e-05	NA	NA	4.28061	6.26644
227038_at	-1.67358	4.87816	1.65582e-06	5.921e-05	SGMS2	ENSG00000164023	3.78838	5.46196
1568814_at	0.43623	4.16549	1.66531e-06	5.95104e-05	DDX50	ENSG00000107625	4.44955	4.01332
206424_at	0.384755	3.52006	1.67001e-06	5.96395e-05	CYP26A1	ENSG00000095596	3.7706	3.38585
204077_x_at	0.543905	5.88143	1.67531e-06	5.97895e-05	ENTPD4	ENSG00000197217	6.2356	5.6917
244260_at	-1.31659	5.33847	1.67954e-06	5.99015e-05	NA	NA	4.48115	5.79774
240861_at	-1.49264	5.38958	1.68532e-06	6.00684e-05	NA	NA	4.41763	5.91027
1557003_at	-0.390387	4.21696	1.68987e-06	6.01912e-05	TTC23L	ENSG00000205838	3.96275	4.35314
212058_at	-0.572638	9.31644	1.69327e-06	6.02731e-05	U2SURP	ENSG00000163714	8.94356	9.51619
207556_s_at	1.16318	8.00775	1.69497e-06	6.02943e-05	DGKZ	ENSG00000149091	8.76517	7.60199
240871_at	0.307785	3.33631	1.70223e-06	6.04536e-05	FAM221B	ENSG00000204930	3.53673	3.22894
223411_at	0.804674	7.71762	1.70302e-06	6.04536e-05	MIF4GD	ENSG00000125457	8.24159	7.43692
228223_at	0.640166	4.81625	1.70324e-06	6.04536e-05	ZSWIM3	ENSG00000132801	5.2331	4.59293
1563577_at	0.368197	5.07197	1.70387e-06	6.04536e-05	NA	NA	5.31173	4.94353
225452_at	0.716605	6.77968	1.71008e-06	6.06061e-05	MED1	ENSG00000125686	7.2463	6.5297
243648_at	-1.36054	7.04142	1.71038e-06	6.06061e-05	ZBED6	ENSG00000257315	6.15549	7.51603
1569579_at	0.469988	4.73057	1.71533e-06	6.07419e-05	NA	NA	5.03661	4.56662
1553478_at	0.242437	3.10199	1.72739e-06	6.11296e-05	KIRREL3-AS3	ENSG00000218109	3.25985	3.01742
225747_at	0.841263	6.75892	1.72971e-06	6.11651e-05	COQ10A	ENSG00000135469	7.30672	6.46545
1552942_at	0.335978	3.95899	1.73063e-06	6.11651e-05	LOC149373	NA	4.17777	3.84179
208559_at	0.328006	3.58955	1.73578e-06	6.13073e-05	PDX1	ENSG00000139515	3.80314	3.47513
1569496_s_at	0.397838	4.91241	1.73796e-06	6.13448e-05	LOC100130872	ENSG00000159674	5.17146	4.77363
240030_at	0.355845	5.08838	1.74396e-06	6.15169e-05	COMMD6	ENSG00000188243	5.32009	4.96425
213141_at	0.628111	5.89337	1.75043e-06	6.17051e-05	PSKH1	ENSG00000159792	6.30238	5.67427
233581_at	0.397072	3.18865	1.76016e-06	6.20084e-05	NA	NA	3.44721	3.05014
202474_s_at	0.484859	7.27103	1.7615e-06	6.20156e-05	HCFC1	ENSG00000172534	7.58675	7.10189
202071_at	-1.94362	7.67711	1.7704e-06	6.22888e-05	SDC4	ENSG00000124145	6.4115	8.35512
226259_at	0.780963	6.83757	1.77822e-06	6.25164e-05	EXOC6	ENSG00000138190	7.34611	6.56514
228399_at	-1.61321	4.89566	1.77939e-06	6.25164e-05	OSR1	ENSG00000143867	3.8452	5.45841
236404_at	-1.40456	6.72145	1.7803e-06	6.25164e-05	NA	NA	5.80685	7.21141
223673_at	-2.02977	9.15939	1.78594e-06	6.26741e-05	RFX4	ENSG00000111783	7.83768	9.86745
202060_at	0.678479	8.39051	1.79091e-06	6.28081e-05	CTR9	ENSG00000198730	8.83231	8.15383
1556265_at	0.346656	3.14111	1.79293e-06	6.28389e-05	C20orf202	ENSG00000215595	3.36684	3.02018
214185_at	-1.19109	5.93945	1.80066e-06	6.30691e-05	KHDRBS1	ENSG00000121774	5.16386	6.35495
242716_at	0.277415	3.19449	1.80314e-06	6.31157e-05	SLC30A1	ENSG00000170385	3.37514	3.09772
200045_at	0.754768	7.93006	1.80839e-06	6.32588e-05	ABCF1	c("ENSG00000204574", "ENSG00000225989", "ENSG00000232169", "ENSG00000231129", "ENSG00000206490", "ENSG00000236149", "ENSG00000236342")	8.42154	7.66677
211061_s_at	0.936928	6.3675	1.8147e-06	6.34389e-05	MGAT2	ENSG00000168282	6.97759	6.04067
204422_s_at	-1.45597	6.7525	1.81648e-06	6.34606e-05	FGF2	ENSG00000138685	5.80442	7.26039
201805_at	0.615446	7.69714	1.82289e-06	6.36439e-05	PRKAG1	ENSG00000181929	8.0979	7.48245
241620_at	-1.2201	4.22044	1.82616e-06	6.37176e-05	SMCHD1	ENSG00000101596	3.42595	4.64606
55705_at	0.35867	8.05177	1.84017e-06	6.41654e-05	R3HDM4	ENSG00000198858	8.28533	7.92666
209835_x_at	-2.42388	7.04126	1.84321e-06	6.42305e-05	CD44	ENSG00000026508	5.46292	7.8868
214824_at	0.264893	3.27959	1.85278e-06	6.45228e-05	NA	NA	3.45208	3.18719
221479_s_at	-1.09938	9.79225	1.85637e-06	6.45549e-05	BNIP3L	ENSG00000104765	9.07637	10.1758
1561598_at	0.289402	3.50173	1.8577e-06	6.45549e-05	NA	NA	3.69017	3.40077
204459_at	0.674645	6.62877	1.8584e-06	6.45549e-05	CSTF2	ENSG00000101811	7.06807	6.39343
225381_at	-1.50564	9.51632	1.85872e-06	6.45549e-05	MIR100HG	NA	8.53591	10.0415
1563071_at	0.341895	4.23988	1.85961e-06	6.45549e-05	LOC100289061	NA	4.46251	4.12061
239215_at	0.486885	4.30387	1.8629e-06	6.4623e-05	LOC100289495	NA	4.62091	4.13402
206255_at	0.294033	3.4022	1.86393e-06	6.4623e-05	BLK	ENSG00000136573	3.59367	3.29963
243214_at	0.302226	4.06716	1.8663e-06	6.4664e-05	ZBTB46	ENSG00000130584	4.26396	3.96173
236338_at	-1.25479	7.06077	1.87544e-06	6.49396e-05	NA	NA	6.2437	7.49848
1559924_at	0.317468	5.23418	1.8784e-06	6.5001e-05	NA	NA	5.4409	5.12343
205877_s_at	0.488001	5.95182	1.88752e-06	6.52754e-05	ZC3H7B	ENSG00000100403	6.26959	5.78159
225786_at	-1.2257	9.45698	1.90158e-06	6.57198e-05	HNRNPU-AS1	ENSG00000188206	8.65886	9.88455
212910_at	0.659024	6.74007	1.90719e-06	6.58501e-05	THAP11	ENSG00000168286	7.1692	6.51018
218061_at	0.581192	9.05505	1.90776e-06	6.58501e-05	MEA1	ENSG00000124733	9.4335	8.85231
1554208_at	0.346595	4.46086	1.91035e-06	6.58791e-05	MEI1	ENSG00000167077	4.68655	4.33995
228163_at	0.408971	3.61528	1.91101e-06	6.58791e-05	ST6GALNAC4	ENSG00000136840	3.88159	3.47261
206527_at	0.73907	5.84217	1.916e-06	6.60097e-05	ABAT	ENSG00000183044	6.32343	5.58436
235567_at	-1.32567	6.03204	1.92024e-06	6.60899e-05	RORA	ENSG00000069667	5.16882	6.49449
224604_at	-0.678437	10.1112	1.92075e-06	6.60899e-05	C4orf3	ENSG00000164096	9.66942	10.3479
224780_at	-0.69583	8.08781	1.93899e-06	6.66755e-05	RBM17	ENSG00000134453	7.63472	8.33055
211787_s_at	0.960259	10.81	1.94491e-06	6.68373e-05	NA	NA	11.4353	10.475
244610_x_at	-1.13181	6.92429	1.95834e-06	6.72566e-05	NA	NA	6.18729	7.31911
221897_at	-0.953358	7.02504	1.96218e-06	6.73461e-05	TRIM52	ENSG00000183718	6.40425	7.35761
222671_s_at	0.672781	4.85258	1.96617e-06	6.74407e-05	JMJD4	ENSG00000081692	5.29067	4.61789
222081_at	0.377737	3.34456	1.96946e-06	6.7511e-05	SIRT5	ENSG00000124523	3.59053	3.21279
239041_at	-1.16801	4.73367	1.97079e-06	6.75145e-05	HIST1H2AK	c("ENSG00000184348", "ENSG00000196787", "ENSG00000196747", "ENSG00000198374", "ENSG00000233224")	3.9731	5.14111
44617_at	0.379639	6.19974	1.97822e-06	6.77265e-05	OGFOD2	ENSG00000111325	6.44694	6.06731
207562_at	0.356941	3.78224	1.98061e-06	6.77659e-05	DGKQ	ENSG00000145214	4.01467	3.65772
212805_at	-1.91921	8.79529	1.99114e-06	6.80835e-05	PRUNE2	ENSG00000106772	7.54557	9.46478
218903_s_at	0.853802	6.45932	2.00057e-06	6.83634e-05	NABP2	ENSG00000139579	7.01528	6.16148
38707_r_at	0.371356	7.24089	2.00769e-06	6.85258e-05	E2F4	ENSG00000205250	7.4827	7.11135
209667_at	0.758169	6.65208	2.0082e-06	6.85258e-05	CES2	ENSG00000172831	7.14577	6.38761
229344_x_at	-0.752379	8.4214	2.00909e-06	6.85258e-05	RIMKLB	ENSG00000166532	7.93148	8.68386
234113_at	0.506239	4.19798	2.01309e-06	6.86194e-05	NA	NA	4.52763	4.02139
239874_at	0.30101	3.35811	2.01734e-06	6.87217e-05	PDE8A	ENSG00000073417	3.55412	3.25311
201526_at	0.596334	7.7494	2.02486e-06	6.89348e-05	ARF5	ENSG00000004059	8.13771	7.54138
208226_x_at	0.421162	3.6475	2.02793e-06	6.89963e-05	ADAM22	ENSG00000008277	3.92175	3.50059
212723_at	-1.48599	8.62548	2.02993e-06	6.90214e-05	JMJD6	ENSG00000070495	7.65786	9.14385
232978_at	-1.2839	5.98656	2.03846e-06	6.92683e-05	NA	NA	5.15053	6.43443
223122_s_at	-2.66756	6.85554	2.04019e-06	6.92841e-05	SFRP2	ENSG00000145423	5.11852	7.78608
239751_at	0.430905	3.54914	2.045e-06	6.94043e-05	LOC100506860	NA	3.82973	3.39882
233717_x_at	-0.88217	5.23544	2.04677e-06	6.94125e-05	NA	NA	4.661	5.54317
222132_s_at	0.464132	7.53291	2.04778e-06	6.94125e-05	AGK	c("ENSG00000006530", "ENSG00000262327")	7.83514	7.371
218895_at	0.608208	5.18224	2.06078e-06	6.97548e-05	GPATCH3	ENSG00000198746	5.57828	4.97008
1566163_at	-1.41632	5.18927	2.06164e-06	6.97548e-05	NA	NA	4.26702	5.68334
1558688_at	0.366423	7.72303	2.0617e-06	6.97548e-05	LOC441461	ENSG00000255145	7.96163	7.59521
218642_s_at	-1.43846	7.96797	2.06554e-06	6.98412e-05	CHCHD7	ENSG00000170791	7.0313	8.46976
239243_at	-0.931247	9.20537	2.06759e-06	6.98531e-05	ZNF638	ENSG00000075292	8.59898	9.53023
1555021_a_at	0.378191	4.1127	2.06844e-06	6.98531e-05	SCARF1	ENSG00000074660	4.35897	3.98078
203349_s_at	1.335	8.6981	2.07188e-06	6.9926e-05	ETV5	ENSG00000244405	9.5674	8.2324
208039_at	0.305487	4.26326	2.07593e-06	7.00193e-05	SLC9A2	ENSG00000115616	4.46218	4.15669
238403_at	0.239425	3.24323	2.07894e-06	7.00776e-05	NA	NA	3.39914	3.15971
216587_s_at	0.586654	4.23297	2.09158e-06	7.04602e-05	FZD8	ENSG00000177283	4.61498	4.02832
232367_x_at	0.470996	5.28591	2.101e-06	7.07339e-05	ZNF598	ENSG00000167962	5.59261	5.12161
237766_at	0.44859	4.84711	2.10875e-06	7.09515e-05	ATP9B	c("ENSG00000166377", "ENSG00000262782")	5.13921	4.69062
240140_s_at	0.268218	3.07792	2.11101e-06	7.09836e-05	LRIG1	ENSG00000144749	3.25257	2.98435
224868_at	0.542374	4.41663	2.11798e-06	7.11744e-05	ZDHHC5	ENSG00000156599	4.7698	4.22743
220181_x_at	0.351335	5.40955	2.12572e-06	7.13904e-05	SLC30A5	ENSG00000145740	5.63832	5.28699
212729_at	0.759261	4.66819	2.12884e-06	7.14514e-05	DLG3	ENSG00000082458	5.16259	4.40333
1569962_at	-0.533236	5.09723	2.1337e-06	7.15707e-05	NA	NA	4.75001	5.28324
228501_at	-2.43661	7.742	2.14504e-06	7.1907e-05	GALNT15	ENSG00000131386	6.15537	8.59198
213213_at	-0.951004	7.21152	2.14958e-06	7.2015e-05	DIDO1	ENSG00000101191	6.59226	7.54327
212848_s_at	-1.45177	8.43997	2.15151e-06	7.20355e-05	NA	NA	7.49463	8.9464
224730_at	0.984548	7.21378	2.15561e-06	7.21286e-05	DCAF7	ENSG00000136485	7.85488	6.87034
213606_s_at	1.30856	4.01152	2.15814e-06	7.21689e-05	ARHGDIA	ENSG00000141522	4.86361	3.55505
204986_s_at	0.675245	5.31007	2.16718e-06	7.2427e-05	TAOK2	ENSG00000149930	5.74976	5.07452
1552501_a_at	0.327326	4.47345	2.16869e-06	7.24332e-05	GPBAR1	ENSG00000179921	4.68659	4.35926
221672_s_at	0.4418	4.45308	2.1727e-06	7.25229e-05	TRAPPC9	ENSG00000167632	4.74077	4.29897
1559795_at	0.408421	5.26094	2.18262e-06	7.28093e-05	NA	NA	5.52689	5.11847
AFFX-PheX-M_at	-1.29212	6.7037	2.18426e-06	7.28198e-05	NA	NA	5.86232	7.15444
1558698_at	-0.827044	6.65124	2.1892e-06	7.29399e-05	ZNF264	ENSG00000083844	6.1127	6.93975
1554616_at	0.428466	4.04789	2.19167e-06	7.29779e-05	SERPINB8	ENSG00000166401	4.32689	3.89842
212288_at	-0.887445	9.02977	2.1964e-06	7.30885e-05	FNBP1	ENSG00000187239	8.4519	9.33935
234116_at	0.302409	3.44949	2.19779e-06	7.30885e-05	GJD4	ENSG00000177291	3.6464	3.34399
1555515_a_at	0.303309	3.10235	2.199e-06	7.30885e-05	FAM189B	c("ENSG00000160767", "ENSG00000262666")	3.29985	2.99655
240383_at	-1.21292	9.48712	2.2034e-06	7.31902e-05	UBE2D3	ENSG00000109332	8.69732	9.91023
222294_s_at	-1.24263	5.16478	2.21053e-06	7.33823e-05	RAB27A	ENSG00000069974	4.35562	5.59825
211503_s_at	0.476171	8.85511	2.21478e-06	7.3479e-05	RAB14	ENSG00000119396	9.16517	8.689
219799_s_at	0.679456	5.04721	2.21922e-06	7.35816e-05	DHRS9	ENSG00000073737	5.48965	4.81019
243045_at	0.420102	4.05816	2.22173e-06	7.36199e-05	SMYD1	ENSG00000115593	4.33172	3.91162
1560259_at	-0.92864	5.86948	2.22681e-06	7.37437e-05	NA	NA	5.26478	6.19342
230470_at	0.358291	4.58539	2.24971e-06	7.44327e-05	DSCR9	ENSG00000230366	4.81869	4.4604
225183_at	-0.500095	8.69916	2.25034e-06	7.44327e-05	C16orf72	ENSG00000182831	8.37351	8.87361
211136_s_at	0.92884	7.48078	2.25276e-06	7.44677e-05	CLPTM1	ENSG00000104853	8.0856	7.15676
215756_at	0.279909	3.84375	2.2543e-06	7.44736e-05	LOC730227	ENSG00000233791	4.02602	3.74611
204768_s_at	1.65477	5.51956	2.26035e-06	7.46282e-05	FEN1	ENSG00000168496	6.59709	4.94231
243463_s_at	-1.19211	6.95927	2.26617e-06	7.47753e-05	RIT1	ENSG00000143622	6.18302	7.37512
232835_at	-0.722378	6.55943	2.2705e-06	7.48731e-05	NA	NA	6.08905	6.81143
229079_at	0.351051	4.00447	2.27309e-06	7.49135e-05	EHMT2	c("ENSG00000204371", "ENSG00000227333", "ENSG00000224143", "ENSG00000206376", "ENSG00000238134", "ENSG00000236759", "ENSG00000232045")	4.23306	3.88201
226173_at	0.480867	6.17798	2.27472e-06	7.49219e-05	TBC1D25	ENSG00000068354	6.49111	6.01024
203885_at	-0.724659	8.14685	2.27633e-06	7.49296e-05	RAB21	ENSG00000080371	7.67498	8.39964
205209_at	0.701769	6.20265	2.28295e-06	7.50396e-05	ACVR1B	ENSG00000135503	6.65961	5.95784
221655_x_at	0.461391	4.47201	2.28335e-06	7.50396e-05	EPS8L1	c("ENSG00000131037", "ENSG00000263295", "ENSG00000262092", "ENSG00000262287", "ENSG00000262835", "ENSG00000262467", "ENSG00000262225", "ENSG00000262878", "ENSG00000262430")	4.77245	4.31106
204710_s_at	0.541875	8.96138	2.28379e-06	7.50396e-05	WIPI2	ENSG00000157954	9.31423	8.77236
1562945_at	0.276791	3.07528	2.28895e-06	7.5164e-05	NA	NA	3.25552	2.97873
236790_s_at	0.254147	3.24074	2.29252e-06	7.52362e-05	MAPT-AS1	NA	3.40624	3.15209
232430_at	0.343035	3.39144	2.29763e-06	7.53586e-05	LOC148696	NA	3.61481	3.27177
1553444_a_at	0.383499	4.93588	2.30448e-06	7.55329e-05	C1orf127	ENSG00000175262	5.1856	4.8021
226425_at	-1.22715	8.57548	2.3057e-06	7.55329e-05	CLIP4	ENSG00000115295	7.77641	9.00356
200782_at	-1.19784	10.5445	2.31224e-06	7.57016e-05	ANXA5	ENSG00000164111	9.76455	10.9624
225309_at	0.771026	7.05063	2.31664e-06	7.58004e-05	PHF5A	ENSG00000100410	7.55269	6.78167
210582_s_at	-1.08441	6.49551	2.32788e-06	7.604e-05	LIMK2	ENSG00000182541	5.78938	6.87379
224174_at	0.303454	4.26777	2.32794e-06	7.604e-05	TTTY11	ENSG00000180910	4.46537	4.16192
218996_at	0.866669	6.74194	2.32814e-06	7.604e-05	TFPT	c("ENSG00000105619", "ENSG00000262229", "ENSG00000262367", "ENSG00000263121", "ENSG00000263170", "ENSG00000262570", "ENSG00000262825", "ENSG00000262443", "ENSG00000261861")	7.30628	6.43961
203088_at	-1.8041	6.26797	2.33597e-06	7.61553e-05	FBLN5	ENSG00000140092	5.09321	6.89731
214214_s_at	1.11625	8.85982	2.33646e-06	7.61553e-05	C1QBP	ENSG00000108561	9.58668	8.47043
205007_s_at	0.699324	4.69957	2.33663e-06	7.61553e-05	CIB2	ENSG00000136425	5.15495	4.45562
218727_at	1.01814	5.51033	2.33724e-06	7.61553e-05	SLC38A7	ENSG00000103042	6.17331	5.15516
1565672_at	0.87659	5.12805	2.34521e-06	7.63513e-05	NA	NA	5.69885	4.82226
232495_x_at	0.541154	5.18891	2.34605e-06	7.63513e-05	NA	NA	5.54129	5.00013
213210_at	0.527672	3.82041	2.34919e-06	7.64082e-05	TAF6L	ENSG00000162227	4.16401	3.63634
35148_at	0.340528	4.25523	2.36581e-06	7.6903e-05	TJP3	ENSG00000105289	4.47697	4.13644
242015_x_at	0.484126	4.31645	2.37126e-06	7.70342e-05	APEH	ENSG00000164062	4.63169	4.14757
243464_at	0.226936	3.01087	2.3756e-06	7.71295e-05	NA	NA	3.15864	2.93171
225986_x_at	0.352361	6.83457	2.38164e-06	7.72795e-05	CPSF2	ENSG00000165934	7.06402	6.71166
228701_at	0.676907	3.76626	2.38401e-06	7.73107e-05	C8orf46	ENSG00000169085	4.20703	3.53013
1564783_x_at	0.259362	3.12198	2.38686e-06	7.73572e-05	OFCC1	NA	3.29087	3.0315
236844_at	0.35106	3.4158	2.39838e-06	7.76472e-05	DHX30	ENSG00000132153	3.6444	3.29334
243013_at	-0.632715	5.65819	2.39871e-06	7.76472e-05	NA	NA	5.24619	5.8789
204177_s_at	0.566756	7.38501	2.40122e-06	7.76472e-05	KLHL20	ENSG00000076321	7.75406	7.1873
1566775_at	0.44801	4.42717	2.40149e-06	7.76472e-05	DNAH1	ENSG00000114841	4.7189	4.27089
201511_at	0.467321	7.75914	2.40879e-06	7.78372e-05	AAMP	ENSG00000127837	8.06345	7.59612
234492_at	-1.26349	5.56373	2.41799e-06	7.80882e-05	NA	NA	4.74099	6.00449
237896_at	0.316327	3.21113	2.42169e-06	7.81617e-05	NODAL	ENSG00000156574	3.41711	3.10078
235959_at	-1.33261	6.93557	2.42938e-06	7.83519e-05	NA	NA	6.06782	7.40044
1555230_a_at	0.861595	3.38482	2.43045e-06	7.83519e-05	KCNIP2	ENSG00000120049	3.94586	3.08427
1556274_at	0.303036	4.53347	2.44019e-06	7.86195e-05	NA	NA	4.7308	4.42776
226960_at	0.292409	4.2369	2.45028e-06	7.88982e-05	CXCL17	ENSG00000189377	4.42731	4.1349
210512_s_at	-1.9243	11.0535	2.46022e-06	7.91717e-05	VEGFA	ENSG00000112715	9.80043	11.7247
221746_at	0.643301	7.5277	2.46991e-06	7.94365e-05	UBL4A	ENSG00000102178	7.94659	7.30329
233376_at	-0.942194	6.06098	2.50372e-06	8.04768e-05	NA	NA	5.44746	6.38966
1560220_a_at	0.205873	3.20804	2.50764e-06	8.05554e-05	CBY1	ENSG00000100211	3.3421	3.13623
223727_at	1.28172	6.33051	2.51226e-06	8.06563e-05	KCNIP2	ENSG00000120049	7.16512	5.8834
222171_s_at	-1.25173	5.93045	2.51386e-06	8.06595e-05	PKNOX2	ENSG00000165495	5.11537	6.3671
220811_at	0.294927	3.49648	2.51531e-06	8.06595e-05	PRG3	ENSG00000156575	3.68852	3.3936
212939_at	0.22669	3.41	2.5196e-06	8.07497e-05	COL6A1	ENSG00000142156	3.55761	3.33092
235993_at	0.373092	3.94334	2.52373e-06	8.08348e-05	PSMF1	ENSG00000125818	4.18628	3.81319
206816_s_at	-0.422321	5.02752	2.53065e-06	8.09945e-05	SPAG8	ENSG00000137098	4.75252	5.17484
244691_at	-1.20836	5.0462	2.53168e-06	8.09945e-05	SETD5	ENSG00000168137	4.25935	5.46772
218280_x_at	-1.24273	7.88605	2.53586e-06	8.10806e-05	NA	NA	7.07683	8.31956
244403_at	2.67761	6.51235	2.54024e-06	8.11735e-05	CRB1	ENSG00000134376	8.25591	5.5783
1565817_at	0.599456	3.73023	2.54508e-06	8.1257e-05	IKZF1	ENSG00000185811	4.12057	3.52111
203723_at	-1.71006	8.49055	2.54583e-06	8.1257e-05	ITPKB	ENSG00000143772	7.37702	9.08708
239602_at	0.415217	3.98058	2.57561e-06	8.21479e-05	NA	NA	4.25096	3.83574
240343_at	0.290242	3.05799	2.57732e-06	8.21479e-05	NA	NA	3.24699	2.95675
243513_at	0.340859	4.29056	2.5806e-06	8.21479e-05	NA	NA	4.51251	4.17165
211541_s_at	0.374909	4.47672	2.58221e-06	8.21479e-05	DYRK1A	ENSG00000157540	4.72085	4.34594
206428_s_at	0.302074	3.38397	2.5842e-06	8.21479e-05	ZNF143	ENSG00000166478	3.58067	3.2786
231695_at	-0.890537	5.96755	2.58425e-06	8.21479e-05	NA	NA	5.38767	6.2782
1552854_a_at	0.321108	3.49548	2.58426e-06	8.21479e-05	VWA5B1	ENSG00000158816	3.70458	3.38347
206063_x_at	0.379364	6.32197	2.58589e-06	8.21519e-05	NA	NA	6.569	6.18964
1563005_at	0.366617	4.56173	2.60034e-06	8.25629e-05	NA	NA	4.80045	4.43384
202397_at	1.00356	7.31709	2.6049e-06	8.26114e-05	NA	NA	7.97058	6.96702
214878_at	-0.663564	3.97627	2.605e-06	8.26114e-05	ZNF37A	ENSG00000075407	3.54418	4.20774
207701_at	0.267657	3.68677	2.6064e-06	8.26114e-05	C22orf24	ENSG00000128254	3.86106	3.5934
202574_s_at	0.894309	6.31934	2.60837e-06	8.26262e-05	CSNK1G2	ENSG00000133275	6.90168	6.00737
210360_s_at	0.345833	3.06771	2.61217e-06	8.26985e-05	MTSS1	ENSG00000170873	3.29291	2.94707
235663_at	0.465952	4.99209	2.62616e-06	8.30775e-05	NA	NA	5.2955	4.82955
235845_at	0.641844	3.59729	2.62718e-06	8.30775e-05	SP5	ENSG00000204335	4.01524	3.37339
221401_at	0.308823	3.3175	2.63522e-06	8.32835e-05	CACNG5	ENSG00000075429	3.5186	3.20977
217684_at	0.298468	3.27127	2.65808e-06	8.39577e-05	TYMS	ENSG00000176890	3.46562	3.16716
1556956_at	0.292106	3.99777	2.67266e-06	8.42831e-05	KCP	NA	4.18797	3.89587
240493_at	0.280618	4.19179	2.673e-06	8.42831e-05	NA	NA	4.37451	4.0939
1554652_s_at	0.380388	3.56425	2.67301e-06	8.42831e-05	MAST4	ENSG00000069020	3.81195	3.43156
222228_s_at	0.553876	5.32224	2.67708e-06	8.43581e-05	ALKBH4	ENSG00000160993	5.6829	5.12903
210711_at	-1.21697	6.90126	2.67848e-06	8.43581e-05	LINC00260	NA	6.10882	7.32579
1556586_x_at	0.329449	4.75988	2.69086e-06	8.46994e-05	NA	NA	4.97441	4.64496
206468_s_at	0.949502	5.99015	2.70999e-06	8.52523e-05	METTL13	ENSG00000010165	6.60844	5.65893
215788_at	0.365587	5.50735	2.71256e-06	8.52841e-05	NA	NA	5.74541	5.37982
203483_at	0.392739	3.75305	2.7227e-06	8.55538e-05	NA	NA	4.00879	3.61605
1556856_at	0.258231	3.11806	2.7325e-06	8.58123e-05	NA	NA	3.28621	3.02798
229800_at	-1.53541	10.3809	2.73908e-06	8.59689e-05	DCLK1	ENSG00000133083	9.38109	10.9165
230810_at	0.398735	4.23144	2.74063e-06	8.59689e-05	JMJD4	ENSG00000081692	4.49108	4.09235
223943_s_at	0.35284	4.0979	2.76432e-06	8.66231e-05	GNG2	ENSG00000186469	4.32766	3.97481
207968_s_at	1.07076	4.76898	2.76465e-06	8.66231e-05	MEF2C	ENSG00000081189	5.46622	4.39546
220366_at	0.255163	3.94702	2.78289e-06	8.71446e-05	ELSPBP1	ENSG00000169393	4.11318	3.85801
224902_at	0.94476	8.22865	2.79188e-06	8.73762e-05	PDPR	ENSG00000090857	8.84384	7.89908
219906_at	-0.643632	7.17743	2.80339e-06	8.76862e-05	EBLN2	ENSG00000255423	6.75832	7.40196
208435_s_at	0.367424	4.01162	2.81431e-06	8.79775e-05	AQP6	ENSG00000086159	4.25088	3.88345
1558673_s_at	0.507175	3.69117	2.81867e-06	8.80633e-05	ZNF77	ENSG00000175691	4.02142	3.51424
241385_at	-1.25808	6.7988	2.827e-06	8.8273e-05	LARP7	ENSG00000174720	5.97958	7.23766
232066_x_at	0.505964	4.22554	2.82978e-06	8.83096e-05	CTBP1-AS1	ENSG00000196810	4.555	4.04904
234377_at	0.242253	2.86581	2.83295e-06	8.83579e-05	IL23A	ENSG00000110944	3.02356	2.78131
218540_at	0.653023	7.12201	2.8425e-06	8.85997e-05	THTPA	c("ENSG00000259431", "ENSG00000157306")	7.54724	6.89421
225346_at	-0.712132	7.16337	2.84394e-06	8.85997e-05	MTERFD3	ENSG00000120832	6.69966	7.41179
218169_at	0.619129	6.58227	2.85014e-06	8.87422e-05	VAC14	ENSG00000103043	6.98543	6.3663
234386_s_at	0.292805	3.69929	2.85433e-06	8.88221e-05	NA	NA	3.88995	3.59714
244512_at	-0.845161	4.88238	2.85812e-06	8.88896e-05	NA	NA	4.33204	5.1772
220419_s_at	-0.749345	7.62183	2.86194e-06	8.89577e-05	USP25	ENSG00000155313	7.13389	7.88323
208214_at	0.260778	3.10618	2.87346e-06	8.92106e-05	ADRB1	ENSG00000043591	3.27599	3.01521
206483_at	-1.25893	5.76682	2.87735e-06	8.92106e-05	LRRC6	ENSG00000129295	4.94705	6.20598
243003_at	-0.89604	7.69724	2.87766e-06	8.92106e-05	NA	NA	7.11377	8.00981
223444_at	-0.760185	6.86137	2.87992e-06	8.92106e-05	SENP7	ENSG00000138468	6.36637	7.12655
224254_x_at	-0.872272	8.90196	2.88057e-06	8.92106e-05	NA	NA	8.33397	9.20624
200685_at	-0.829147	8.33184	2.88147e-06	8.92106e-05	SRSF11	ENSG00000116754	7.79193	8.62108
241679_at	-1.63449	6.48129	2.88248e-06	8.92106e-05	NA	NA	5.41697	7.05146
219847_at	0.379364	5.50333	2.88446e-06	8.92106e-05	HDAC11	ENSG00000163517	5.75036	5.371
210537_s_at	0.559266	4.15142	2.88476e-06	8.92106e-05	TADA2A	ENSG00000108264	4.51559	3.95632
219326_s_at	0.75503	3.94731	2.88925e-06	8.9299e-05	B3GNT2	ENSG00000170340	4.43896	3.68393
231436_at	0.518394	4.90107	2.89538e-06	8.94379e-05	NA	NA	5.23863	4.72024
218901_at	-1.82754	7.61597	2.91022e-06	8.98453e-05	PLSCR4	ENSG00000114698	6.42595	8.25349
229897_at	0.952432	6.23993	2.91623e-06	8.99801e-05	ZNF641	ENSG00000167528	6.86012	5.90769
213757_at	1.1858	8.56704	2.9259e-06	9.02276e-05	EIF5A	ENSG00000132507	9.3392	8.15339
223917_s_at	0.760751	6.93001	2.93154e-06	9.03036e-05	SLC39A3	ENSG00000141873	7.42538	6.66463
215631_s_at	0.804681	6.8667	2.93167e-06	9.03036e-05	BRMS1	ENSG00000174744	7.39068	6.586
201039_s_at	0.754763	7.61357	2.9642e-06	9.12542e-05	RAD23A	ENSG00000179262	8.10504	7.35028
236342_at	0.280753	3.18341	2.96857e-06	9.13354e-05	NA	NA	3.36622	3.08547
238489_at	-0.469502	5.47193	2.97017e-06	9.13354e-05	PRKAA2	ENSG00000162409	5.1662	5.63571
216550_x_at	-0.822885	7.88293	2.97737e-06	9.15051e-05	ANKRD12	ENSG00000101745	7.3471	8.16998
221966_at	0.385386	5.50188	2.98182e-06	9.15625e-05	GPR137	ENSG00000173264	5.75283	5.36745
204910_s_at	0.310394	3.06102	2.98258e-06	9.15625e-05	TRIM3	ENSG00000110171	3.26313	2.95274
218893_at	0.708028	6.45548	2.98655e-06	9.16326e-05	ISOC2	ENSG00000063241	6.91652	6.20849
240273_at	0.27514	3.33614	2.99776e-06	9.19252e-05	NA	NA	3.51531	3.24017
210376_x_at	0.623889	5.02813	3.00281e-06	9.20134e-05	ELK1	ENSG00000126767	5.43438	4.81049
242828_at	-1.68055	8.46129	3.00401e-06	9.20134e-05	FIGN	ENSG00000182263	7.36698	9.04753
213504_at	0.595954	6.98546	3.00913e-06	9.21189e-05	COPS6	ENSG00000168090	7.37352	6.77757
220601_at	0.35798	3.42825	3.02554e-06	9.25688e-05	C16orf70	ENSG00000125149	3.66136	3.30338
227657_at	-1.57601	6.80476	3.02721e-06	9.25688e-05	RNF150	ENSG00000170153	5.77852	7.35453
215095_at	-0.838985	5.37915	3.03629e-06	9.27546e-05	ESD	ENSG00000139684	4.83283	5.67182
202689_at	0.616259	6.80094	3.03669e-06	9.27546e-05	RBM15B	c("ENSG00000179837", "ENSG00000259956")	7.20223	6.58597
239822_at	-2.16938	5.1845	3.06203e-06	9.34631e-05	LOC100506795	ENSG00000231768	3.77188	5.94126
203866_at	0.474263	4.27717	3.0633e-06	9.34631e-05	NLE1	ENSG00000073536	4.58599	4.11173
213310_at	-1.11689	6.80281	3.06841e-06	9.35667e-05	NA	NA	6.07553	7.19242
204012_s_at	0.942066	6.82322	3.08442e-06	9.40025e-05	LCMT2	ENSG00000168806	7.43666	6.49459
201157_s_at	-0.805129	8.27086	3.10799e-06	9.4668e-05	NMT1	ENSG00000136448	7.74659	8.55172
208889_s_at	0.360614	4.26227	3.11251e-06	9.47033e-05	NCOR2	ENSG00000196498	4.49709	4.13647
226646_at	0.505794	3.81198	3.11261e-06	9.47033e-05	KLF2	ENSG00000127528	4.14134	3.63554
213065_at	-0.593242	7.96051	3.13097e-06	9.52089e-05	ZFC3H1	ENSG00000133858	7.57421	8.16745
1565714_at	0.292751	3.70404	3.13937e-06	9.54114e-05	NA	NA	3.89467	3.60192
215610_at	0.628055	4.06826	3.14816e-06	9.55955e-05	ALG1L2	NA	4.47722	3.84917
243881_at	0.373358	4.6936	3.15148e-06	9.55955e-05	SHC3	ENSG00000148082	4.93671	4.56335
240746_s_at	0.380658	3.7197	3.15236e-06	9.55955e-05	NA	NA	3.96757	3.58691
242448_at	-0.971971	9.02432	3.15242e-06	9.55955e-05	NA	NA	8.3914	9.36337
208380_at	0.309714	3.13629	3.16053e-06	9.57881e-05	LBX1	ENSG00000138136	3.33797	3.02825
216328_at	0.337562	2.89402	3.17011e-06	9.60253e-05	SIGLEC8	ENSG00000105366	3.11383	2.77626
208932_at	0.735102	7.76355	3.17992e-06	9.61841e-05	PPP4C	ENSG00000149923	8.24222	7.50712
244155_x_at	0.246282	3.22522	3.18046e-06	9.61841e-05	TOR2A	ENSG00000160404	3.38559	3.13931
232449_at	-1.45236	5.36897	3.18063e-06	9.61841e-05	BCO2	ENSG00000197580	4.42324	5.87561
236474_at	-1.38417	7.15482	3.19034e-06	9.64239e-05	NA	NA	6.25351	7.63767
211231_x_at	0.36122	4.59179	3.19209e-06	9.64239e-05	CYP4A11	ENSG00000187048	4.827	4.46578
1553778_at	0.303461	4.06796	3.19819e-06	9.65551e-05	WBSCR27	c("ENSG00000165171", "ENSG00000262499")	4.26557	3.9621
227435_at	-0.675812	6.99781	3.21307e-06	9.69506e-05	KIAA2018	ENSG00000176542	6.55775	7.23356
215906_at	0.37823	3.75408	3.2203e-06	9.7091e-05	NA	NA	4.00037	3.62214
207139_at	0.359152	3.58747	3.22199e-06	9.7091e-05	ATP4A	ENSG00000105675	3.82134	3.46219
234611_at	0.317998	4.5982	3.22305e-06	9.7091e-05	LGALS8-AS1	ENSG00000223776	4.80527	4.48727
202500_at	-1.25887	8.27902	3.23793e-06	9.74857e-05	DNAJB2	ENSG00000135924	7.45929	8.71816
223009_at	0.630023	9.13211	3.24434e-06	9.76249e-05	LAMTOR1	ENSG00000149357	9.54236	8.91233
243120_at	0.296714	3.47767	3.25571e-06	9.79058e-05	NA	NA	3.67087	3.37416
1560430_at	0.361043	4.7272	3.25726e-06	9.79058e-05	NKPD1	ENSG00000179846	4.9623	4.60125
233799_at	1.22148	5.87131	3.27254e-06	9.83019e-05	NA	NA	6.66669	5.44521
230649_at	0.323236	3.98862	3.27403e-06	9.83019e-05	C1orf86	ENSG00000162585	4.1991	3.87587
211803_at	0.290214	3.22631	3.28311e-06	9.85205e-05	CDK2	ENSG00000123374	3.41528	3.12507
215822_x_at	0.41576	5.00727	3.28677e-06	9.85633e-05	MYT1	ENSG00000196132	5.278	4.86224
225449_at	0.401993	5.4804	3.28815e-06	9.85633e-05	RDH13	c("ENSG00000160439", "ENSG00000261975", "ENSG00000262982", "ENSG00000262348", "ENSG00000262110", "ENSG00000262163", "ENSG00000262207", "ENSG00000263258", "ENSG00000262244")	5.74216	5.34016
223589_at	0.750613	5.37647	3.29252e-06	9.86402e-05	ZNF416	ENSG00000083817	5.86524	5.11463
212084_at	0.48817	5.70715	3.29856e-06	9.8767e-05	TEX261	ENSG00000144043	6.02503	5.53686
217261_at	0.279571	3.57945	3.30103e-06	9.8787e-05	NA	NA	3.76149	3.48192
1562898_at	-0.695887	4.38047	3.31029e-06	9.90099e-05	NA	NA	3.92733	4.62322
236925_at	0.195956	2.85525	3.31476e-06	9.90895e-05	LOC100507568	ENSG00000236914	2.98285	2.78689
219408_at	0.841521	5.93985	3.31762e-06	9.91206e-05	PRMT7	ENSG00000132600	6.48782	5.6463
230578_at	-1.05057	5.94575	3.32016e-06	9.91423e-05	NA	NA	5.26166	6.31222
202767_at	1.21495	6.76889	3.32459e-06	9.91928e-05	ACP2	ENSG00000134575	7.56002	6.34507
230324_at	-0.915549	4.67596	3.32562e-06	9.91928e-05	NA	NA	4.07979	4.99534
239042_at	0.987966	6.26403	3.32729e-06	9.91928e-05	TSR1	ENSG00000167721	6.90736	5.91939
1569312_at	-1.22713	7.77397	3.35247e-06	9.9889e-05	NA	NA	6.97491	8.20204
220501_at	0.369708	4.02128	3.35489e-06	9.99066e-05	ACTL7A	ENSG00000187003	4.26202	3.89231
235582_at	0.271988	4.0423	3.35939e-06	9.99861e-05	E2F2	ENSG00000007968	4.21941	3.94742
228105_at	-0.862544	8.17193	3.36135e-06	9.999e-05	NA	NA	7.61027	8.47281
229733_s_at	1.57959	7.02086	3.36683e-06	0.000100086	NA	NA	8.04942	6.46984
241998_at	2.59983	6.3439	3.36823e-06	0.000100086	C2orf80	ENSG00000188674	8.03682	5.43699
236084_at	0.305372	3.54557	3.37202e-06	0.000100144	NA	NA	3.74442	3.43905
1553274_a_at	-1.45267	6.39646	3.37998e-06	0.000100326	SNRNP48	ENSG00000168566	5.45053	6.9032
222130_s_at	0.672505	6.20565	3.38929e-06	0.000100504	FTSJ2	ENSG00000122687	6.64356	5.97106
217407_x_at	0.488306	6.34751	3.38964e-06	0.000100504	PPIL2	ENSG00000100023	6.66547	6.17717
235481_at	0.255132	2.73281	3.3982e-06	0.000100703	COMMD10	ENSG00000145781	2.89895	2.64381
236569_at	0.343251	5.05413	3.4053e-06	0.000100811	NA	NA	5.27764	4.93439
204379_s_at	-2.13362	8.5415	3.40553e-06	0.000100811	FGFR3	ENSG00000068078	7.15217	9.28579
218389_s_at	0.930893	7.68376	3.41393e-06	0.000101005	APH1A	c("ENSG00000117362", "ENSG00000266334")	8.28992	7.35903
218993_at	0.772109	6.73229	3.42542e-06	0.00010129	RNMTL1	ENSG00000171861	7.23506	6.46295
214748_at	-1.39815	7.51547	3.4326e-06	0.000101447	N4BP2L2	ENSG00000244754	6.60505	8.0032
1555390_at	0.338328	3.38246	3.4415e-06	0.000101655	NOP9	ENSG00000196943	3.60277	3.26444
227205_at	-0.836197	8.2249	3.4542e-06	0.000101975	TAF1	ENSG00000147133	7.6804	8.5166
212107_s_at	1.12251	6.65494	3.4619e-06	0.000102147	DHX9	ENSG00000135829	7.38587	6.26337
222164_at	-1.62789	7.50718	3.46462e-06	0.000102173	FGFR1	ENSG00000077782	6.44716	8.07505
227709_at	-1.08172	6.2723	3.4684e-06	0.000102201	TPT1-AS1	ENSG00000170919	5.56792	6.64964
215574_at	-1.3273	6.60795	3.46931e-06	0.000102201	NA	NA	5.74366	7.07096
1553163_at	0.308252	4.3951	3.47716e-06	0.000102377	ADPRHL1	ENSG00000153531	4.59582	4.28757
211453_s_at	0.655985	4.26269	3.4792e-06	0.000102382	AKT2	ENSG00000105221	4.68984	4.03386
1552940_at	0.25177	2.94348	3.48505e-06	0.000102486	TEDDM1	ENSG00000203730	3.10743	2.85566
1563809_a_at	0.287098	4.63201	3.48648e-06	0.000102486	MCF2L	ENSG00000126217	4.81895	4.53186
232102_at	-0.702726	4.05733	3.49249e-06	0.000102607	METTL6	ENSG00000206562	3.59974	4.30247
243486_at	0.387441	3.59898	3.49634e-06	0.000102665	NA	NA	3.85127	3.46382
1561579_at	0.332723	3.67592	3.52581e-06	0.000103475	LOC728445	NA	3.89257	3.55985
239001_at	-1.81338	6.32523	3.54396e-06	0.000103952	MGST1	ENSG00000008394	5.14443	6.95781
217951_s_at	-0.825322	5.55605	3.55575e-06	0.000104242	PHF3	ENSG00000118482	5.01863	5.84395
1564656_at	-0.503746	3.28829	3.56923e-06	0.000104581	NA	NA	2.96027	3.46402
226300_at	0.735717	7.65021	3.57334e-06	0.000104599	MED19	ENSG00000156603	8.12928	7.39357
222437_s_at	0.629979	9.65784	3.57368e-06	0.000104599	NA	NA	10.0681	9.43808
204856_at	0.350534	4.98744	3.58185e-06	0.000104782	B3GNT3	ENSG00000179913	5.2157	4.86516
211962_s_at	-1.19795	10.0103	3.58762e-06	0.000104895	ZFP36L1	ENSG00000185650	9.23022	10.4282
210545_at	0.306596	3.80297	3.5902e-06	0.000104914	ITSN2	ENSG00000198399	4.00261	3.69601
234927_s_at	0.335256	4.20155	3.60396e-06	0.000105234	MAGIX	ENSG00000017621	4.41986	4.0846
242226_at	0.305825	3.23272	3.605e-06	0.000105234	LOC100288079	ENSG00000261024	3.43186	3.12604
217406_at	0.245325	3.72335	3.61704e-06	0.000105529	NA	NA	3.88309	3.63777
1558174_at	0.366496	4.24811	3.61897e-06	0.000105529	FAM43A	ENSG00000185112	4.48676	4.12026
202676_x_at	0.571172	7.2797	3.62533e-06	0.000105658	FASTK	ENSG00000164896	7.65162	7.08045
222161_at	-1.94193	5.08427	3.63596e-06	0.000105912	NAALAD2	ENSG00000077616	3.81976	5.76169
232841_at	0.375074	5.54173	3.63841e-06	0.000105926	NA	NA	5.78597	5.41089
1570388_a_at	0.208685	2.72745	3.64542e-06	0.000106058	LOC440896	NA	2.86334	2.65465
244853_at	0.293304	3.13991	3.64681e-06	0.000106058	NA	NA	3.33089	3.03759
1554173_at	0.256036	5.79341	3.64938e-06	0.000106076	CD300LB	ENSG00000178789	5.96013	5.7041
241387_at	-0.743267	7.16141	3.65377e-06	0.000106148	NA	NA	6.67743	7.42069
209941_at	0.866539	4.91119	3.6588e-06	0.000106206	RIPK1	ENSG00000137275	5.47545	4.60891
1570420_at	0.32573	5.22815	3.65966e-06	0.000106206	STXBP2	ENSG00000076944	5.44025	5.11452
209093_s_at	0.857087	6.39863	3.68068e-06	0.000106759	NA	NA	6.95674	6.09965
223420_at	0.760574	6.85297	3.68687e-06	0.000106847	DNAJC14	ENSG00000135392	7.34822	6.58765
210596_at	-0.779032	6.62896	3.68761e-06	0.000106847	MAGT1	ENSG00000102158	6.12168	6.90071
32836_at	0.564524	8.00772	3.69914e-06	0.000107124	AGPAT1	c("ENSG00000204310", "ENSG00000228892", "ENSG00000227642", "ENSG00000206324", "ENSG00000235758", "ENSG00000226467", "ENSG00000236873")	8.37531	7.81079
222425_s_at	0.569412	7.02594	3.72105e-06	0.000107702	POLDIP2	NA	7.39672	6.82731
216932_at	0.32914	4.0935	3.73251e-06	0.000107976	NA	NA	4.30783	3.97869
223355_at	0.555438	4.97445	3.73997e-06	0.000108114	ALG1	ENSG00000033011	5.33614	4.7807
1555785_a_at	-1.37777	4.42809	3.74123e-06	0.000108114	XRN1	ENSG00000114127	3.53094	4.90871
234912_at	0.406319	4.21867	3.7456e-06	0.000108183	DKFZP547L112	NA	4.48325	4.07693
230102_at	1.4093	7.2383	3.74833e-06	0.000108205	ETV5	ENSG00000244405	8.15598	6.74668
234449_at	0.328352	3.65613	3.76352e-06	0.000108586	NA	NA	3.86994	3.54159
238373_at	0.357862	3.67321	3.76696e-06	0.000108628	H1FNT	ENSG00000187166	3.90623	3.54837
240399_at	-1.0675	8.05632	3.77404e-06	0.000108775	NA	NA	7.36121	8.42871
218278_at	0.519023	6.88302	3.78539e-06	0.000108962	WDR74	ENSG00000133316	7.22099	6.70197
222190_s_at	0.536486	6.01547	3.78605e-06	0.000108962	C16orf58	ENSG00000140688	6.36481	5.82833
65086_at	0.369503	6.05588	3.78652e-06	0.000108962	YIPF2	ENSG00000130733	6.29648	5.92698
212046_x_at	0.401616	7.70039	3.79094e-06	0.000108964	MAPK3	ENSG00000102882	7.96191	7.56029
232584_at	-2.1405	5.98354	3.79448e-06	0.000108964	NA	NA	4.58972	6.73022
213468_at	0.608477	5.37367	3.79673e-06	0.000108964	ERCC2	ENSG00000104884	5.76989	5.16141
210073_at	-1.59859	7.10273	3.79699e-06	0.000108964	ST8SIA1	ENSG00000111728	6.06179	7.66038
1552332_at	0.391126	5.45391	3.79829e-06	0.000108964	TRIOBP	ENSG00000100106	5.7086	5.31747
205634_x_at	0.539501	5.53344	3.79853e-06	0.000108964	NA	NA	5.88474	5.34524
1569415_at	0.400224	5.14741	3.80638e-06	0.000109131	NA	NA	5.40802	5.0078
220346_at	-1.18698	6.45343	3.81757e-06	0.000109374	MTHFD2L	ENSG00000163738	5.68051	6.86749
244379_at	0.309881	4.13171	3.81885e-06	0.000109374	NA	NA	4.33349	4.02361
206966_s_at	0.682641	6.12984	3.82484e-06	0.000109489	KLF12	ENSG00000118922	6.57435	5.89171
236266_at	-1.19316	5.4997	3.82815e-06	0.000109526	RORA	ENSG00000069667	4.72276	5.91592
217592_at	0.485101	4.06765	3.83353e-06	0.000109622	ZSWIM1	ENSG00000168612	4.38353	3.89843
243557_at	-0.639402	3.71415	3.83586e-06	0.000109632	NA	NA	3.29779	3.93719
241239_at	0.332367	3.17353	3.84827e-06	0.000109869	EPN2-IT1	ENSG00000072134	3.38995	3.05758
201530_x_at	0.951376	10.9532	3.849e-06	0.000109869	NA	NA	11.5727	10.6213
220828_s_at	-0.576791	4.51013	3.8518e-06	0.000109869	FLJ11292	NA	4.13455	4.71134
213428_s_at	-1.21572	9.7906	3.85257e-06	0.000109869	COL6A1	ENSG00000142156	8.99897	10.2147
233364_s_at	-1.36045	10.0513	3.85421e-06	0.000109869	NA	NA	9.16539	10.5258
223684_s_at	0.599223	5.77213	3.86731e-06	0.000110185	SMUG1	ENSG00000123415	6.16232	5.5631
233807_at	-0.664505	4.51652	3.87425e-06	0.000110325	NA	NA	4.08382	4.74833
205019_s_at	0.750607	5.21756	3.88251e-06	0.000110503	VIPR1	ENSG00000114812	5.70633	4.95572
221357_at	0.303974	4.74641	3.9024e-06	0.000111011	CHRM4	ENSG00000180720	4.94435	4.64038
225507_at	-0.819484	9.68657	3.90796e-06	0.000111063	PNISR	ENSG00000132424	9.15296	9.97244
202349_at	0.67568	7.1585	3.90826e-06	0.000111063	TOR1A	ENSG00000136827	7.59848	6.9228
240551_at	0.5455	3.09327	3.9117e-06	0.000111103	ZBTB45	ENSG00000119574	3.44848	2.90298
227057_at	0.384985	3.51411	3.91647e-06	0.00011118	ARHGAP27	c("ENSG00000159314", "ENSG00000257961")	3.7648	3.37982
216581_at	0.291173	3.3607	3.9189e-06	0.000111191	NA	NA	3.5503	3.25912
232653_at	-1.19683	6.41074	3.93135e-06	0.000111487	NA	NA	5.63141	6.82824
224384_s_at	0.207284	2.85585	3.94703e-06	0.000111873	RNF17	ENSG00000132972	2.99083	2.78355
221077_at	0.260082	4.07505	3.96167e-06	0.00011223	ARMC4	ENSG00000169126	4.2444	3.98432
212411_at	0.841102	8.1396	3.99544e-06	0.000113063	IMP4	ENSG00000136718	8.6873	7.8462
1555393_s_at	0.315944	4.61604	3.99842e-06	0.000113063	C21orf67	ENSG00000183250	4.82177	4.50583
204669_s_at	-0.973593	7.81062	3.99962e-06	0.000113063	RNF24	ENSG00000101236	7.17665	8.15024
208598_s_at	0.620516	8.26072	4e-06	0.000113063	HUWE1	ENSG00000086758	8.66477	8.04426
221452_s_at	0.990815	7.9093	4.00139e-06	0.000113063	TMEM14B	ENSG00000137210	8.55448	7.56366
203479_s_at	-0.606562	6.55618	4.00431e-06	0.000113087	OTUD4	ENSG00000164164	6.16121	6.76778
32402_s_at	0.720843	5.82128	4.0219e-06	0.000113525	SYMPK	ENSG00000125755	6.29066	5.56982
232680_at	0.364561	5.15403	4.05049e-06	0.000114273	HDGFL1	ENSG00000112273	5.39142	5.02686
202067_s_at	-1.33208	5.6135	4.05708e-06	0.000114399	LDLR	ENSG00000130164	4.7461	6.07818
1553533_at	0.297154	3.217	4.06361e-06	0.000114525	JPH1	ENSG00000104369	3.41049	3.11334
229621_x_at	-0.465558	4.5754	4.07076e-06	0.000114667	EBF3	ENSG00000108001	4.27225	4.73781
223380_s_at	-1.30518	7.84944	4.07575e-06	0.000114703	LATS2	ENSG00000150457	6.99956	8.30474
226412_at	-1.07067	8.12065	4.07624e-06	0.000114703	PNISR	ENSG00000132424	7.42347	8.49413
224559_at	-1.03415	10.5926	4.07847e-06	0.000114707	MALAT1	ENSG00000251562	9.91919	10.9533
218391_at	0.709248	7.90844	4.08948e-06	0.000114957	SNF8	ENSG00000159210	8.37027	7.66102
1558969_a_at	-0.499782	4.91559	4.09503e-06	0.000115038	RPL32P3	ENSG00000251474	4.59015	5.08993
227804_at	1.40341	4.67585	4.09656e-06	0.000115038	TLCD1	ENSG00000160606	5.5897	4.18629
224096_at	0.309568	4.51308	4.09966e-06	0.000115066	MIR4755	ENSG00000264616	4.71466	4.40509
217039_x_at	0.368049	5.72428	4.10501e-06	0.000115109	ELK2AP	NA	5.96394	5.59589
1570327_at	0.179985	2.97791	4.10695e-06	0.000115109	C20orf62	NA	3.09511	2.91513
1556479_at	0.368845	4.75683	4.1075e-06	0.000115109	NA	NA	4.99701	4.62816
1552510_at	0.318995	6.42602	4.11199e-06	0.000115176	SLC34A3	ENSG00000198569	6.63373	6.31474
216083_s_at	0.320279	4.29789	4.11603e-06	0.00011523	NEU3	ENSG00000162139	4.50644	4.18616
234276_at	-0.787011	4.79785	4.11922e-06	0.00011526	NA	NA	4.28538	5.07239
224035_s_at	0.408669	4.347	4.12564e-06	0.000115328	BCL2L13	ENSG00000099968	4.61311	4.20444
201793_x_at	0.545031	5.39726	4.12587e-06	0.000115328	SMG7	ENSG00000116698	5.75216	5.20713
230832_at	0.401168	4.27775	4.13347e-06	0.00011539	RTF1	ENSG00000137815	4.53897	4.13781
232820_s_at	0.362002	3.77529	4.134e-06	0.00011539	GTSF1L	ENSG00000124196	4.01101	3.64901
1553521_at	0.20915	3.0876	4.13441e-06	0.00011539	NA	NA	3.22379	3.01464
227724_at	-1.04007	6.1269	4.14619e-06	0.00011565	LOC728190	ENSG00000223482	5.44965	6.48971
208467_at	0.280707	3.16064	4.14924e-06	0.00011565	KLF12	ENSG00000118922	3.34342	3.06271
222662_at	-1.70372	6.62899	4.15238e-06	0.00011565	PPP1R3B	ENSG00000173281	5.5196	7.22331
1560100_at	1.1554	4.45915	4.15431e-06	0.00011565	DLX1	ENSG00000144355	5.2115	4.0561
219062_s_at	-0.932789	7.00581	4.15576e-06	0.00011565	ZCCHC2	ENSG00000141664	6.39841	7.3312
207650_x_at	0.420104	5.49743	4.15641e-06	0.00011565	PTGER1	ENSG00000160951	5.77099	5.35088
228023_x_at	-0.691281	8.10236	4.16801e-06	0.000115914	NA	NA	7.65223	8.34351
238173_at	0.386747	3.54403	4.17275e-06	0.000115957	TCEA2	ENSG00000171703	3.79586	3.40911
232031_s_at	-0.675768	4.93958	4.17381e-06	0.000115957	EPG5	ENSG00000152223	4.49954	5.17531
239160_at	0.552152	4.64235	4.18128e-06	0.000116106	NA	NA	5.00189	4.44974
219207_at	0.492563	4.39765	4.20043e-06	0.000116578	EDC3	ENSG00000179151	4.71839	4.22582
1557240_a_at	-1.18637	5.92304	4.22027e-06	0.000117025	NA	NA	5.15052	6.33689
204435_at	-1.06746	7.66852	4.22081e-06	0.000117025	NUPL1	ENSG00000139496	6.97343	8.04089
222610_s_at	-0.85388	6.55388	4.22465e-06	0.000117072	S100PBP	ENSG00000116497	5.99787	6.85175
211934_x_at	0.889822	8.48218	4.2274e-06	0.000117089	GANAB	ENSG00000089597	9.0616	8.17178
221927_s_at	0.6958	6.13755	4.23059e-06	0.000117118	ABHD11	c("ENSG00000106077", "ENSG00000262947")	6.59063	5.89483
1557780_at	-1.14474	5.36422	4.23719e-06	0.000117211	NA	NA	4.61881	5.76355
225342_at	-1.39304	8.75265	4.23825e-06	0.000117211	NA	NA	7.84555	9.23859
1557538_at	-0.968013	6.47035	4.24146e-06	0.000117223	NA	NA	5.84002	6.80803
200846_s_at	0.902519	8.35992	4.24296e-06	0.000117223	PPP1CA	ENSG00000172531	8.9476	8.04508
205265_s_at	-1.09862	7.24824	4.2464e-06	0.000117227	SPEG	ENSG00000072195	6.53286	7.63148
208578_at	0.268115	3.29147	4.24742e-06	0.000117227	SCN10A	ENSG00000185313	3.46605	3.19794
230283_at	0.626653	4.78455	4.26339e-06	0.000117609	NEURL2	ENSG00000124257	5.19261	4.56595
233761_at	0.346367	3.66058	4.26609e-06	0.000117624	NA	NA	3.88612	3.53975
244167_at	0.284143	3.68861	4.26907e-06	0.000117626	NA	NA	3.87363	3.58949
235870_at	0.298762	3.53808	4.27047e-06	0.000117626	NA	NA	3.73262	3.43386
1555098_a_at	0.430711	3.73595	4.28474e-06	0.00011796	CACNB2	ENSG00000165995	4.01641	3.5857
236375_at	-1.12293	4.45945	4.29439e-06	0.000118166	NA	NA	3.72824	4.85117
1560628_at	0.258468	2.78733	4.30517e-06	0.000118403	NA	NA	2.95563	2.69717
208031_s_at	0.394425	4.35051	4.30992e-06	0.000118474	RFX2	ENSG00000087903	4.60734	4.21292
228663_x_at	0.415584	4.38417	4.31337e-06	0.000118509	FIZ1	ENSG00000179943	4.65479	4.2392
210276_s_at	1.01057	6.51623	4.31636e-06	0.000118532	TRIOBP	ENSG00000100106	7.17428	6.16371
229989_at	0.631828	3.70954	4.32565e-06	0.000118727	FDXACB1	c("ENSG00000255561", "ENSG00000262028")	4.12097	3.48914
235680_at	-1.23758	7.1698	4.32783e-06	0.000118728	NA	NA	6.36393	7.60151
1554050_at	0.409412	5.29253	4.33555e-06	0.00011888	SMPDL3B	ENSG00000130768	5.55912	5.14971
239285_at	-0.805516	6.29254	4.33989e-06	0.000118913	NA	NA	5.76802	6.57354
216013_at	0.213246	2.96869	4.34112e-06	0.000118913	ZXDB	ENSG00000198455	3.10755	2.8943
241064_at	0.280321	3.75878	4.34627e-06	0.000118951	NA	NA	3.94131	3.66099
1553803_at	0.394351	5.96433	4.34684e-06	0.000118951	SPATA32	ENSG00000184361	6.22112	5.82677
211497_x_at	0.373435	3.83297	4.35697e-06	0.000119141	NKX3-1	ENSG00000167034	4.07614	3.7027
[truncated: 16,088 more rows]
