# Supplementary material for: Pax3 expression enhances PDGF-B-induced brainstem gliomagenesis and characterizes a subset of brainstem glioma
Source: Acta Neuropathol Commun. 2014 Oct 21;2:134. doi: 10.1186/s40478-014-0134-6 (PMC4210596; doi:10.1186/s40478-014-0134-6)
Supplement: Additional file 11: Table S6. — Differentially expressed genes between human Brainstem Glioma (Brainstem) and Cerebral Cortex Glioma (Cortical) from pre-treatment biopsy samples, FDR-adjusted p-value < 0.05. [file 40478_2014_134_MOESM11_ESM.xlsx]

## Sheet: Sheet1
ProbeName	GeneName	logFC	AveExpr	Brainstem.mean	Cortical.mean	P.Value	adj.P.Val
A_23_P205428	FOXG1B	6.31315	9.84948	6.51423	12.8274	1.92066e-20	7.89258e-16
A_32_P93584	A_32_P93584	-2.77889	8.32913	9.79722	7.01833	1.81285e-16	3.72478e-12
A_23_P32165	LHX2	4.50046	10.1401	7.76254	12.263	5.15059e-16	7.0551e-12
A_23_P117411	FOXG1B	3.80031	8.52256	6.51485	10.3152	2.36074e-15	2.42525e-11
A_24_P137501	SFRP2	-4.15765	9.86906	12.0656	7.9079	1.74688e-14	1.43569e-10
A_23_P150876	VPS37B	2.90184	12.2295	10.6965	13.5983	3.95035e-14	2.70553e-10
A_24_P934546	SFRP2	-3.91515	10.1579	12.2263	8.31116	8.68477e-14	5.09833e-10
A_23_P320705	CRYGD	-3.57701	9.16443	11.0542	7.47717	1.34033e-13	6.88478e-10
A_24_P118260	ENST00000312710	0.971596	7.45176	6.93846	7.91006	1.73624e-13	7.59693e-10
A_23_P81103	SFRP2	-3.02583	8.64206	10.2406	7.21478	1.84872e-13	7.59693e-10
A_24_P234242	ACADL	-1.21787	7.42488	8.06828	6.85041	2.13448e-13	7.97383e-10
A_32_P127200	DB097529	-1.78508	8.74953	9.69259	7.90751	1.15755e-12	3.84507e-09
A_23_P170626	CHCHD7	-2.03848	12.5636	13.6405	11.602	1.21641e-12	3.84507e-09
A_24_P409760	A_24_P409760	1.5484	7.94768	7.12966	8.67806	2.0224e-12	5.93618e-09
A_23_P78543	AP1M2	0.878889	7.43844	6.97413	7.85301	2.31595e-12	5.98353e-09
A_23_P43095	ZFHX4	2.39079	8.01155	6.74849	9.13928	2.32975e-12	5.98353e-09
A_23_P131215	CRYGD	-2.74543	9.08199	10.5324	7.78698	5.4499e-12	1.31737e-08
A_23_P131428	VAX2	1.95981	7.95579	6.92042	8.88023	6.59313e-12	1.46063e-08
A_23_P107283	HOXB2	-3.61643	9.67905	11.5896	7.97319	6.75348e-12	1.46063e-08
A_23_P338372	NR2E1	3.0682	8.24802	6.62708	9.69528	9.1354e-12	1.87701e-08
A_23_P144796	PDLIM4	3.99294	12.6837	10.5742	14.5672	1.03943e-11	1.99842e-08
A_23_P83931	NET1	-1.89789	11.6122	12.6148	10.7169	1.0699e-11	1.99842e-08
A_23_P152406	CAPNS2	1.6179	9.3798	8.52506	10.143	1.57221e-11	2.80899e-08
A_32_P13337	THC2408277	-1.48217	8.07796	8.861	7.37882	1.66165e-11	2.8451e-08
A_23_P211926	WNT5A	-2.2836	9.81933	11.0258	8.74216	2.41694e-11	3.97277e-08
A_23_P418556	ELOVL2	2.62249	8.12065	6.73518	9.35767	2.6561e-11	4.05787e-08
A_23_P83751	C11orf63	-1.60395	8.4935	9.34087	7.73692	2.66621e-11	4.05787e-08
A_24_P409440	A_24_P409440	1.53229	9.14778	8.33827	9.87056	3.21756e-11	4.72212e-08
A_24_P258473	SMOC1	-2.95005	9.8508	11.4093	8.45926	3.62226e-11	5.13274e-08
A_32_P74120	BC070363	-1.31653	14.3044	14.9999	13.6834	3.85401e-11	5.27909e-08
A_23_P411723	PLAG1	-2.45354	9.45683	10.753	8.2995	4.51432e-11	5.75448e-08
A_24_P332721	A_24_P332721	1.02921	8.68047	8.13674	9.16594	4.58345e-11	5.75448e-08
A_32_P14253	AW950828	-0.994998	7.28019	7.80585	6.81086	4.787e-11	5.75448e-08
A_32_P231547	A_32_P231547	-1.63852	8.57898	9.44461	7.80609	4.88146e-11	5.75448e-08
A_24_P460195	A_24_P460195	1.58988	8.74147	7.90153	9.49141	4.90124e-11	5.75448e-08
A_24_P75979	LOC402643	1.25119	10.3625	9.70149	10.9527	5.17425e-11	5.90626e-08
A_23_P39898	CALCRL	-1.98468	9.18044	10.229	8.24427	5.34773e-11	5.93931e-08
A_23_P137825	ENST00000309884	1.95056	8.94945	7.91897	9.86953	7.18148e-11	7.57935e-08
A_32_P29118	SEMA3D	-2.58953	8.63997	10.008	7.41849	7.19331e-11	7.57935e-08
A_23_P156025	ENST00000382611	-4.11887	10.5782	12.7542	8.63536	7.88056e-11	8.09589e-08
A_24_P812265	A_24_P812265	0.951588	9.25753	8.75481	9.7064	9.7448e-11	9.71353e-08
A_24_P238896	A_24_P238896	1.48135	8.88072	8.09812	9.57947	9.92792e-11	9.71353e-08
A_23_P23564	PIP5K1A	1.08749	7.50261	6.92809	8.01558	1.04255e-10	9.96313e-08
A_24_P67364	TPM3	1.4365	9.51927	8.76037	10.1969	1.11401e-10	1.04041e-07
A_24_P263803	ENST00000308819	2.14012	8.77788	7.64725	9.78738	1.24236e-10	1.07517e-07
A_32_P169574	OTUD5	0.834868	9.18626	8.7452	9.58007	1.26825e-10	1.07517e-07
A_32_P86135	THC2339952	-1.37016	8.0152	8.73905	7.36889	1.27436e-10	1.07517e-07
A_24_P289865	A_24_P289865	1.02122	7.83537	7.29585	8.31707	1.28195e-10	1.07517e-07
A_23_P73632	NR0B1	-2.88568	9.04754	10.5721	7.68637	1.28205e-10	1.07517e-07
A_24_P339305	UBE2Z	0.915168	9.5157	9.03221	9.94738	1.33476e-10	1.08618e-07
A_23_P71821	PBX3	-1.74049	12.1833	13.1028	11.3623	1.34805e-10	1.08618e-07
A_24_P84924	ENST00000320925	1.56276	7.86591	7.0403	8.60306	1.40879e-10	1.10633e-07
A_23_P133712	CYP39A1	-1.44043	7.99099	8.75197	7.31154	1.4269e-10	1.10633e-07
A_23_P72044	NPLOC4	1.01975	11.8641	11.3254	12.3451	1.47726e-10	1.12417e-07
A_23_P323272	OSR1	-1.94415	7.86657	8.89367	6.94951	1.52814e-10	1.14174e-07
A_24_P264413	A_24_P264413	1.29459	8.34334	7.65941	8.954	1.62197e-10	1.19021e-07
A_24_P200854	HOXA2	-3.17858	8.32409	10.0033	6.82476	1.69426e-10	1.22144e-07
A_23_P399255	RNF182	-2.08862	11.7019	12.8053	10.7167	1.80112e-10	1.27609e-07
A_32_P34365	AA541413	-1.16449	8.26628	8.88148	7.71699	1.90568e-10	1.32729e-07
A_24_P585660	A_24_P585660	0.94261	7.42909	6.9311	7.87371	2.17359e-10	1.48866e-07
A_24_P326635	ADRBK1	1.19618	10.3366	9.70471	10.9009	2.6099e-10	1.75818e-07
A_23_P16722	DOCK10	-1.96043	11.9053	12.941	10.9806	2.68128e-10	1.77713e-07
A_23_P338603	CHCHD7	-1.6675	10.1911	11.072	9.40453	2.76921e-10	1.77931e-07
A_24_P203976	A_24_P203976	1.8524	8.86561	7.88698	9.73939	2.78088e-10	1.77931e-07
A_23_P145054	C6orf189	-2.13141	9.92921	11.0552	8.92383	2.81447e-10	1.77931e-07
A_24_P32708	A_24_P32708	2.14112	9.29776	8.1666	10.3077	3.19533e-10	1.98648e-07
A_24_P289984	A_24_P289984	1.62688	9.79467	8.93519	10.5621	3.28573e-10	1.98648e-07
A_23_P105144	SCUBE2	-2.56454	10.1241	11.4789	8.91439	3.2872e-10	1.98648e-07
A_23_P138541	AKR1C3	-2.77969	10.6412	12.1097	9.32999	3.54957e-10	2.11395e-07
A_23_P26759	CANT1	1.20123	10.2675	9.63288	10.8341	3.70904e-10	2.17737e-07
A_23_P86774	NDUFS8	0.809059	14.6211	14.1936	15.0027	3.76522e-10	2.17922e-07
A_23_P45536	MCF2	-2.03934	8.46274	9.54013	7.50079	3.82139e-10	2.181e-07
A_24_P221974	A_24_P221974	1.31567	8.00142	7.30635	8.62202	4.01519e-10	2.26022e-07
A_23_P154037	AOX1	-1.67787	8.50684	9.39326	7.7154	4.07285e-10	2.2617e-07
A_24_P594683	THC2301371	1.72917	11.7548	10.8413	12.5705	4.21499e-10	2.30942e-07
A_23_P216779	NTRK2	-3.17292	11.5164	13.1927	10.0198	4.29221e-10	2.32079e-07
A_23_P55846	LOC147804	1.04452	9.34965	8.79783	9.84234	4.40722e-10	2.35202e-07
A_32_P42574	C1orf198	-1.32682	14.8096	15.5105	14.1837	4.53372e-10	2.38852e-07
A_24_P941051	CSTF2T	-1.04478	11.1738	11.7258	10.681	4.64558e-10	2.41647e-07
A_24_P413669	PFKFB2	-1.97111	10.1312	11.1725	9.20143	5.11703e-10	2.62843e-07
A_24_P7330	A_24_P7330	1.17982	9.55625	8.93295	10.1128	5.21879e-10	2.62958e-07
A_24_P67142	SON	0.985857	9.83537	9.31454	10.3004	5.24726e-10	2.62958e-07
A_24_P204204	A_24_P204204	1.20207	9.35093	8.71587	9.91794	5.31327e-10	2.63058e-07
A_23_P75430	C11orf75	-1.57175	11.5002	12.3306	10.7588	5.41025e-10	2.64484e-07
A_24_P943894	SCUBE3	-0.480217	6.8717	7.1254	6.64518	5.47079e-10	2.64484e-07
A_32_P111072	THC2389705	-2.35488	9.08946	10.3335	7.97867	5.77289e-10	2.70782e-07
A_23_P124486	PTPN9	1.05561	9.41257	8.85489	9.9105	5.79173e-10	2.70782e-07
A_32_P18073	BF812215	-1.15494	8.83458	9.44473	8.28979	5.79875e-10	2.70782e-07
A_24_P461497	A_24_P461497	2.09746	11.5177	10.4096	12.5071	5.93573e-10	2.74064e-07
A_24_P484791	LOC283089	-0.73019	6.82769	7.21345	6.48326	6.10175e-10	2.78599e-07
A_23_P316612	GLIS1	-2.59564	9.73044	11.1017	8.50608	6.18218e-10	2.79169e-07
A_24_P464798	A_24_P464798	2.38752	12.8468	11.5855	13.973	6.68389e-10	2.98545e-07
A_32_P183519	A_32_P183519	-1.33226	8.47702	9.18086	7.8486	6.83645e-10	3.02076e-07
A_32_P93841	THC2288632	-1.09946	7.18897	7.76982	6.67036	7.02334e-10	3.07032e-07
A_24_P919931	A_24_P919931	0.578289	7.55914	7.25363	7.83192	7.17092e-10	3.10184e-07
A_24_P845631	A_24_P845631	2.51765	9.7217	8.39162	10.9093	7.44272e-10	3.18587e-07
A_23_P31437	CYP2W1	0.623713	8.00084	7.67133	8.29504	7.65177e-10	3.24159e-07
A_24_P840042	FLJ43390	-3.13403	9.20339	10.8591	7.72508	8.06689e-10	3.38258e-07
A_24_P213256	A_24_P213256	1.32603	8.26264	7.5621	8.88812	8.19921e-10	3.40333e-07
A_23_P402194	BHLHB5	0.99634	8.60571	8.07935	9.07569	8.30573e-10	3.41307e-07
A_24_P348513	C22orf25	0.545561	8.05354	7.76532	8.31088	8.48295e-10	3.42455e-07
A_24_P938236	X03757	1.54518	10.652	9.8357	11.3809	8.6365e-10	3.42455e-07
A_24_P932328	S79672	0.887992	7.66203	7.19291	8.0809	8.67934e-10	3.42455e-07
A_24_P518369	A_24_P518369	1.26758	9.25666	8.587	9.85458	8.71829e-10	3.42455e-07
A_24_P260443	THBS4	-2.85424	13.4581	14.966	12.1118	8.75035e-10	3.42455e-07
A_32_P34003	THC2313453	-1.69144	9.44303	10.3366	8.64518	8.85186e-10	3.4316e-07
A_24_P324084	A_24_P324084	1.48759	8.39209	7.60619	9.09378	8.97995e-10	3.44872e-07
A_32_P114003	LOC646345	1.97894	7.89763	6.85215	8.8311	9.49686e-10	3.61347e-07
A_24_P139867	TRIM62	0.951771	8.25986	7.75703	8.70881	9.86603e-10	3.71949e-07
A_23_P218858	ABI3BP	-2.21512	8.47414	9.64439	7.42927	1.00319e-09	3.73578e-07
A_24_P247324	A_24_P247324	1.18578	7.5717	6.94526	8.13103	1.0091e-09	3.73578e-07
A_23_P390677	MDS1	-0.5598	6.78	7.07574	6.51594	1.02243e-09	3.74283e-07
A_24_P929367	LOC388938	0.670073	7.73421	7.38021	8.05028	1.02923e-09	3.74283e-07
A_32_P229221	GRID2	-2.48229	10.1164	11.4278	8.94549	1.04161e-09	3.75462e-07
A_24_P400616	A_24_P400616	1.21094	8.07138	7.43164	8.64258	1.07091e-09	3.82668e-07
A_24_P238131	ENST00000309558	-2.09007	8.95137	10.0556	7.96548	1.11823e-09	3.96134e-07
A_32_P104995	A_32_P104995	-2.48935	10.5124	11.8276	9.33822	1.12943e-09	3.9668e-07
A_32_P84454	AK057476	-1.40699	7.8292	8.57251	7.16552	1.1485e-09	3.9996e-07
A_24_P366415	ENST00000306716	1.11204	14.0866	13.4991	14.6111	1.20208e-09	4.141e-07
A_23_P170246	OCRL	1.06317	8.07539	7.51371	8.57688	1.20926e-09	4.141e-07
A_24_P181055	ST3GAL4	1.46883	9.8254	9.04942	10.5182	1.26713e-09	4.30332e-07
A_24_P289834	A_24_P289834	0.711835	7.61785	7.24179	7.95362	1.29249e-09	4.35346e-07
A_24_P457304	THC2369020	-1.2486	7.6149	8.27454	7.02594	1.30744e-09	4.36801e-07
A_23_P76480	BF213738	-2.17325	9.77686	10.925	8.75174	1.33696e-09	4.43061e-07
A_32_P141488	THC2408967	-1.53573	8.62485	9.43618	7.90045	1.4295e-09	4.6994e-07
A_24_P7211	LARP1	0.703472	9.04062	8.66897	9.37245	1.4614e-09	4.75596e-07
A_24_P187459	A_24_P187459	0.909695	8.89762	8.41703	9.32672	1.46985e-09	4.75596e-07
A_24_P128442	TBX15	1.73222	8.16508	7.24994	8.98216	1.51755e-09	4.85605e-07
A_24_P238510	ENST00000324303	1.22388	7.46046	6.81388	8.03776	1.52442e-09	4.85605e-07
A_24_P401036	ENST00000331754	2.99854	10.6365	9.05234	12.0509	1.60046e-09	5.05906e-07
A_23_P91230	SLPI	-2.18902	9.89806	11.0545	8.8655	1.63794e-09	5.13609e-07
A_24_P896205	THC2270724	2.65528	10.4207	9.01787	11.6731	1.64983e-09	5.13609e-07
A_23_P92520	ANP32C	1.06883	9.1082	8.54354	9.61237	1.73626e-09	5.36452e-07
A_24_P7642	FABP5	3.04831	10.0985	8.48809	11.5364	1.77826e-09	5.45327e-07
A_23_P209449	FZD7	3.30478	9.53371	7.78778	11.0926	1.80013e-09	5.46583e-07
A_23_P3368	FURIN	1.2793	8.75452	8.07866	9.35796	1.80895e-09	5.46583e-07
A_24_P75456	ENST00000342324	1.65231	12.6016	11.7287	13.381	1.92075e-09	5.76127e-07
A_24_P118512	A_24_P118512	1.09524	7.68859	7.10997	8.20521	1.97769e-09	5.88908e-07
A_24_P418106	A_24_P418106	1.50081	12.1698	11.3769	12.8777	2.02559e-09	5.98832e-07
A_24_P890995	LOC390211	0.679111	7.61139	7.25262	7.93173	2.18984e-09	6.42766e-07
A_24_P384422	A_24_P384422	1.12267	7.82629	7.23318	8.35585	2.3059e-09	6.7203e-07
A_23_P57658	HRASLS	-2.42947	10.1959	11.4793	9.04988	2.34758e-09	6.79359e-07
A_24_P915227	AY129015	1.82038	9.94018	8.97847	10.7988	2.56282e-09	7.36462e-07
A_23_P48470	XRCC3	0.599447	7.87444	7.55775	8.1572	2.59692e-09	7.37482e-07
A_23_P116890	PRB3	0.871968	8.81093	8.35026	9.22223	2.60227e-09	7.37482e-07
A_24_P196024	A_24_P196024	1.77732	11.3444	10.4055	12.1828	2.69437e-09	7.58354e-07
A_24_P127425	A_24_P127425	1.98232	8.74116	7.6939	9.67622	2.75347e-09	7.6861e-07
A_24_P93052	A_24_P93052	1.37806	15.2768	14.5488	15.9268	2.76822e-09	7.6861e-07
A_24_P715719	AL049443	-1.57785	8.41073	9.24431	7.66646	2.81536e-09	7.76421e-07
A_24_P391811	DOCK10	-0.696805	7.13663	7.50476	6.80795	2.83414e-09	7.76421e-07
A_23_P201319	DISP1	-0.798969	10.6427	11.0648	10.2659	2.88568e-09	7.85306e-07
A_23_P372974	TRAM1L1	-1.21325	10.905	11.546	10.3327	2.99342e-09	8.01976e-07
A_24_P323072	GNRH2	0.6956	7.92703	7.55954	8.25514	2.99813e-09	8.01976e-07
A_24_P375586	A_24_P375586	0.983447	7.50257	6.98301	7.96646	3.00945e-09	8.01976e-07
A_23_P18282	DLEC1	-2.24111	8.7923	9.97628	7.73517	3.025e-09	8.01976e-07
A_24_P85365	NDST2	0.597769	8.92229	8.60649	9.20426	3.04538e-09	8.02204e-07
A_24_P282031	TXNDC11	0.678684	8.69218	8.33363	9.01232	3.06603e-09	8.025e-07
A_24_P186779	A_24_P186779	1.75756	10.8552	9.92672	11.6843	3.30196e-09	8.58781e-07
A_24_P714620	A_24_P714620	1.80514	13.9488	12.9951	14.8002	3.34391e-09	8.63337e-07
A_23_P124003	P2RX2	1.06188	8.45063	7.88963	8.95152	3.37501e-09	8.63337e-07
A_32_P153071	VIPR2	-3.18171	9.81538	11.4963	8.31458	3.3958e-09	8.63337e-07
A_24_P246943	LOC388817	0.93793	14.044	13.5485	14.4864	3.40351e-09	8.63337e-07
A_24_P452175	LOC392506	2.30873	13.3201	12.1004	14.4092	3.46923e-09	8.7015e-07
A_24_P616082	A_24_P616082	1.2892	8.63055	7.94946	9.23866	3.47272e-09	8.7015e-07
A_24_P307486	ENST00000340534	1.138	13.2806	12.6793	13.8173	3.6849e-09	9.17718e-07
A_24_P933580	NAV2	-2.19048	9.66305	10.8203	8.6298	3.72993e-09	9.23336e-07
A_23_P72180	CAND1	1.32014	7.96855	7.27112	8.59126	3.77234e-09	9.28244e-07
A_23_P138881	ACTN3	1.53249	8.745	7.93539	9.46787	3.88992e-09	9.5148e-07
A_23_P355993	ZNF614	0.793899	8.39837	7.97895	8.77285	3.92314e-09	9.53926e-07
A_23_P500364	BCL7B	1.26597	10.7923	10.1235	11.3895	4.15553e-09	1.00449e-06
A_24_P170309	A_24_P170309	1.57618	9.71517	8.88247	10.4587	4.19298e-09	1.00761e-06
A_24_P50381	A_24_P50381	2.00226	9.47347	8.41567	10.4179	4.30759e-09	1.02468e-06
A_24_P136299	A_24_P136299	0.610724	7.60977	7.28712	7.89784	4.33151e-09	1.02468e-06
A_32_P227216	LOC401778	-2.72493	8.96231	10.4019	7.67697	4.33879e-09	1.02468e-06
A_32_P98534	KLHL12	0.715847	9.42873	9.05055	9.76639	4.3917e-09	1.03125e-06
A_23_P352266	BCL2	-1.33908	9.71204	10.4195	9.08039	4.43349e-09	1.03514e-06
A_23_P73559	FGD1	0.909479	9.94037	9.45989	10.3694	4.58456e-09	1.06437e-06
A_24_P79199	PRIC285	1.4017	10.9169	10.1764	11.5781	4.74598e-09	1.08886e-06
A_23_P73721	RRAGB	0.762612	8.99425	8.59136	9.35397	4.7608e-09	1.08886e-06
A_23_P123522	FAM86C	0.649103	8.08048	7.73756	8.38666	4.76956e-09	1.08886e-06
A_24_P812172	A_24_P812172	1.24716	8.50371	7.84484	9.09199	4.90263e-09	1.1031e-06
A_23_P134991	C9orf38	0.595827	7.83943	7.52466	8.12049	4.91032e-09	1.1031e-06
A_24_P283288	MAPK14	0.732914	9.07325	8.68605	9.41896	4.93942e-09	1.1031e-06
A_23_P96369	CXorf57	-2.2578	10.0745	11.2673	9.00951	4.94153e-09	1.1031e-06
A_23_P429950	KAL1	-2.71015	11.3507	12.7825	10.0724	4.96613e-09	1.1031e-06
A_32_P130536	THC2442494	-1.67138	8.08108	8.96407	7.29269	5.19458e-09	1.14764e-06
A_24_P384210	A_24_P384210	1.97443	14.2259	13.1828	15.1573	5.24901e-09	1.15346e-06
A_24_P476215	BX104493	-1.00048	7.903	8.43156	7.43108	5.49786e-09	1.19759e-06
A_24_P256093	A_24_P256093	1.32188	9.18772	8.48937	9.81125	5.5081e-09	1.19759e-06
A_23_P501538	HOXA3	-2.57084	8.19018	9.54836	6.97752	5.69897e-09	1.22561e-06
A_24_P190472	SLPI	-1.51711	7.90641	8.7079	7.1908	5.70087e-09	1.22561e-06
A_24_P118813	A_24_P118813	1.87146	10.0478	9.05913	10.9306	5.72646e-09	1.22561e-06
A_24_P219686	RALBP1	0.819879	8.69645	8.26331	9.08319	5.75667e-09	1.22569e-06
A_24_P201702	CLEC2B	-2.06056	9.34511	10.4337	8.37315	5.81866e-09	1.23251e-06
A_24_P712193	A_24_P712193	1.27295	8.02455	7.35205	8.625	5.94109e-09	1.25199e-06
A_23_P155638	MYL3	1.20364	11.0371	10.4013	11.6049	6.07542e-09	1.27376e-06
A_24_P531074	A_24_P531074	1.91273	8.49306	7.48257	9.39529	6.29557e-09	1.31322e-06
A_24_P152094	ENST00000343756	1.22596	12.6695	12.0218	13.2478	6.3375e-09	1.31529e-06
A_23_P52067	GRHL3	-1.88784	8.99286	9.99021	8.10238	6.4257e-09	1.32689e-06
A_24_P418126	MLLT1	1.03895	9.73924	9.19036	10.2293	6.58683e-09	1.35336e-06
A_32_P149011	CN479126	-1.2843	8.32158	9.00008	7.71577	6.67205e-09	1.36405e-06
A_24_P418408	FAM89A	-2.16587	11.3201	12.4643	10.2984	6.76251e-09	1.37086e-06
A_32_P52785	DAAM2	-3.10531	12.6824	14.323	11.2177	6.77208e-09	1.37086e-06
A_32_P198179	BQ354462	-1.90297	7.69477	8.70011	6.79714	6.86658e-09	1.38211e-06
A_24_P109191	ENST00000246083	1.53301	8.74391	7.93402	9.46702	6.8949e-09	1.38211e-06
A_32_P8156	C10orf107	-1.74071	8.46555	9.38517	7.64446	6.97722e-09	1.38991e-06
A_32_P214011	THC2277187	-1.45505	8.26513	9.03384	7.57879	7.00148e-09	1.38991e-06
A_24_P632230	A_24_P632230	2.23872	12.1643	10.9816	13.2203	7.04279e-09	1.39139e-06
A_24_P199655	VANGL1	-1.2696	8.99182	9.66256	8.39295	7.19608e-09	1.40983e-06
A_24_P338882	DDX24	1.06112	11.0979	10.5373	11.5984	7.23461e-09	1.40983e-06
A_24_P393087	A_24_P393087	0.627011	7.75462	7.42337	8.05038	7.23902e-09	1.40983e-06
A_23_P84320	HMX1	-3.04268	10.2681	11.8756	8.8329	7.39342e-09	1.4331e-06
A_23_P129466	ATF7IP2	-1.71073	9.71199	10.6158	8.90504	7.47139e-09	1.44142e-06
A_24_P33077	HOXB2	-1.81632	8.04473	9.0043	7.18798	7.59262e-09	1.44699e-06
A_32_P221305	BC073935	-1.9093	9.63633	10.645	8.73572	7.64248e-09	1.44699e-06
A_32_P212712	A_32_P212712	2.47769	9.60714	8.29817	10.7759	7.64835e-09	1.44699e-06
A_24_P75543	HBLD2	1.16437	8.31064	7.69551	8.85987	7.71121e-09	1.44699e-06
A_24_P17048	GHRHR	0.650506	8.09314	7.74948	8.39999	7.72445e-09	1.44699e-06
A_24_P504294	THC2453304	-1.7197	9.09307	10.0016	8.28189	7.72581e-09	1.44699e-06
A_24_P50281	A_24_P50281	1.47898	11.6409	10.8596	12.3385	7.74676e-09	1.44699e-06
A_24_P409830	A_24_P409830	0.758838	7.61483	7.21394	7.97277	7.8229e-09	1.4546e-06
A_32_P178945	YOD1	-1.00725	10.9815	11.5136	10.5064	7.91643e-09	1.4646e-06
A_24_P290214	A_24_P290214	1.52714	8.43539	7.6286	9.15574	7.94798e-09	1.4646e-06
A_23_P147404	A_23_P147404	-1.18853	11.2555	11.8834	10.6949	8.03684e-09	1.47437e-06
A_24_P780353	LOC402251	3.59229	12.5511	10.6533	14.2456	8.12843e-09	1.48454e-06
A_24_P116669	CANT1	0.961552	8.54994	8.04195	9.0035	8.21883e-09	1.49327e-06
A_24_P486216	A_24_P486216	1.25981	7.88642	7.22086	8.48067	8.2489e-09	1.49327e-06
A_24_P246863	A_24_P246863	1.79371	10.0409	9.09324	10.887	8.33628e-09	1.50247e-06
A_23_P140630	LMAN1L	1.10944	8.59052	8.00441	9.11384	8.4958e-09	1.52453e-06
A_24_P726495	A_24_P726495	1.21284	7.92819	7.28745	8.50029	8.53959e-09	1.52573e-06
A_23_P253932	FAIM	-0.932176	11.4568	11.9492	11.017	8.61393e-09	1.53235e-06
A_32_P109777	THC2307981	0.685102	9.15381	8.79187	9.47697	8.76717e-09	1.5493e-06
A_32_P9146	A_32_P9146	1.01409	8.23976	7.70402	8.71811	8.78465e-09	1.5493e-06
A_32_P34404	THC2279933	-0.984223	10.5951	11.1151	10.1309	8.8452e-09	1.55217e-06
A_23_P335988	UBL4A	0.667132	9.69656	9.34411	10.0112	8.87645e-09	1.55217e-06
A_32_P232413	BC030100	-1.85673	9.38805	10.369	8.51223	9.23531e-09	1.60244e-06
A_23_P171054	ELK1	0.881036	8.65179	8.18634	9.06737	9.24194e-09	1.60244e-06
A_24_P811954	A_24_P811954	1.06916	7.61222	7.04738	8.11654	9.31695e-09	1.60866e-06
A_23_P159865	RP11-311P8.3	0.733494	9.15419	8.76669	9.50018	9.93488e-09	1.69944e-06
A_32_P34881	THC2305677	-1.72723	10.6655	11.578	9.85078	9.95312e-09	1.69944e-06
A_23_P153855	ENST00000355095	1.24108	8.78675	8.13108	9.37217	9.96681e-09	1.69944e-06
A_32_P62288	THC2455558	-1.17561	7.43084	8.05191	6.8763	1.03229e-08	1.75288e-06
A_24_P324250	A_24_P324250	0.615178	7.32105	6.99605	7.61123	1.04708e-08	1.77068e-06
A_24_P287780	PCOLN3	0.719178	9.28079	8.90085	9.62002	1.0734e-08	1.80776e-06
A_24_P541482	A_24_P541482	1.73831	9.79058	8.87223	10.6105	1.08954e-08	1.82656e-06
A_23_P142815	ATP6V1B1	1.25359	7.4254	6.76313	8.01672	1.10221e-08	1.82656e-06
A_32_P36404	PTPRT	-3.35149	10.5782	12.3488	8.99729	1.10366e-08	1.82656e-06
A_24_P635355	A_24_P635355	1.49537	8.87589	8.08588	9.58125	1.10618e-08	1.82656e-06
A_32_P174365	SATB2	2.34015	9.45022	8.21392	10.5541	1.10679e-08	1.82656e-06
A_23_P115534	KIAA0319L	0.678982	10.5081	10.1493	10.8283	1.11846e-08	1.83843e-06
A_24_P279263	FBS1	0.824258	9.71851	9.28306	10.1073	1.12956e-08	1.84929e-06
A_32_P82119	A_32_P82119	1.43002	8.88357	8.12809	9.55811	1.15351e-08	1.881e-06
A_24_P499215	A_24_P499215	0.51281	8.16589	7.89497	8.40778	1.1661e-08	1.89402e-06
A_23_P82859	C8orf1	-1.20817	9.45493	10.0932	8.88504	1.17927e-08	1.90787e-06
A_32_P190151	ENST00000353551	0.56998	7.28756	6.98644	7.55642	1.18488e-08	1.90916e-06
A_23_P3819	ZNF747	0.507137	9.12675	8.85883	9.36596	1.18936e-08	1.90916e-06
A_24_P333663	MAPK6	0.858426	10.1129	9.6594	10.5178	1.20497e-08	1.92669e-06
A_23_P68868	TUG1	-0.740823	11.6464	12.0378	11.297	1.2348e-08	1.96549e-06
A_24_P375132	A_24_P375132	1.14125	11.7868	11.1839	12.3251	1.2401e-08	1.96549e-06
A_23_P253586	DOPEY2	0.76799	8.51187	8.10614	8.87413	1.24358e-08	1.96549e-06
A_24_P470809	A_24_P470809	0.998568	8.24986	7.72231	8.72088	1.25132e-08	1.97014e-06
A_24_P392947	A_24_P392947	2.95282	9.92536	8.36538	11.3182	1.26923e-08	1.9907e-06
A_23_P138665	GLUD1	-1.33475	14.0441	14.7492	13.4145	1.27854e-08	1.99721e-06
A_24_P83118	DUSP18	-1.05647	10.5466	11.1047	10.0483	1.2831e-08	1.99721e-06
A_23_P206474	TRAF7	1.01946	9.85092	9.31234	10.3318	1.29378e-08	2.00623e-06
A_23_P44581	NOMO1	0.920036	12.6481	12.162	13.082	1.30472e-08	2.01559e-06
A_24_P93503	A_24_P93503	1.17377	7.78422	7.16412	8.33788	1.33097e-08	2.04845e-06
A_23_P414519	NRN1	1.90579	8.29277	7.28594	9.19172	1.34272e-08	2.05883e-06
A_24_P300379	PI16	-3.16458	9.62922	11.3011	8.13649	1.35957e-08	2.07691e-06
A_23_P121657	HS3ST1	-2.38443	11.403	12.6627	10.2783	1.37863e-08	2.09822e-06
A_24_P919340	A_24_P919340	0.352619	7.12186	6.93557	7.28819	1.39793e-08	2.11975e-06
A_24_P307306	A_24_P307306	3.2823	10.6326	8.89852	12.1808	1.43654e-08	2.16788e-06
A_23_P214222	MARCKS	-0.725682	16.1359	16.5193	15.7936	1.44022e-08	2.16788e-06
A_23_P212050	BCHE	-2.17783	12.2659	13.4164	11.2386	1.44656e-08	2.16946e-06
A_32_P109835	THC2316236	-1.46298	9.24635	10.0192	8.55626	1.46253e-08	2.18545e-06
A_23_P54340	MEGF11	-2.39753	10.5147	11.7813	9.38379	1.46872e-08	2.18674e-06
A_24_P384636	C19orf43	0.692312	12.863	12.4973	13.1896	1.48744e-08	2.2021e-06
A_23_P77245	LOC646257	0.576326	7.45338	7.14891	7.72523	1.48975e-08	2.2021e-06
A_24_P118376	CEACAM20	2.14919	10.83	9.69461	11.8438	1.49549e-08	2.20266e-06
A_24_P368748	A_24_P368748	0.570868	8.24843	7.94684	8.5177	1.5316e-08	2.24778e-06
A_24_P3461	MORF4	1.28737	11.9289	11.2488	12.5362	1.56426e-08	2.28715e-06
A_24_P824592	RBMX	0.92928	9.71696	9.22602	10.1553	1.56955e-08	2.28715e-06
A_32_P121334	A_32_P121334	0.860296	8.92226	8.46777	9.32806	1.57732e-08	2.29035e-06
A_32_P721983	A_32_P721983	0.699739	8.1889	7.81922	8.51896	1.59625e-08	2.30837e-06
A_24_P220984	ENST00000308269	1.81999	9.9791	9.0176	10.8376	1.61297e-08	2.30837e-06
A_24_P374973	A_24_P374973	1.19604	8.36365	7.73178	8.92783	1.61436e-08	2.30837e-06
A_24_P324644	A_24_P324644	0.824081	9.29235	8.85699	9.68107	1.61484e-08	2.30837e-06
A_23_P165788	PHOSPHO2	-0.932541	9.216	9.70866	8.77612	1.62099e-08	2.30837e-06
A_24_P6903	DKFZp686D0972	1.20603	12.0877	11.4506	12.6566	1.62343e-08	2.30837e-06
A_24_P659415	LOC400590	-0.887839	10.2665	10.7355	9.84771	1.70879e-08	2.4167e-06
A_23_P252062	PPARG	-1.32653	8.79988	9.50069	8.17416	1.71139e-08	2.4167e-06
A_24_P902195	A_24_P902195	-1.07875	9.4514	10.0213	8.94256	1.7663e-08	2.47525e-06
A_23_P107432	FLJ35934	-0.962846	8.14095	8.64962	7.68678	1.77402e-08	2.47525e-06
A_23_P2143	SPCS2	-0.646779	14.0841	14.4258	13.779	1.77837e-08	2.47525e-06
A_24_P264772	PPIAL4	0.898795	13.0529	12.5781	13.4769	1.78249e-08	2.47525e-06
A_23_P47818	CS	0.857876	9.5426	9.08939	9.94726	1.78297e-08	2.47525e-06
A_23_P123010	BCL7B	0.744166	8.60326	8.21012	8.95429	1.79553e-08	2.4843e-06
A_24_P470754	A_24_P470754	0.877124	9.75346	9.29007	10.1672	1.83475e-08	2.53005e-06
A_24_P410246	A_24_P410246	1.98174	10.1521	9.10519	11.0869	1.86152e-08	2.55036e-06
A_23_P109677	ENST00000240820	0.912699	13.8381	13.3559	14.2686	1.8619e-08	2.55036e-06
A_24_P400457	ENST00000287899	0.660826	7.65301	7.3039	7.96472	1.88437e-08	2.57257e-06
A_24_P195286	ENST00000311201	0.99029	7.43495	6.91178	7.90207	1.89467e-08	2.57807e-06
A_23_P76350	GNB3	1.12761	9.26986	8.67414	9.80175	1.91193e-08	2.59297e-06
A_24_P322426	PTGIR	1.00526	9.7483	9.21722	10.2225	1.93891e-08	2.62091e-06
A_23_P82088	NRN1	2.13697	11.8374	10.7084	12.8454	1.97687e-08	2.6552e-06
A_24_P307248	LOC541469	0.861651	8.20544	7.75023	8.61188	1.9772e-08	2.6552e-06
A_24_P932661	AJ297349	1.00117	9.24482	8.7159	9.71707	2.00147e-08	2.67558e-06
A_24_P210343	M6PR	0.92305	10.7942	10.3066	11.2296	2.00687e-08	2.67558e-06
A_23_P151179	C12orf43	0.663835	10.1074	9.75674	10.4206	2.01191e-08	2.67558e-06
A_24_P135515	A_24_P135515	0.755543	14.6576	14.2585	15.014	2.03138e-08	2.69276e-06
A_32_P121326	THC2444209	-1.4293	8.36328	9.11838	7.68908	2.06821e-08	2.73276e-06
A_24_P303420	LOC221442	-1.33206	8.89605	9.59978	8.26772	2.14351e-08	2.81629e-06
A_32_P22005	ENST00000278654	1.98367	9.13992	8.09195	10.0756	2.14513e-08	2.81629e-06
A_32_P92281	AK091784	0.650364	8.23989	7.89631	8.54667	2.15231e-08	2.81672e-06
A_24_P126873	SUPT6H	0.949285	9.45836	8.95685	9.90614	2.16847e-08	2.82886e-06
A_32_P231415	AF132203	-1.02076	10.0439	10.5832	9.56244	2.19835e-08	2.85876e-06
A_24_P375870	A_24_P375870	1.37725	8.34754	7.61993	8.99718	2.21778e-08	2.87493e-06
A_23_P350059	PDE4DIP	1.82202	13.7373	12.7747	14.5968	2.22832e-08	2.87951e-06
A_24_P170593	CBWD3	1.9856	8.90214	7.85314	9.83874	2.31605e-08	2.98015e-06
A_32_P71858	AK124776	-2.78712	10.2411	11.7135	8.92643	2.3207e-08	2.98015e-06
A_23_P333498	KIAA1706	-1.90053	11.1714	12.1754	10.2749	2.35753e-08	3.01801e-06
A_23_P28075	GPX4	0.748141	13.9723	13.577	14.3252	2.39688e-08	3.05885e-06
A_24_P912871	A_24_P912871	1.03552	11.789	11.2419	12.2774	2.44001e-08	3.10425e-06
A_32_P82204	BC038757	1.00472	7.01534	6.48454	7.48927	2.49083e-08	3.15005e-06
A_24_P708363	A_24_P708363	1.01305	14.2201	13.6849	14.698	2.49134e-08	3.15005e-06
A_23_P210425	MYL9	1.62294	9.30766	8.45026	10.0732	2.50272e-08	3.15473e-06
A_24_P936605	U87972	0.658917	10.0175	9.66943	10.3283	2.5166e-08	3.16253e-06
A_24_P299474	ENST00000314238	-2.67953	9.59636	11.012	8.33243	2.54686e-08	3.1908e-06
A_24_P411899	RNF19	-1.4519	11.9956	12.7626	11.3107	2.57338e-08	3.2091e-06
A_24_P417784	POM121	0.70618	11.1582	10.7851	11.4913	2.57709e-08	3.2091e-06
A_23_P145218	BTN2A3	0.75675	9.91455	9.51476	10.2715	2.59836e-08	3.22581e-06
A_24_P410000	A_24_P410000	0.795609	7.81959	7.39927	8.19488	2.64773e-08	3.26744e-06
A_24_P734892	THC2406285	0.93601	9.57725	9.08275	10.0188	2.65094e-08	3.26744e-06
A_23_P417383	FLJ25084	-1.20623	11.4758	12.113	10.9068	2.65574e-08	3.26744e-06
A_23_P207170	CSH1	0.57102	8.06058	7.75891	8.32993	2.71146e-08	3.31288e-06
A_23_P86054	WDTC1	0.594971	8.07164	7.75732	8.35229	2.71595e-08	3.31288e-06
A_24_P382401	FLJ90396	0.703627	8.91044	8.53871	9.24234	2.71686e-08	3.31288e-06
A_24_P392731	A_24_P392731	0.473148	6.931	6.68103	7.15418	2.81235e-08	3.41917e-06
A_23_P392544	CTAGE3	0.389071	7.02894	6.82339	7.21246	2.85479e-08	3.46053e-06
A_23_P307310	AGC1	-3.05218	10.7296	12.3421	9.28988	2.87743e-08	3.47772e-06
A_24_P416728	AES	1.37513	11.9608	11.2343	12.6094	2.89913e-08	3.49366e-06
A_24_P556030	A_24_P556030	2.55968	10.3173	8.96498	11.5247	2.91797e-08	3.50609e-06
A_24_P42071	A_24_P42071	1.48191	12.3744	11.5915	13.0734	3.00566e-08	3.60093e-06
A_24_P749042	A_24_P749042	1.49436	12.3708	11.5813	13.0757	3.01929e-08	3.60674e-06
A_24_P75948	A_24_P75948	1.63969	10.7206	9.85438	11.4941	3.1268e-08	3.72434e-06
A_23_P77807	RAI1	0.779169	8.01002	7.59839	8.37756	3.18639e-08	3.77741e-06
A_23_P166698	SS18L2	-0.880747	12.5854	13.0507	12.1699	3.18974e-08	3.77741e-06
A_23_P133457	IRX1	-1.94049	8.70764	9.73281	7.79231	3.20545e-08	3.78511e-06
A_23_P216282	ARHGEF10	-1.23105	12.163	12.8134	11.5823	3.24013e-08	3.81486e-06
A_24_P213628	AK095727	0.715304	8.676	8.2981	9.01341	3.24922e-08	3.81486e-06
A_24_P662086	BC040702	2.08685	12.9331	11.8307	13.9175	3.2932e-08	3.85548e-06
A_24_P152566	A_24_P152566	1.43739	8.11663	7.35725	8.79464	3.32825e-08	3.88545e-06
A_23_P152876	RAB34	2.07702	13.2711	12.1739	14.2509	3.34061e-08	3.88883e-06
A_23_P131909	C20orf141	0.924742	8.83392	8.34537	9.27012	3.35691e-08	3.89676e-06
A_24_P213144	A_24_P213144	0.567884	9.87897	9.57895	10.1468	3.38333e-08	3.91637e-06
A_24_P649282	LUZP2	-3.40192	10.7771	12.5744	9.17246	3.40961e-08	3.92641e-06
A_23_P344408	CSHL1	0.832129	7.52652	7.08691	7.91904	3.41111e-08	3.92641e-06
A_32_P70491	AV708150	-1.2449	10.8155	11.4732	10.2283	3.52257e-08	4.04338e-06
A_24_P502652	A_24_P502652	1.34754	9.71255	9.00064	10.3482	3.56187e-08	4.07462e-06
A_23_P156017	GOLPH3	0.699134	12.0622	11.6929	12.392	3.56962e-08	4.07462e-06
A_23_P113811	A_23_P113811	1.89236	10.4884	9.48863	11.381	3.61734e-08	4.11765e-06
A_24_P127042	A_24_P127042	2.12228	9.27238	8.15118	10.2735	3.68415e-08	4.18213e-06
A_24_P203226	PPIAL4	0.719444	14.4779	14.0978	14.8172	3.73948e-08	4.23323e-06
A_24_P827491	PA2G4	1.17756	9.86181	9.2397	10.4173	3.79636e-08	4.27973e-06
A_23_P141688	RAB31	-1.76398	13.7257	14.6576	12.8937	3.80654e-08	4.27973e-06
A_24_P846810	A_24_P846810	1.19017	8.07863	7.44986	8.64003	3.8118e-08	4.27973e-06
A_24_P75879	LOC441220	1.02028	10.3942	9.85517	10.8755	3.82759e-08	4.28575e-06
A_23_P254768	HCG4	-1.13748	7.73448	8.33541	7.19793	3.85674e-08	4.30666e-06
A_23_P120194	ORMDL1	-0.799626	12.7767	13.1991	12.3995	3.87706e-08	4.31762e-06
A_32_P118522	AI571129	-0.855025	8.16811	8.61982	7.7648	3.96674e-08	4.40555e-06
A_23_P500985	PAX7	0.363671	7.15837	6.96624	7.32991	4.00673e-08	4.43797e-06
A_24_P332651	ENST00000357907	0.48831	7.18231	6.92433	7.41264	4.02032e-08	4.44105e-06
A_23_P340922	ZNF414	0.682964	8.6848	8.32399	9.00695	4.03939e-08	4.45015e-06
A_24_P366768	A_24_P366768	1.93475	9.12952	8.10739	10.0421	4.06507e-08	4.46647e-06
A_24_P58242	ENST00000304016	3.36261	11.1286	9.35218	12.7148	4.09816e-08	4.49081e-06
A_24_P187094	A_24_P187094	1.71218	8.44343	7.53887	9.25106	4.13848e-08	4.52295e-06
A_24_P834066	A_24_P834066	1.28084	7.86391	7.18724	8.46809	4.15005e-08	4.52356e-06
A_24_P144303	A_24_P144303	1.20847	7.54235	6.90391	8.11238	4.2286e-08	4.59698e-06
A_32_P96692	THC2340838	-0.628107	9.27808	9.60991	8.9818	4.313e-08	4.67636e-06
A_24_P101601	A_24_P101601	2.45086	9.9492	8.6544	11.1053	4.35716e-08	4.70208e-06
A_24_P823708	FAM91A2	-1.17295	12.0468	12.6665	11.4935	4.37301e-08	4.70208e-06
A_23_P12920	RAD9A	0.545412	7.43594	7.14779	7.69321	4.38544e-08	4.70208e-06
A_24_P28208	THC2264965	1.08281	9.84378	9.27173	10.3545	4.39037e-08	4.70208e-06
A_23_P159986	MGC16121	-1.69831	10.1589	11.0561	9.35778	4.39393e-08	4.70208e-06
A_23_P365610	JUND	1.21905	15.2476	14.6036	15.8227	4.43481e-08	4.72068e-06
A_24_P27415	AK097332	0.741982	7.88053	7.48854	8.23052	4.44077e-08	4.72068e-06
A_24_P349580	A_24_P349580	1.16143	10.4397	9.82615	10.9876	4.44578e-08	4.72068e-06
A_32_P20717	A_32_P20717	1.55826	8.97528	8.15205	9.71031	4.4664e-08	4.72761e-06
A_32_P22191	BBX	-0.874412	9.16182	9.62377	8.74936	4.48277e-08	4.72761e-06
A_24_P384029	A_24_P384029	1.53811	7.90093	7.08834	8.62645	4.48682e-08	4.72761e-06
A_32_P121640	A_32_P121640	1.0485	9.41072	8.8568	9.9053	4.58878e-08	4.82268e-06
A_24_P256243	SSX2	0.37973	7.6854	7.48479	7.86452	4.62279e-08	4.84603e-06
A_23_P28238	SNX17	0.76652	11.5953	11.1904	11.9569	4.65731e-08	4.86979e-06
A_32_P228886	BX115350	-1.22354	8.69184	9.33823	8.11469	4.69942e-08	4.90135e-06
A_32_P209624	THC2360912	0.733155	9.69089	9.30356	10.0367	4.73228e-08	4.91725e-06
A_23_P34093	G6PD	0.927537	9.43401	8.944	9.87153	4.7386e-08	4.91725e-06
A_23_P6514	A_23_P6514	2.05152	9.3573	8.27347	10.325	4.76445e-08	4.93163e-06
A_23_P316150	IFT80	-0.794961	9.87816	10.2981	9.50318	4.81198e-08	4.96831e-06
A_24_P350228	C6orf85	1.02373	9.49974	8.9589	9.98264	4.91676e-08	5.06377e-06
A_32_P63013	AF086052	-2.33302	12.2768	13.5094	11.1764	4.97834e-08	5.11437e-06
A_23_P51853	ZDHHC18	0.776538	9.38468	8.97443	9.75097	5.1143e-08	5.24094e-06
A_23_P6481	TNRC6B	-1.32878	11.0702	11.7722	10.4434	5.13661e-08	5.25072e-06
A_24_P33525	A_24_P33525	1.29973	10.4501	9.7634	11.0631	5.236e-08	5.3317e-06
A_24_P264943	COMP	-2.43873	11.9861	13.2745	10.8358	5.24179e-08	5.3317e-06
A_24_P324074	A_24_P324074	1.80851	14.0542	13.0988	14.9073	5.30729e-08	5.385e-06
A_24_P546043	AK130099	-1.99347	9.89344	10.9466	8.95313	5.40551e-08	5.45849e-06
A_24_P502660	A_24_P502660	0.757213	7.46992	7.06988	7.8271	5.40629e-08	5.45849e-06
A_24_P410117	A_24_P410117	1.52482	10.7383	9.93271	11.4575	5.47595e-08	5.51528e-06
A_24_P812155	A_24_P812155	0.846936	7.51188	7.06444	7.91138	5.54158e-08	5.56233e-06
A_24_P924641	THC2377328	-1.38841	9.2852	10.0187	8.63029	5.54974e-08	5.56233e-06
A_32_P34372	BX419477	-0.396459	6.87044	7.07989	6.68343	5.60632e-08	5.59427e-06
A_24_P289753	A_24_P289753	1.738	10.7663	9.8481	11.5861	5.60884e-08	5.59427e-06
A_23_P162547	MYL2	0.398627	6.85872	6.64813	7.04675	5.72739e-08	5.69869e-06
A_24_P465847	AK022083	1.04325	7.33619	6.78504	7.82829	5.80696e-08	5.7639e-06
A_23_P344515	C16orf3	1.41039	11.8946	11.1495	12.5599	5.84704e-08	5.7897e-06
A_24_P127192	A_24_P127192	1.08884	8.25549	7.68026	8.7691	5.86857e-08	5.79705e-06
A_24_P246573	KIAA1026	-1.41464	11.0546	11.802	10.3873	5.94051e-08	5.85403e-06
A_24_P187086	ENST00000341108	0.401602	6.70279	6.49062	6.89222	6.01274e-08	5.91104e-06
A_23_P124078	AK021593	0.9271	8.17449	7.6847	8.6118	6.08457e-08	5.96739e-06
A_24_P281844	THC2312236	0.793949	8.21628	7.79684	8.59079	6.14777e-08	6.01101e-06
A_24_P400172	ENST00000338358	-0.74479	9.12764	9.52112	8.77633	6.15831e-08	6.01101e-06
A_24_P900721	A_24_P900721	0.782311	10.181	9.76767	10.55	6.1775e-08	6.01546e-06
A_23_P10911	LOC196463	0.856521	9.6204	9.1679	10.0244	6.21468e-08	6.03735e-06
A_24_P718503	AK127768	1.35587	13.3453	12.629	13.9848	6.26053e-08	6.06755e-06
A_23_P62361	UBL4A	0.708106	9.12475	8.75065	9.45876	6.34478e-08	6.13318e-06
A_23_P139104	THC2373516	-1.87297	12.9301	13.9196	12.0466	6.37191e-08	6.13318e-06
A_23_P168771	KIAA1505	-1.2233	10.546	11.1923	9.969	6.37302e-08	6.13318e-06
A_23_P147238	WSB2	0.848114	11.538	11.0899	11.938	6.43254e-08	6.17044e-06
A_24_P144666	A_24_P144666	2.76458	13.0749	11.6144	14.379	6.44177e-08	6.17044e-06
A_23_P21747	CABP5	0.84828	8.77785	8.3297	9.17798	6.61101e-08	6.27698e-06
A_24_P128200	ENST00000360099	-2.41438	9.11208	10.3876	7.97322	6.61724e-08	6.27698e-06
A_24_P807445	A_24_P807445	2.76718	10.1572	8.69528	11.4625	6.61977e-08	6.27698e-06
A_24_P136161	HNRPCL1	1.51649	9.69751	8.89635	10.4128	6.62599e-08	6.27698e-06
A_32_P45153	THC2441937	0.756318	8.58342	8.18386	8.94018	6.62937e-08	6.27698e-06
A_24_P404593	CECR1	0.929454	9.98546	9.49443	10.4239	6.75229e-08	6.36674e-06
A_23_P23572	PIP5K1A	0.740335	8.54531	8.15419	8.89453	6.76308e-08	6.36674e-06
A_23_P45361	GLUD2	-1.39454	13.5475	14.2843	12.8897	6.77066e-08	6.36674e-06
A_24_P846738	A_24_P846738	0.776735	13.0247	12.6143	13.3911	6.83159e-08	6.40307e-06
A_32_P136776	AK000872	-1.1235	7.44115	8.0347	6.9112	6.84045e-08	6.40307e-06
A_23_P28697	HAAO	0.693465	7.96511	7.59875	8.29221	6.87895e-08	6.41089e-06
A_23_P19733	SLC22A3	-2.15458	8.57045	9.70872	7.55414	6.88001e-08	6.41089e-06
A_32_P164477	AI379175	-1.01764	7.65483	8.19245	7.17481	6.94362e-08	6.45552e-06
A_23_P149153	PDE4DIP	-2.04437	11.6944	12.7745	10.7301	7.05252e-08	6.54197e-06
A_23_P97700	TXNIP	-1.57605	14.2748	15.1075	13.5314	7.0921e-08	6.56386e-06
A_24_P316363	GTF3C2	0.689095	8.49269	8.12864	8.81773	7.15688e-08	6.60222e-06
A_23_P36458	SBNO1	0.615016	8.44022	8.1153	8.73032	7.16567e-08	6.60222e-06
A_24_P698816	A_24_P698816	2.69344	9.85285	8.42989	11.1233	7.25972e-08	6.67391e-06
A_23_P17095	TFPI	-2.01994	10.4272	11.4943	9.4744	7.3517e-08	6.74338e-06
A_23_P144916	GFPT2	-2.24577	11.6204	12.8068	10.561	7.39954e-08	6.77215e-06
A_24_P696742	CR614418	-0.928984	11.2608	11.7516	10.8226	7.41836e-08	6.77428e-06
A_24_P264549	A_24_P264549	2.07899	11.8692	10.7709	12.8499	7.48371e-08	6.81881e-06
A_32_P174905	THC2342754	-2.37896	10.367	11.6238	9.24489	7.5403e-08	6.85089e-06
A_23_P160177	ATP1A4	1.31908	10.356	9.65914	10.9782	7.55226e-08	6.85089e-06
A_24_P297480	RNF113B	1.29309	8.43114	7.748	9.04109	7.60354e-08	6.87757e-06
A_24_P144499	PPIAL4	0.889317	14.4725	14.0026	14.892	7.61516e-08	6.87757e-06
A_24_P581618	A_24_P581618	0.963142	9.78365	9.27482	10.238	7.66368e-08	6.90622e-06
A_23_P163173	LTB4R2	0.446434	8.28843	8.05258	8.49901	7.69123e-08	6.91079e-06
A_32_P92751	BX647792	-1.16488	9.18603	9.80144	8.63656	7.70239e-08	6.91079e-06
A_24_P703462	THC2308747	0.875923	8.32465	7.8619	8.73782	7.77846e-08	6.96384e-06
A_23_P117163	RCBTB1	-0.61111	10.9132	11.2361	10.625	7.84884e-08	7.01157e-06
A_24_P366989	THC2307535	0.87978	9.60094	9.13615	10.0159	7.93173e-08	7.06021e-06
A_24_P144149	A_24_P144149	1.55409	8.20259	7.38156	8.93565	7.93764e-08	7.06021e-06
A_24_P282013	MEF2B	1.06204	11.0265	10.4654	11.5275	8.13586e-08	7.22088e-06
A_32_P104518	C9orf130	-0.448668	7.64325	7.88028	7.43161	8.1686e-08	7.23432e-06
A_32_P69136	CD521096	-1.62629	8.9095	9.76867	8.14238	8.2591e-08	7.29873e-06
A_24_P58894	A_24_P58894	1.68537	11.4702	10.5798	12.2652	8.3596e-08	7.3717e-06
A_23_P44366	PRKAG2	-1.15	11.3248	11.9323	10.7823	8.39218e-08	7.38458e-06
A_24_P196134	A_24_P196134	1.37989	8.60778	7.87879	9.25867	8.41818e-08	7.39163e-06
A_24_P717305	A_24_P717305	1.33339	10.612	9.90756	11.241	8.61048e-08	7.52007e-06
A_23_P317207	ATXN7L2	0.813799	9.82139	9.39146	10.2053	8.61461e-08	7.52007e-06
A_32_P733356	AK026367	1.45577	11.1732	10.4041	11.8599	8.61935e-08	7.52007e-06
A_32_P210572	C1orf53	1.43891	8.3582	7.59802	9.03693	8.6386e-08	7.52089e-06
A_24_P912751	AY358619	0.976332	10.2866	9.77081	10.7471	8.68035e-08	7.54126e-06
A_24_P407323	PPM1A	0.600727	9.30523	8.98786	9.58859	8.8079e-08	7.63593e-06
A_24_P453497	ENST00000369519	-1.7544	8.31943	9.24628	7.49188	8.86368e-08	7.66811e-06
A_32_P218493	THC2281165	1.73698	13.2876	12.3699	14.1069	9.0344e-08	7.79283e-06
A_23_P86874	KCNK7	1.57115	11.7403	10.9102	12.4814	9.04578e-08	7.79283e-06
A_23_P365189	CAMTA2	1.06581	9.05598	8.49291	9.55873	9.08788e-08	7.81272e-06
A_32_P197899	A_32_P197899	1.12589	8.05642	7.46161	8.5875	9.11665e-08	7.8211e-06
A_23_P162087	TMEM9B	-0.846198	14.4156	14.8627	14.0165	9.18402e-08	7.86248e-06
A_32_P181513	AK131472	1.30657	10.0555	9.36519	10.6718	9.2307e-08	7.88601e-06
A_24_P349606	A_24_P349606	0.70131	10.6376	10.2671	10.9684	9.26042e-08	7.89499e-06
A_24_P33385	A_24_P33385	2.71223	10.0928	8.65989	11.3721	9.34264e-08	7.92366e-06
A_32_P34495	AK026418	-1.47722	11.9126	12.693	11.2158	9.34568e-08	7.92366e-06
A_24_P187174	A_24_P187174	1.11261	8.78146	8.19367	9.30628	9.35189e-08	7.92366e-06
A_24_P289818	ENST00000370659	1.14804	10.5869	9.98034	11.1284	9.44056e-08	7.98232e-06
A_23_P212119	GALNTL2	-2.41993	10.8087	12.0872	9.66724	9.52271e-08	8.03525e-06
A_23_P204252	M6PR	0.816249	12.2768	11.8456	12.6618	9.58664e-08	8.07262e-06
A_32_P170104	AW751974	-0.599258	8.42154	8.73813	8.13888	9.71168e-08	8.16118e-06
A_32_P160563	OPCML	-2.74524	10.2134	11.6637	8.91849	9.79208e-08	8.21195e-06
A_24_P743672	LOC652147	1.304	9.14625	8.45734	9.76134	9.84992e-08	8.24364e-06
A_23_P314145	UST	-1.58921	11.4759	12.3154	10.7262	1.0011e-07	8.36138e-06
A_24_P56407	C14orf111	-0.797412	10.081	10.5022	9.70483	1.01137e-07	8.43005e-06
A_23_P345973	ZBTB7C	0.529654	8.20672	7.9269	8.45656	1.01931e-07	8.46692e-06
A_24_P409560	A_24_P409560	2.02874	9.95201	8.88022	10.909	1.01991e-07	8.46692e-06
A_24_P81965	RAP2A	-1.03014	12.65	13.1942	12.1641	1.03977e-07	8.61434e-06
A_23_P256470	NPY	3.93915	9.48363	7.40257	11.3417	1.04726e-07	8.65898e-06
A_32_P228601	A_32_P228601	0.505485	8.1504	7.88335	8.38883	1.04981e-07	8.66262e-06
A_23_P422511	LOC283130	0.9771	8.93592	8.41972	9.39682	1.05432e-07	8.67105e-06
A_24_P220947	AKR1C1	-2.47097	10.2682	11.5737	9.1027	1.05505e-07	8.67105e-06
A_24_P15823	ENST00000330189	0.713561	10.1677	9.79075	10.5043	1.05913e-07	8.67515e-06
A_23_P121898	PARP8	-1.09615	9.28649	9.86558	8.76944	1.05977e-07	8.67515e-06
A_23_P217098	VPS13A	-0.949031	9.4758	9.97717	9.02814	1.06745e-07	8.72061e-06
A_24_P161244	TPM3	0.791985	10.9346	10.5162	11.3082	1.08042e-07	8.80909e-06
A_24_P358390	A_24_P358390	2.07128	11.3836	10.2893	12.3606	1.09976e-07	8.94896e-06
A_23_P28213	PPIL3	-0.949953	11.9137	12.4155	11.4656	1.10243e-07	8.95298e-06
A_24_P306921	A_24_P306921	2.00467	9.13804	8.07897	10.0836	1.10648e-07	8.95791e-06
A_24_P42140	A_24_P42140	0.697173	7.22405	6.85574	7.55291	1.10739e-07	8.95791e-06
A_23_P19894	AQP1	-3.31882	12.8258	14.5792	11.2604	1.12563e-07	9.08462e-06
A_32_P175799	BF734670	-0.4701	6.94167	7.19002	6.71992	1.12748e-07	9.08462e-06
A_24_P701814	A_24_P701814	1.1449	7.91235	7.3075	8.4524	1.1332e-07	9.11285e-06
A_23_P41194	LRRC34	-1.63143	9.51495	10.3768	8.7454	1.13739e-07	9.12869e-06
A_24_P330234	UBL3	-0.931131	13.0498	13.5417	12.6106	1.15555e-07	9.25631e-06
A_23_P362207	PIP5K2B	0.828116	9.48878	9.05128	9.8794	1.17228e-07	9.37207e-06
A_24_P578445	A_24_P578445	1.22596	13.0215	12.3738	13.5998	1.18245e-07	9.42335e-06
A_32_P24338	A_32_P24338	0.930774	7.51525	7.02352	7.95429	1.18328e-07	9.42335e-06
A_24_P7820	A_24_P7820	1.28289	8.29752	7.61977	8.90266	1.1983e-07	9.52452e-06
A_23_P303833	SCN4B	-2.19253	12.3051	13.4634	11.2708	1.20337e-07	9.54637e-06
A_24_P7565	A_24_P7565	1.10136	7.37153	6.78968	7.89105	1.20585e-07	9.54763e-06
A_24_P281468	A_24_P281468	2.00325	8.68609	7.62777	9.63102	1.22362e-07	9.65616e-06
A_23_P326020	CSMD3	-1.8547	8.37241	9.35225	7.49755	1.22499e-07	9.65616e-06
A_23_P118086	C16orf76	0.918496	13.6395	13.1543	14.0728	1.22661e-07	9.65616e-06
A_23_P331895	TTYH3	1.26783	12.6101	11.9403	13.2081	1.23972e-07	9.72352e-06
A_32_P232035	THC2312585	-1.31456	9.49285	10.1873	8.87278	1.24191e-07	9.72352e-06
A_32_P32091	LOC646999	0.523032	6.99249	6.71617	7.23921	1.24227e-07	9.72352e-06
A_24_P349196	ENST00000340612	-0.84056	8.4994	8.94347	8.10291	1.24719e-07	9.74348e-06
A_24_P195556	A_24_P195556	1.63123	11.9339	11.0721	12.7033	1.25291e-07	9.76958e-06
A_23_P53417	PPP1R1A	-3.27754	11.3183	13.0498	9.77231	1.2685e-07	9.8724e-06
A_23_P259892	ENO1B	1.76277	10.9674	10.0362	11.7989	1.27342e-07	9.87377e-06
A_24_P936232	SLIT3	0.71756	7.98641	7.60732	8.32488	1.27454e-07	9.87377e-06
A_23_P49391	TP53TG3	-2.29074	8.75222	9.96243	7.67168	1.27588e-07	9.87377e-06
A_24_P677639	RP11-56A21.1	0.546062	8.17073	7.88225	8.42831	1.28029e-07	9.88929e-06
A_32_P725839	A_32_P725839	1.29296	7.99313	7.31006	8.60302	1.29548e-07	9.95087e-06
A_23_P254852	OTOF	1.6286	12.6031	11.7427	13.3713	1.2955e-07	9.95087e-06
A_32_P4595	AF010236	-1.69708	9.669	10.5656	8.86849	1.29553e-07	9.95087e-06
A_24_P483922	AK022430	1.20114	7.19159	6.55703	7.75817	1.30503e-07	1.00051e-05
A_23_P207143	A_23_P207143	0.704668	8.3387	7.96642	8.67109	1.32161e-07	1.01027e-05
A_24_P217834	HIST1H3D	1.71879	12.1389	11.2309	12.9497	1.32267e-07	1.01027e-05
A_24_P272735	A_24_P272735	3.30163	12.3485	10.6042	13.9058	1.33388e-07	1.01694e-05
A_32_P46544	A_32_P46544	0.908812	7.02702	6.54689	7.4557	1.35314e-07	1.02972e-05
A_23_P41455	TRPC3	-0.967074	8.84348	9.35438	8.38731	1.35909e-07	1.03233e-05
A_24_P685729	A_24_P685729	2.29541	13.5234	12.3107	14.6061	1.36797e-07	1.03716e-05
A_23_P340338	LCE3E	1.44016	11.4119	10.651	12.0912	1.37772e-07	1.04223e-05
A_24_P67378	A_24_P67378	1.74714	8.88163	7.95861	9.70575	1.37973e-07	1.04223e-05
A_24_P290114	A_24_P290114	1.18708	11.7039	11.0768	12.2639	1.39545e-07	1.05217e-05
A_23_P10518	TFDP3	0.612906	7.62528	7.30148	7.91439	1.41534e-07	1.06357e-05
A_24_P392540	ENST00000324445	0.838006	14.0329	13.5901	14.4281	1.4176e-07	1.06357e-05
A_32_P200025	A_32_P200025	-2.12119	11.157	12.2776	10.1564	1.41834e-07	1.06357e-05
A_24_P94034	USP22	0.996524	10.4006	9.87414	10.8707	1.42746e-07	1.06846e-05
A_23_P40782	COMMD2	-1.17891	9.95548	10.5783	9.39939	1.43271e-07	1.07044e-05
A_23_P218505	LHB	1.14893	9.96912	9.36213	10.5111	1.43602e-07	1.07097e-05
A_24_P307384	A_24_P307384	1.83397	8.6992	7.73031	9.56428	1.44014e-07	1.0721e-05
A_24_P13572	DLST	1.29125	8.9024	8.22023	9.51148	1.44729e-07	1.07547e-05
A_24_P93462	A_24_P93462	1.14087	9.08308	8.48035	9.62123	1.47576e-07	1.09465e-05
A_24_P930442	RCC1	0.615403	8.50276	8.17764	8.79305	1.48344e-07	1.09836e-05
A_23_P89343	SNX11	0.709187	10.7275	10.3528	11.062	1.49011e-07	1.10132e-05
A_24_P222860	PIK4CB	0.727203	12.1664	11.7823	12.5095	1.5014e-07	1.10767e-05
A_24_P320597	LOC153914	0.873767	9.36879	8.90718	9.78094	1.52114e-07	1.1202e-05
A_23_P154605	SULF2	-1.97549	14.6926	15.7362	13.7608	1.52384e-07	1.1202e-05
A_24_P790361	A_24_P790361	1.40069	8.26555	7.52557	8.92625	1.5334e-07	1.12173e-05
A_32_P171313	CR603437	-1.11191	13.182	13.7694	12.6575	1.53377e-07	1.12173e-05
A_23_P259901	TKTL1	-2.67323	9.55183	10.9641	8.29088	1.53571e-07	1.12173e-05
A_23_P372834	AQP1	-3.37788	14.3182	16.1027	12.7248	1.53684e-07	1.12173e-05
A_32_P24372	TBC1D3	1.72585	8.97572	8.06395	9.7898	1.53984e-07	1.12192e-05
A_23_P169909	DGKI	-1.447	9.19779	9.96224	8.51525	1.55829e-07	1.12716e-05
A_32_P6868	WWTR1	1.25166	7.56874	6.90749	8.15915	1.5584e-07	1.12716e-05
A_24_P362769	THC2340346	-0.568076	7.60217	7.90229	7.33421	1.55849e-07	1.12716e-05
A_32_P98298	DUSP8	0.746893	8.94552	8.55093	9.29783	1.55924e-07	1.12716e-05
A_24_P502724	A_24_P502724	1.17833	7.64599	7.02347	8.20181	1.56074e-07	1.12716e-05
A_23_P211468	AA837799	-1.90823	10.9813	11.9894	10.0812	1.57037e-07	1.13213e-05
A_24_P823768	BM973223	0.443856	7.70515	7.47066	7.91451	1.58208e-07	1.13693e-05
A_24_P298744	A_24_P298744	0.72315	9.76907	9.38703	10.1102	1.58257e-07	1.13693e-05
A_24_P143543	ENST00000273340	0.990214	8.36959	7.84646	8.83668	1.59499e-07	1.14386e-05
A_24_P383802	A_24_P383802	2.9099	10.5026	8.96528	11.8752	1.60455e-07	1.14871e-05
A_23_P101655	ACTN4	1.2311	12.3837	11.7333	12.9644	1.60786e-07	1.14887e-05
A_23_P429527	LOC643406	0.622279	8.16828	7.83953	8.46181	1.61037e-07	1.14887e-05
A_23_P500421	EYA2	-2.18854	11.0269	12.1831	9.99457	1.6299e-07	1.1606e-05
A_24_P259154	MGC16703	1.19147	8.8839	8.25445	9.44592	1.63529e-07	1.1606e-05
A_32_P97192	BC010535	0.671286	9.2909	8.93625	9.60754	1.63648e-07	1.1606e-05
A_24_P341731	A_24_P341731	1.00995	11.5808	11.0472	12.0572	1.6381e-07	1.1606e-05
A_24_P9454	OGDH	0.763969	10.5887	10.1851	10.9491	1.65049e-07	1.16736e-05
A_24_P160413	ENST00000360514	-1.31531	10.848	11.5429	10.2276	1.65597e-07	1.16797e-05
A_24_P211044	CSH1	0.553631	8.11865	7.82617	8.3798	1.65704e-07	1.16797e-05
A_24_P106454	PRR3	0.816247	10.5438	10.1126	10.9289	1.66296e-07	1.17014e-05
A_24_P878366	A_24_P878366	0.70337	9.05582	8.68423	9.3876	1.68165e-07	1.18127e-05
A_32_P96272	LOC388817	0.601784	15.0013	14.6834	15.2852	1.68938e-07	1.18393e-05
A_23_P120863	GAL3ST1	-2.33556	10.5442	11.778	9.44247	1.6912e-07	1.18393e-05
A_24_P380022	EIF5A2	-0.896858	8.90975	9.38356	8.48671	1.71345e-07	1.19746e-05
A_32_P137849	THC2448998	0.562641	8.65177	8.35452	8.91716	1.71808e-07	1.19866e-05
A_24_P409410	A_24_P409410	1.13166	9.56992	8.97206	10.1037	1.74656e-07	1.21362e-05
A_24_P204664	A_24_P204664	1.69605	11.4751	10.5791	12.2752	1.74699e-07	1.21362e-05
A_32_P114284	BF508144	-1.02384	9.55416	10.0951	9.07121	1.74838e-07	1.21362e-05
A_23_P102816	TSPYL3	0.963092	8.62561	8.1168	9.0799	1.75543e-07	1.21521e-05
A_23_P258367	GLE1L	0.641763	9.44756	9.10852	9.75028	1.75659e-07	1.21521e-05
A_24_P119094	A_24_P119094	1.39778	9.98775	9.2493	10.6471	1.76414e-07	1.21838e-05
A_23_P397371	POLM	1.4119	12.4091	11.6632	13.0751	1.76926e-07	1.21987e-05
A_32_P30345	THC2437906	-0.981014	9.18802	9.70629	8.72527	1.78992e-07	1.23204e-05
A_24_P676216	A_24_P676216	2.36087	11.8645	10.6172	12.9781	1.7929e-07	1.23204e-05
A_24_P118326	THC2423311	1.02048	11.3771	10.838	11.8585	1.80709e-07	1.23971e-05
A_24_P41042	C12orf52	0.526116	10.073	9.79508	10.3212	1.81634e-07	1.24398e-05
A_32_P201150	THC2399007	-0.789981	9.02295	9.4403	8.65032	1.82413e-07	1.24724e-05
A_24_P392833	ENST00000361761	0.93348	8.41769	7.92453	8.85801	1.84235e-07	1.2576e-05
A_24_P218056	NUDCD3	0.677562	8.8581	8.50015	9.17771	1.84786e-07	1.25927e-05
A_23_P399851	GANAB	1.02229	9.42219	8.88211	9.9044	1.85923e-07	1.26492e-05
A_24_P388433	PPP2R3A	-0.765305	9.87625	10.2806	9.51525	1.86454e-07	1.2664e-05
A_23_P354326	FLJ31713	0.500373	7.10616	6.84181	7.34218	1.86756e-07	1.2664e-05
A_24_P363679	ATP6V1H	0.927596	9.6952	9.20515	10.1327	1.87513e-07	1.26829e-05
A_24_P745635	LOC645397	0.303476	6.58906	6.42874	6.73221	1.87652e-07	1.26829e-05
A_24_P767901	A_24_P767901	1.24493	7.79997	7.14227	8.3872	1.88793e-07	1.27292e-05
A_24_P338121	UBQLN1	0.557838	7.67232	7.37762	7.93546	1.89212e-07	1.27292e-05
A_23_P56050	TNNT1	-2.39852	9.09483	10.362	7.96345	1.89402e-07	1.27292e-05
A_23_P143838	ARPP-21	-1.30648	8.0125	8.70271	7.39624	1.89576e-07	1.27292e-05
A_23_P365248	KCNG4	0.465194	7.31109	7.06533	7.53052	1.90806e-07	1.27908e-05
A_24_P418517	A_24_P418517	2.16539	10.7035	9.55954	11.7249	1.92535e-07	1.28656e-05
A_24_P103952	DGKZ	1.25581	9.34042	8.67698	9.93278	1.92547e-07	1.28656e-05
A_23_P212160	C3orf31	-0.77035	10.9023	11.3093	10.5389	1.93505e-07	1.29086e-05
A_32_P135790	A_32_P135790	-0.538696	7.42898	7.71358	7.17488	1.94401e-07	1.29473e-05
A_24_P493005	A_24_P493005	1.27043	7.86872	7.19755	8.46798	1.96124e-07	1.30409e-05
A_23_P164958	CCDC8	2.37565	9.08117	7.82611	10.2018	1.97155e-07	1.30883e-05
A_23_P315241	ACTN4	1.35066	10.755	10.0415	11.3921	1.97668e-07	1.30921e-05
A_24_P280660	TREML1	0.369819	7.40247	7.20709	7.57691	1.97848e-07	1.30921e-05
A_23_P34345	VCAM1	-2.18569	11.4836	12.6383	10.4526	1.9873e-07	1.31293e-05
A_32_P139634	THC2348959	1.78262	12.4163	11.4746	13.2572	2.00119e-07	1.31887e-05
A_24_P401090	A_24_P401090	2.17546	9.74283	8.59353	10.769	2.00757e-07	1.31887e-05
A_24_P500621	AK074291	-1.28874	12.3583	13.0392	11.7504	2.00884e-07	1.31887e-05
A_32_P7721	LOC283666	-1.37836	11.164	11.8922	10.5139	2.00913e-07	1.31887e-05
A_23_P40272	GNRH2	0.960386	8.87841	8.37104	9.33143	2.01701e-07	1.32193e-05
A_23_P210496	C20orf67	0.816189	10.4717	10.0406	10.8567	2.02027e-07	1.32196e-05
A_23_P56654	MCEE	-0.945547	10.8576	11.3571	10.4116	2.02398e-07	1.32228e-05
A_24_P602348	THC2439499	1.01101	10.2167	9.68258	10.6936	2.03997e-07	1.32737e-05
A_23_P49865	YBX2	-1.3766	9.30549	10.0327	8.65615	2.04049e-07	1.32737e-05
A_24_P669220	THC2314754	-0.76356	8.08981	8.4932	7.72964	2.04147e-07	1.32737e-05
A_24_P58759	A_24_P58759	2.37413	9.77894	8.52468	10.8988	2.05355e-07	1.33312e-05
A_23_P218302	N-PAC	0.625927	8.30146	7.97078	8.59671	2.06729e-07	1.33882e-05
A_23_P18518	TRAM1L1	-1.0276	9.48218	10.0251	8.99747	2.06885e-07	1.33882e-05
A_24_P161696	ENST00000357491	1.39997	9.53407	8.79447	10.1944	2.08469e-07	1.34695e-05
A_24_P16071	A_24_P16071	1.49969	9.45513	8.66284	10.1625	2.09221e-07	1.34969e-05
A_24_P349466	PRR13	0.761474	8.14141	7.73912	8.50059	2.10321e-07	1.35466e-05
A_23_P166993	EPHB1	-1.75124	9.8896	10.8148	9.06354	2.10958e-07	1.35614e-05
A_24_P942589	AL137342	-2.69429	9.94016	11.3636	8.66927	2.11301e-07	1.35614e-05
A_23_P371794	CACNB3	0.891986	9.60123	9.12999	10.022	2.11541e-07	1.35614e-05
A_24_P127661	A_24_P127661	3.31431	11.4112	9.66028	12.9746	2.13502e-07	1.36658e-05
A_24_P373126	C14orf172	0.516772	8.55713	8.28412	8.80089	2.14562e-07	1.37059e-05
A_23_P259251	KCND2	-2.78903	11.399	12.8725	10.0834	2.14795e-07	1.37059e-05
A_32_P148914	LOC389634	-1.49844	10.8392	11.6308	10.1324	2.15882e-07	1.37539e-05
A_24_P347946	GIT1	0.950365	8.75199	8.24991	9.20027	2.17671e-07	1.38464e-05
A_23_P346357	ZFP41	0.896598	9.11601	8.64234	9.53893	2.18329e-07	1.38668e-05
A_24_P226020	SH3BP2	0.899318	9.84729	9.37218	10.2715	2.22526e-07	1.41115e-05
A_24_P261724	RNF10	0.504356	13.5973	13.3308	13.8352	2.23615e-07	1.41587e-05
A_24_P642328	AA420998	0.568277	8.10242	7.8022	8.37048	2.24074e-07	1.4166e-05
A_23_P414913	C9orf19	-1.74587	13.6603	14.5826	12.8367	2.24446e-07	1.41677e-05
A_24_P418498	A_24_P418498	0.689289	9.9325	9.56834	10.2576	2.25013e-07	1.41707e-05
A_23_P311358	ZNF282	0.725526	8.96214	8.57884	9.30437	2.25184e-07	1.41707e-05
A_23_P315286	C19orf22	0.809996	10.9454	10.5175	11.3275	2.2592e-07	1.41953e-05
A_32_P50264	BF513091	0.460692	7.48395	7.24056	7.70126	2.29292e-07	1.4379e-05
A_23_P21640	CHD3	1.42565	8.9313	8.17812	9.60378	2.29649e-07	1.4379e-05
A_32_P70983	AK021689	-0.817725	7.16603	7.59804	6.78031	2.29894e-07	1.4379e-05
A_32_P204330	AK093982	-1.06375	9.27084	9.83282	8.76907	2.30578e-07	1.43999e-05
A_23_P83094	TLE4	-1.66857	12.1045	12.986	11.3174	2.31505e-07	1.44359e-05
A_24_P912021	AK021785	-1.45299	9.74362	10.5112	9.05825	2.33177e-07	1.45181e-05
A_23_P107612	RAB27B	-0.87906	7.19014	7.65455	6.77549	2.33897e-07	1.45409e-05
A_32_P35759	BX118285	2.32738	9.8512	8.62164	10.949	2.35278e-07	1.46046e-05
A_24_P300302	LOC134466	-1.85537	9.95626	10.9365	9.08109	2.36017e-07	1.46284e-05
A_32_P66625	THC2303043	-1.16936	9.95526	10.573	9.40368	2.37157e-07	1.4677e-05
A_24_P375573	A_24_P375573	1.70434	10.4916	9.5912	11.2955	2.40046e-07	1.48314e-05
A_24_P912856	A_24_P912856	0.703275	9.12542	8.75388	9.45716	2.40374e-07	1.48314e-05
A_24_P2948	RUSC1	1.01015	10.8482	10.3145	11.3247	2.41529e-07	1.48803e-05
A_24_P739582	A_24_P739582	1.2802	8.55583	7.87949	9.15969	2.4226e-07	1.4903e-05
A_23_P123672	TDRD7	-0.992294	12.0094	12.5336	11.5413	2.43465e-07	1.49482e-05
A_23_P321511	2013-03-03	-1.84346	10.4963	11.4702	9.62674	2.43723e-07	1.49482e-05
A_24_P400751	A_24_P400751	2.0506	10.4862	9.40289	11.4535	2.45723e-07	1.50485e-05
A_23_P302005	STON1	-1.69291	11.5916	12.486	10.7931	2.46103e-07	1.50493e-05
A_23_P257478	CYP21A2	-1.48999	9.39368	10.1808	8.69085	2.47267e-07	1.5098e-05
A_23_P162374	DDX54	0.523143	10.927	10.6506	11.1738	2.48652e-07	1.516e-05
A_23_P113204	FGF3	1.25809	13.6817	13.0171	14.2752	2.49482e-07	1.5178e-05
A_24_P204238	tcag7.1239	2.16917	9.83332	8.68734	10.8565	2.49685e-07	1.5178e-05
A_24_P392505	A_24_P392505	1.35359	9.36629	8.65119	10.0048	2.51734e-07	1.52799e-05
A_32_P136450	THC2449500	0.857584	10.2388	9.78577	10.6434	2.52131e-07	1.52814e-05
A_24_P834646	A_24_P834646	1.09294	8.38232	7.80492	8.89786	2.53591e-07	1.53473e-05
A_24_P752208	A_24_P752208	1.37691	9.85752	9.13009	10.507	2.57273e-07	1.55322e-05
A_32_P215676	AL049990	-1.89466	7.98483	8.98578	7.09112	2.57401e-07	1.55322e-05
A_23_P23175	SNIP1	0.562718	7.55058	7.2533	7.81602	2.59652e-07	1.56226e-05
A_24_P269398	CASP2	0.77352	9.49742	9.08877	9.86228	2.59661e-07	1.56226e-05
A_24_P161773	A_24_P161773	1.10347	7.59571	7.01274	8.11621	2.64595e-07	1.58962e-05
A_24_P161317	A_24_P161317	2.33732	10.4835	9.24868	11.586	2.66212e-07	1.597e-05
A_32_P216507	AI024778	-0.662067	7.532	7.88177	7.2197	2.70089e-07	1.61554e-05
A_24_P560431	A_24_P560431	0.891361	7.70255	7.23164	8.123	2.70089e-07	1.61554e-05
A_24_P835943	A_24_P835943	0.631277	10.2894	9.95589	10.5872	2.72568e-07	1.628e-05
A_24_P124032	RIPK2	-1.05232	10.2457	10.8017	9.74935	2.74897e-07	1.63953e-05
A_32_P218812	AK090670	-1.04139	7.75668	8.30685	7.26546	2.77957e-07	1.65537e-05
A_32_P116556	ZNF469	-2.1172	12.1015	13.22	11.1028	2.78959e-07	1.65894e-05
A_23_P132973	PIGY	-0.548967	14.0362	14.3262	13.7773	2.80945e-07	1.66686e-05
A_24_P101211	A_24_P101211	2.53852	10.0022	8.66105	11.1996	2.81103e-07	1.66686e-05
A_23_P110266	FLJ23191	-1.86364	8.45057	9.43513	7.5715	2.82244e-07	1.67122e-05
A_23_P74993	AK096104	-1.37258	10.2327	10.9578	9.58524	2.82727e-07	1.67167e-05
A_24_P392271	A_24_P392271	1.50226	13.9319	13.1382	14.6405	2.84031e-07	1.67408e-05
A_23_P136392	A_23_P136392	1.76678	8.65979	7.72639	9.49318	2.84145e-07	1.67408e-05
A_32_P856518	C20orf74	-1.36411	7.4734	8.19406	6.82995	2.84573e-07	1.67408e-05
A_24_P255314	A_24_P255314	1.07781	12.505	11.9356	13.0134	2.84765e-07	1.67408e-05
A_23_P55802	AP1M1	0.762978	12.7486	12.3455	13.1085	2.88749e-07	1.69508e-05
A_32_P185089	A_32_P185089	0.892144	10.1094	9.63803	10.5302	2.89319e-07	1.696e-05
A_24_P824578	A_24_P824578	0.457193	7.06775	6.82622	7.28341	2.90228e-07	1.69891e-05
A_24_P406245	BC010535	0.604272	9.58024	9.261	9.86527	2.91295e-07	1.70176e-05
A_32_P46214	SLC9A9	-2.03163	11.8477	12.921	10.8894	2.91543e-07	1.70176e-05
A_32_P195501	THC2340768	1.85554	7.68391	6.70362	8.55916	2.93493e-07	1.71071e-05
A_23_P420361	C3orf10	-0.662896	15.3156	15.6658	15.0029	2.96197e-07	1.72403e-05
A_23_P392541	SPG20	-0.884128	11.2322	11.6993	10.8151	2.98702e-07	1.73615e-05
A_23_P100602	TBCD	0.70878	11.434	11.0596	11.7683	3.01643e-07	1.74929e-05
A_24_P301837	HRH3	0.555862	7.5738	7.28014	7.836	3.0222e-07	1.74929e-05
A_32_P205329	AF088007	-0.811075	7.44066	7.86915	7.05808	3.0224e-07	1.74929e-05
A_32_P117812	LYSMD4	-0.730402	8.14216	8.52803	7.79763	3.03967e-07	1.75681e-05
A_23_P118693	FOXN1	0.545209	7.49313	7.2051	7.75031	3.04772e-07	1.75738e-05
A_24_P118953	A_24_P118953	1.17874	8.876	8.25326	9.43201	3.0492e-07	1.75738e-05
A_24_P375550	ENST00000343989	0.446859	7.00601	6.76993	7.21679	3.05415e-07	1.75776e-05
A_24_P919150	L12234	-1.45571	8.30293	9.07199	7.61628	3.07005e-07	1.76444e-05
A_24_P794122	AA532655	-1.18963	10.7839	11.4124	10.2228	3.07687e-07	1.76589e-05
A_24_P67534	ENST00000330288	-0.815644	8.0167	8.44761	7.63196	3.09328e-07	1.77257e-05
A_23_P144257	COPS8	-0.790673	12.0103	12.428	11.6374	3.09714e-07	1.77257e-05
A_23_P331235	CEI	-1.01524	7.47874	8.01509	6.99985	3.11027e-07	1.77761e-05
A_23_P119992	VRK2	-1.25352	9.28173	9.94397	8.69045	3.19869e-07	1.82561e-05
A_24_P480722	A_24_P480722	0.923372	9.94437	9.45655	10.3799	3.2131e-07	1.82897e-05
A_24_P798709	NPAL2	-1.38252	9.44346	10.1738	8.79133	3.214e-07	1.82897e-05
A_24_P631948	A_24_P631948	2.5175	9.52501	8.19501	10.7125	3.21793e-07	1.82897e-05
A_23_P256903	AF086546	0.877917	10.3071	9.84325	10.7212	3.23852e-07	1.83813e-05
A_23_P30204	HB-1	0.844756	9.05057	8.60429	9.44904	3.29782e-07	1.86453e-05
A_32_P4814	FAM11A	-0.541376	12.3647	12.6507	12.1093	3.29818e-07	1.86453e-05
A_23_P123448	C8orf57	-1.76741	12.3907	13.3244	11.557	3.29865e-07	1.86453e-05
A_24_P212443	UBE3C	0.525415	7.27415	6.99657	7.52199	3.31827e-07	1.87305e-05
A_32_P440095	LOC222699	0.984075	8.10548	7.58559	8.56966	3.33423e-07	1.87947e-05
A_23_P90296	DYRK1B	0.754883	9.6331	9.2343	9.98918	3.34056e-07	1.87988e-05
A_23_P391764	RAPGEF1	0.68861	8.45339	8.08959	8.7782	3.34411e-07	1.87988e-05
A_23_P77682	PHKG2	0.476432	11.6185	11.3668	11.8432	3.34877e-07	1.87993e-05
A_23_P257971	AKR1C1	-2.16854	9.57761	10.7233	8.55471	3.4498e-07	1.92714e-05
A_32_P223985	THC2282028	-2.16003	9.25903	10.4002	8.24015	3.45065e-07	1.92714e-05
A_32_P124708	AK124558	1.98488	7.93815	6.88954	8.87442	3.45117e-07	1.92714e-05
A_24_P194524	CD99L2	0.595976	7.6399	7.32504	7.92102	3.45541e-07	1.92714e-05
A_23_P95080	CTNND1	0.771447	7.83128	7.42373	8.19517	3.45632e-07	1.92714e-05
A_24_P315674	A_24_P315674	0.348928	6.8859	6.70156	7.05048	3.49408e-07	1.94056e-05
A_23_P34375	TCEA3	2.18488	8.99994	7.84566	10.0305	3.49475e-07	1.94056e-05
A_32_P112279	CTF8	0.442981	10.9649	10.7309	11.1739	3.49502e-07	1.94056e-05
A_32_P212939	A_32_P212939	0.616959	8.26697	7.94103	8.55799	3.49927e-07	1.94056e-05
A_24_P144337	A_24_P144337	1.31851	9.80509	9.10851	10.427	3.51104e-07	1.94446e-05
A_24_P366644	A_24_P366644	1.14677	7.56163	6.95579	8.10256	3.52528e-07	1.94823e-05
A_23_P135722	BTC	-1.16101	7.57334	8.1867	7.02569	3.52733e-07	1.94823e-05
A_24_P33217	A_24_P33217	1.11687	9.56732	8.97728	10.0941	3.55044e-07	1.95762e-05
A_23_P128094	ABCB9	1.10853	8.23391	7.64828	8.7568	3.56117e-07	1.95762e-05
A_32_P159445	IQSEC2	1.35814	14.2295	13.512	14.8701	3.56225e-07	1.95762e-05
A_24_P161914	A_24_P161914	2.79476	11.7083	10.2318	13.0266	3.56339e-07	1.95762e-05
A_23_P53057	ZNF215	-0.869497	7.35338	7.81274	6.94324	3.59041e-07	1.96984e-05
A_24_P15834	TNXB	0.7113	8.71664	8.34086	9.05216	3.59889e-07	1.97186e-05
A_32_P224345	CB852269	-1.22641	8.14854	8.79646	7.57005	3.63397e-07	1.98842e-05
A_23_P314760	PRKAG2	-1.16324	11.2232	11.8377	10.6745	3.67253e-07	2.00685e-05
A_24_P417327	ZNF530	0.872853	7.84081	7.37968	8.25254	3.6794e-07	2.00794e-05
A_23_P59452	ABP1	0.358284	6.75371	6.56443	6.92271	3.69346e-07	2.01129e-05
A_23_P205885	ZSCAN2	1.01018	8.48653	7.95285	8.96303	3.69534e-07	2.01129e-05
A_32_P118686	TTYH2	-0.730265	9.05268	9.43848	8.70822	3.71639e-07	2.02008e-05
A_24_P135551	A_24_P135551	1.8378	12.7642	11.7932	13.631	3.72737e-07	2.02116e-05
A_24_P576591	AL137705	1.78553	11.7059	10.7626	12.5481	3.72823e-07	2.02116e-05
A_23_P152818	MYST2	0.759918	11.0846	10.6832	11.4431	3.75269e-07	2.03174e-05
A_23_P37624	ADAMTS7	0.602423	7.93814	7.61988	8.2223	3.76477e-07	2.03529e-05
A_23_P85936	AL137472	0.448908	7.25869	7.02153	7.47044	3.77846e-07	2.03529e-05
A_24_P118271	A_24_P118271	1.01022	10.4497	9.91599	10.9262	3.78067e-07	2.03529e-05
A_23_P141555	TBX21	-1.09595	7.67251	8.2515	7.15555	3.78158e-07	2.03529e-05
A_24_P941540	A_24_P941540	1.01128	12.9133	12.379	13.3903	3.78401e-07	2.03529e-05
A_32_P66091	KSR1	0.527157	7.60482	7.32632	7.85348	3.79016e-07	2.03593e-05
A_23_P415033	ARL8A	1.03845	9.64638	9.09777	10.1362	3.83955e-07	2.05977e-05
A_24_P131236	SV2A	1.22859	8.84181	8.19274	9.42134	3.85851e-07	2.06488e-05
A_24_P88763	LOXL3	-1.03104	12.5556	13.1003	12.0692	3.86003e-07	2.06488e-05
A_23_P364517	SELK	-1.02446	13.716	14.2572	13.2327	3.86415e-07	2.06488e-05
A_23_P164943	GPR77	0.76057	8.23841	7.8366	8.59717	3.8961e-07	2.07925e-05
A_23_P417014	ZNF311	-0.859453	7.63506	8.08911	7.22966	3.92283e-07	2.0908e-05
A_32_P2148	HES6	1.02603	7.68016	7.13811	8.16413	3.931e-07	2.09244e-05
A_23_P428139	EFNB2	1.34144	8.44693	7.73824	9.07968	3.9462e-07	2.09782e-05
A_23_P425750	ARMC6	0.811987	12.1123	11.6833	12.4953	3.97359e-07	2.10965e-05
A_23_P203406	GANAB	0.701082	14.1794	13.809	14.5101	3.98449e-07	2.11271e-05
A_24_P367399	A_24_P367399	2.40344	10.5567	9.28695	11.6904	4.0258e-07	2.13186e-05
A_32_P116399	TLK2	0.766806	7.78245	7.37734	8.14415	4.03244e-07	2.13263e-05
A_24_P323635	LOC137107	2.38461	12.6219	11.3621	13.7467	4.04499e-07	2.13652e-05
A_32_P86150	CTRB2	1.62236	12.6525	11.7954	13.4178	4.05294e-07	2.13797e-05
A_23_P266	PIN1L	0.684338	10.9259	10.5644	11.2487	4.06086e-07	2.13939e-05
A_23_P96812	POMGNT1	0.845796	12.3905	11.9436	12.7894	4.08527e-07	2.1495e-05
A_32_P200429	A_32_P200429	-1.01599	11.1541	11.6908	10.6748	4.10232e-07	2.15571e-05
A_23_P2322	TSPAN19	-0.543217	6.72675	7.01373	6.47051	4.10775e-07	2.15581e-05
A_23_P339818	ARRDC4	-1.63891	11.4647	12.3305	10.6916	4.11399e-07	2.15633e-05
A_24_P654066	A_24_P654066	1.22929	10.7283	10.0788	11.3081	4.13629e-07	2.16526e-05
A_23_P403284	OTX1	2.49788	8.06711	6.74748	9.24536	4.16309e-07	2.17651e-05
A_24_P401051	A_24_P401051	-1.1397	11.4725	12.0746	10.9349	4.17166e-07	2.17822e-05
A_24_P717462	A_24_P717462	2.9692	10.9535	9.3849	12.3541	4.17769e-07	2.1786e-05
A_24_P41309	CR596550	1.61098	10.284	9.43288	11.0439	4.21688e-07	2.1959e-05
A_23_P68824	SMARCB1	0.969764	11.0941	10.5817	11.5515	4.22155e-07	2.1959e-05
A_32_P175282	BF149382	0.827887	9.71319	9.27582	10.1037	4.25681e-07	2.20982e-05
A_24_P221475	A_24_P221475	2.0029	8.88562	7.82749	9.83038	4.26376e-07	2.20982e-05
A_24_P647965	A_24_P647965	1.13946	7.67596	7.07398	8.21344	4.26443e-07	2.20982e-05
A_24_P179033	THC2270926	1.52811	12.3776	11.5703	13.0984	4.2852e-07	2.21778e-05
A_23_P311847	FAM21C	0.67095	11.2416	10.8871	11.558	4.29282e-07	2.21893e-05
A_24_P161403	ENST00000324656	0.665524	13.7133	13.3617	14.0272	4.30081e-07	2.22027e-05
A_24_P903715	A_24_P903715	0.385543	6.96416	6.76048	7.14602	4.31807e-07	2.22638e-05
A_24_P118411	A_24_P118411	0.844401	8.35432	7.90822	8.75262	4.34275e-07	2.23579e-05
A_32_P10960	FAM21C	0.654267	12.3173	11.9717	12.626	4.34806e-07	2.23579e-05
A_24_P289043	A_24_P289043	1.73849	8.68835	7.7699	9.50839	4.3569e-07	2.23579e-05
A_23_P131060	CYP4F8	-2.05149	9.08249	10.1663	8.11481	4.35809e-07	2.23579e-05
A_23_P88522	NMB	-2.03945	14.4777	15.5551	13.5157	4.39527e-07	2.25206e-05
A_24_P324214	A_24_P324214	1.23834	12.2594	11.6052	12.8435	4.41605e-07	2.25988e-05
A_23_P14939	TXNDC11	0.640739	10.5414	10.2029	10.8436	4.46735e-07	2.28329e-05
A_24_P659202	THC2337832	-2.46945	12.7722	14.0769	11.6074	4.47292e-07	2.2833e-05
A_32_P83845	HEY1	-1.36367	14.0337	14.7541	13.3905	4.53224e-07	2.31071e-05
A_23_P58072	A_23_P58072	0.694561	15.3808	15.0139	15.7084	4.54288e-07	2.31327e-05
A_24_P882666	A_24_P882666	1.54831	10.796	9.97806	11.5264	4.55765e-07	2.31581e-05
A_32_P226858	THC2305638	-0.97599	13.2473	13.7629	12.7869	4.55914e-07	2.31581e-05
A_24_P230388	A_24_P230388	1.31694	8.23002	7.53428	8.85121	4.56535e-07	2.3161e-05
A_23_P28224	SCN1A	-1.09233	8.27614	8.85322	7.76089	4.57888e-07	2.3201e-05
A_32_P125771	RGS22	-1.55812	8.82366	9.64682	8.0887	4.62796e-07	2.34208e-05
A_32_P160693	KCTD2	0.84162	9.017	8.57237	9.41399	4.68293e-07	2.36698e-05
A_23_P217712	ARSD	0.635035	8.03766	7.70217	8.3372	4.6936e-07	2.36946e-05
A_24_P272515	A_24_P272515	1.34127	7.52478	6.81619	8.15746	4.70744e-07	2.37353e-05
A_24_P221601	A_24_P221601	0.467197	7.15585	6.90903	7.37622	4.73035e-07	2.38216e-05
A_23_P13359	NXF1	0.669216	11.8597	11.5062	12.1754	4.73716e-07	2.38267e-05
A_24_P341476	THC2301753	0.611315	14.5785	14.2555	14.8669	4.77853e-07	2.39935e-05
A_23_P24318	RPS6KB2	0.639403	9.26127	8.92347	9.56287	4.782e-07	2.39935e-05
A_24_P913620	A_24_P913620	1.44594	8.82164	8.05775	9.50369	4.79096e-07	2.39996e-05
A_32_P34480	LOC644134	0.606151	9.07221	8.75198	9.35813	4.79554e-07	2.39996e-05
A_24_P332364	A_24_P332364	0.709787	9.30414	8.92916	9.63895	4.80074e-07	2.39996e-05
A_24_P255763	A_24_P255763	1.86134	10.2816	9.29827	11.1596	4.81443e-07	2.40388e-05
A_23_P6223	SFRS15	0.768001	10.3638	9.95805	10.7261	4.84156e-07	2.41272e-05
A_24_P755169	A_24_P755169	0.640352	10.2351	9.89685	10.5372	4.84954e-07	2.41272e-05
A_23_P85414	RERE	0.693211	8.04796	7.68174	8.37495	4.84975e-07	2.41272e-05
A_23_P44849	KCTD13	0.876616	7.75281	7.28969	8.16631	4.85738e-07	2.41359e-05
A_24_P232790	C14orf162	2.01566	10.3456	9.28074	11.2964	4.92598e-07	2.44473e-05
A_24_P267748	NDOR1	0.964225	10.3062	9.79683	10.7611	4.93555e-07	2.44652e-05
A_24_P853302	A_24_P853302	1.12299	11.6303	11.037	12.16	4.95129e-07	2.45136e-05
A_23_P30649	SPACA1	0.313661	6.96318	6.79748	7.11114	4.95742e-07	2.45145e-05
A_24_P41149	ENST00000308118	2.42386	12.0071	10.7266	13.1505	5.0152e-07	2.47704e-05
A_24_P810290	PPAPDC1A	-2.43711	10.3091	11.5966	9.15953	5.04126e-07	2.48692e-05
A_23_P3204	MAPK6	0.752528	12.4887	12.0912	12.8437	5.04776e-07	2.48714e-05
A_23_P202773	AF247042	-1.94515	10.0035	11.0311	9.08596	5.06416e-07	2.49223e-05
A_23_P164112	PLEKHM1	0.632282	8.11849	7.78445	8.41673	5.13322e-07	2.52047e-05
A_24_P230675	SOCS2	1.93719	8.80446	7.78104	9.71823	5.13629e-07	2.52047e-05
A_23_P90339	SF3A2	1.33988	14.0597	13.3518	14.6917	5.13993e-07	2.52047e-05
A_32_P94845	BQ188788	-0.388671	7.20494	7.41027	7.0216	5.25841e-07	2.57549e-05
A_23_P129754	AK027069	0.315511	6.95497	6.78829	7.1038	5.29034e-07	2.58805e-05
A_24_P229911	A_24_P229911	0.672278	11.5621	11.207	11.8792	5.30354e-07	2.59142e-05
A_24_P204015	A_24_P204015	0.511276	8.87353	8.60342	9.1147	5.34126e-07	2.60326e-05
A_24_P75778	A_24_P75778	1.7666	9.94499	9.01169	10.7783	5.34355e-07	2.60326e-05
A_23_P170608	TSPYL2	1.26898	8.51361	7.8432	9.11218	5.35066e-07	2.60326e-05
A_24_P392486	LOC339344	1.0745	14.6629	14.0952	15.1697	5.35312e-07	2.60326e-05
A_32_P174292	AK128192	1.39881	10.6372	9.8982	11.297	5.36978e-07	2.60828e-05
A_23_P51679	MEF2D	0.677019	10.7345	10.3768	11.0538	5.41333e-07	2.62633e-05
A_24_P913855	A_24_P913855	0.843275	7.45236	7.00686	7.85013	5.43068e-07	2.62997e-05
A_24_P344053	SIPA1L1	1.27234	10.0515	9.37936	10.6517	5.43937e-07	2.62997e-05
A_23_P396570	C19orf9	1.12375	8.0697	7.47602	8.59977	5.44004e-07	2.62997e-05
A_32_P122891	AK092163	-0.792127	9.38172	9.8002	9.00808	5.48224e-07	2.64726e-05
A_23_P2271	PTHLH	1.5638	7.88422	7.05807	8.62187	5.4977e-07	2.65161e-05
A_24_P18965	LOC162427	0.484281	7.72921	7.47336	7.95764	5.52108e-07	2.65976e-05
A_32_P153589	LOC643201	-0.769947	7.60961	8.01638	7.24643	5.53489e-07	2.66329e-05
A_23_P152873	NEK8	0.464818	8.05219	7.80663	8.27145	5.56411e-07	2.67422e-05
A_24_P190402	SAPS1	0.813103	10.427	9.99739	10.8105	5.57356e-07	2.67563e-05
A_24_P315474	THC2275974	2.66927	10.6948	9.28462	11.9539	5.58047e-07	2.67583e-05
A_24_P307184	A_24_P307184	1.70269	11.9447	11.0452	12.7479	5.63021e-07	2.69653e-05
A_24_P333052	A_24_P333052	2.15895	9.64323	8.50266	10.6616	5.65764e-07	2.70651e-05
A_24_P16090	A_24_P16090	0.488986	6.98138	6.72304	7.21203	5.69725e-07	2.72229e-05
A_23_P215431	POM121	0.675475	8.7884	8.43154	9.10702	5.72483e-07	2.72938e-05
A_23_P35131	SF3B4	0.552109	8.09155	7.79987	8.35197	5.73131e-07	2.72938e-05
A_24_P33461	LOC441120	0.681886	8.3033	7.94306	8.62494	5.73202e-07	2.72938e-05
A_24_P225907	ENST00000285082	-0.854955	10.8321	11.2838	10.4288	5.74367e-07	2.73177e-05
A_24_P50707	A_24_P50707	2.02166	9.53418	8.46614	10.4878	5.78793e-07	2.74964e-05
A_24_P830817	ENST00000373965	-2.15988	8.68659	9.82766	7.66778	5.82899e-07	2.76595e-05
A_23_P321320	STK11IP	-0.724062	13.1043	13.4868	12.7628	5.84111e-07	2.7685e-05
A_24_P560332	A_24_P560332	1.48357	8.34527	7.5615	9.04507	5.94214e-07	2.81314e-05
A_24_P126393	TTC19	0.739773	10.3751	9.98431	10.7241	6.07288e-07	2.87172e-05
A_24_P76008	A_24_P76008	0.723326	9.42848	9.04635	9.76967	6.08247e-07	2.87295e-05
A_23_P24623	ELP4	-0.974798	10.6368	11.1518	10.177	6.1283e-07	2.89128e-05
A_23_P356554	BAG2	-1.15442	9.82741	10.4373	9.28287	6.14097e-07	2.89393e-05
A_24_P255654	A_24_P255654	0.949263	14.5419	14.0404	14.9897	6.15583e-07	2.89761e-05
A_32_P35303	AI078143	-0.888177	8.59174	9.06097	8.17279	6.19364e-07	2.91015e-05
A_23_P413862	ENST00000303697	-1.13802	7.88821	8.48943	7.35141	6.20276e-07	2.91015e-05
A_23_P204541	BX648591	-3.58442	12.9653	14.859	11.2746	6.20371e-07	2.91015e-05
A_32_P102062	FOXO3A	0.841817	10.4394	9.99467	10.8365	6.2125e-07	2.91095e-05
A_32_P8067	THC2281731	1.23561	9.25683	8.60406	9.83966	6.24294e-07	2.92188e-05
A_23_P257694	GTF2IRD1	0.739019	9.12192	8.7315	9.47052	6.29264e-07	2.94179e-05
A_24_P133933	ARHGDIA	0.764855	9.44521	9.04113	9.80599	6.33058e-07	2.95617e-05
A_32_P35751	THC2288230	1.73001	13.97	13.0561	14.7861	6.37987e-07	2.9758e-05
A_24_P655849	BM802662	-1.17465	10.4209	11.0414	9.8668	6.44708e-07	3.00374e-05
A_23_P168909	ZFPM2	-2.02898	9.85104	10.923	8.89398	6.47113e-07	3.00861e-05
A_24_P219156	RBM23	0.709515	9.10789	8.73306	9.44257	6.47218e-07	3.00861e-05
A_23_P411542	LOC284033	-2.74862	9.9069	11.359	8.61038	6.48525e-07	3.01128e-05
A_24_P384059	LOC440396	2.00851	11.2754	10.2143	12.2228	6.51477e-07	3.02157e-05
A_23_P103334	RC3H1	-0.52443	8.12359	8.40065	7.87622	6.5274e-07	3.02402e-05
A_23_P333029	C8orf47	-0.744509	6.99045	7.38378	6.63927	6.54072e-07	3.02678e-05
A_24_P137602	CCDC100	0.617336	9.41584	9.0897	9.70703	6.55049e-07	3.02789e-05
A_23_P342091	C6orf130	-0.801025	12.1411	12.5643	11.7632	6.57136e-07	3.03412e-05
A_24_P16361	A_24_P16361	1.42394	8.50416	7.75188	9.17583	6.59028e-07	3.03944e-05
A_24_P340771	A_24_P340771	0.908478	10.5979	10.118	11.0264	6.60573e-07	3.04315e-05
A_32_P127492	AA873311	-0.82154	8.80595	9.23997	8.41843	6.63787e-07	3.05235e-05
A_24_P820302	THC2411433	1.91822	10.7647	9.75131	11.6695	6.64055e-07	3.05235e-05
A_23_P436407	HCCS	0.585399	8.85291	8.54364	9.12904	6.68615e-07	3.06988e-05
A_23_P102950	TSGA2	-2.06122	10.6611	11.75	9.68883	6.74824e-07	3.09493e-05
A_32_P515431	THC2404242	-0.801	8.63036	9.05353	8.25253	6.76696e-07	3.10005e-05
A_32_P22078	RPS9	-0.645855	15.0992	15.4404	14.7946	6.78631e-07	3.10546e-05
A_23_P62647	SLAMF1	0.628541	7.78727	7.45521	8.08375	6.82129e-07	3.11799e-05
A_24_P255845	A_24_P255845	0.71714	9.39045	9.01158	9.72872	6.83882e-07	3.12253e-05
A_24_P557274	BC038757	0.757787	6.87472	6.47438	7.23217	6.86793e-07	3.13061e-05
A_24_P940537	STK35	0.76121	9.62456	9.22241	9.98362	6.87176e-07	3.13061e-05
A_23_P74241	MTF1	-0.700255	10.537	10.9069	10.2067	6.91564e-07	3.14711e-05
A_24_P409521	A_24_P409521	1.37422	12.569	11.843	13.2172	6.92434e-07	3.14759e-05
A_23_P133338	PCLKC	0.671714	7.74875	7.39388	8.06559	7.00038e-07	3.17864e-05
A_24_P692030	A_24_P692030	0.892791	11.5133	11.0417	11.9345	7.01167e-07	3.18025e-05
A_23_P168584	POMZP3	0.548023	10.3373	10.0477	10.5958	7.05455e-07	3.19617e-05
A_23_P104876	SPA17	-0.986357	10.4143	10.9354	9.94909	7.06477e-07	3.19728e-05
A_24_P91916	NXT2	-1.51153	10.8742	11.6728	10.1612	7.08942e-07	3.2049e-05
A_23_P64070	LOC283130	0.372498	7.10603	6.90924	7.28174	7.1267e-07	3.21636e-05
A_32_P100771	THC2441731	-1.29313	7.68049	8.36365	7.07052	7.13042e-07	3.21636e-05
A_23_P82975	VPS13B	0.487106	7.556	7.29866	7.78577	7.14614e-07	3.21992e-05
A_24_P213321	A_24_P213321	0.999301	10.8863	10.3583	11.3576	7.22388e-07	3.25138e-05
A_23_P204238	FOXJ2	0.465939	10.9118	10.6657	11.1316	7.25367e-07	3.26121e-05
A_23_P9472	VPS13A	-0.860842	9.61985	10.0746	9.2138	7.26579e-07	3.26165e-05
A_24_P187614	AK097637	0.447752	7.29463	7.05808	7.50583	7.27789e-07	3.26165e-05
A_23_P138514	COMMD3	-0.974166	13.8328	14.3474	13.3733	7.27845e-07	3.26165e-05
A_24_P418536	A_24_P418536	2.62874	10.6699	9.28109	11.9098	7.29939e-07	3.26391e-05
A_23_P358470	CCDC111	-0.622337	10.2441	10.5729	9.95052	7.35042e-07	3.28144e-05
A_23_P86599	DMBT1	-0.60068	7.05216	7.3695	6.76882	7.35455e-07	3.28144e-05
A_24_P194971	ENST00000355095	0.995247	11.9564	11.4306	12.4258	7.37208e-07	3.28569e-05
A_32_P142818	DLX1	3.78854	9.21253	7.21103	10.9996	7.38873e-07	3.28955e-05
A_24_P247093	LOC344741	2.02979	8.77409	7.70175	9.73154	7.44926e-07	3.31291e-05
A_32_P169353	A_32_P169353	-1.70556	9.96996	10.871	9.16545	7.47369e-07	3.32018e-05
A_24_P409402	A_24_P409402	1.4484	11.9299	11.1647	12.6131	7.49256e-07	3.32495e-05
A_24_P524562	THC2434747	2.93547	10.9913	9.44044	12.3759	7.50061e-07	3.32495e-05
A_24_P75245	ENST00000328270	0.507055	9.74944	9.48156	9.98861	7.51897e-07	3.32949e-05
A_23_P140146	FAM14A	-1.14139	13.5321	14.1351	12.9937	7.54479e-07	3.33733e-05
A_23_P218523	C19orf28	-0.802157	13.884	14.3078	13.5056	7.56965e-07	3.34473e-05
A_32_P123629	THC2373876	-1.03347	10.8581	11.4041	10.3707	7.60269e-07	3.35572e-05
A_32_P34970	THC2317139	1.44955	9.15605	8.39025	9.8398	7.7358e-07	3.41081e-05
A_24_P157342	C3orf10	-0.833704	12.8205	13.261	12.4273	7.78332e-07	3.4252e-05
A_24_P530690	A_24_P530690	0.466142	7.31302	7.06676	7.5329	7.7851e-07	3.4252e-05
A_23_P500956	B3GNT2	0.953555	8.99182	8.48806	9.44161	7.79805e-07	3.42722e-05
A_23_P213832	SPINK7	0.831892	10.3613	9.92181	10.7537	7.88107e-07	3.46001e-05
A_24_P97785	CR611332	-0.757204	9.23346	9.63349	8.87629	7.91125e-07	3.46687e-05
A_23_P33927	FKSG43	0.589969	7.9079	7.59622	8.18619	7.91358e-07	3.46687e-05
A_32_P34920	FOXD1	2.03211	10.9282	9.85459	11.8867	7.93898e-07	3.4743e-05
A_24_P242036	dJ222E13.2	1.21928	11.3674	10.7233	11.9425	7.99401e-07	3.49466e-05
A_32_P58606	THC2343246	2.43236	8.13685	6.85183	9.28419	8.00595e-07	3.49616e-05
A_32_P30187	A_32_P30187	1.85648	12.9203	11.9395	13.796	8.03097e-07	3.50336e-05
A_24_P358054	CTAGE3	0.787711	7.54321	7.12706	7.91478	8.07597e-07	3.51767e-05
A_23_P78717	KLK14	0.66432	9.02624	8.67528	9.3396	8.08089e-07	3.51767e-05
A_24_P71938	SMAD1	-0.916793	11.0356	11.52	10.6032	8.10542e-07	3.52424e-05
A_23_P25003	RSN	0.675858	12.3316	11.9745	12.6504	8.11777e-07	3.52424e-05
A_24_P67638	A_24_P67638	0.874336	11.4959	11.034	11.9083	8.12171e-07	3.52424e-05
A_24_P355609	MRGPRF	1.00591	12.1511	11.6197	12.6256	8.14133e-07	3.52903e-05
A_24_P280933	A_24_P280933	1.35736	14.14	13.4229	14.7802	8.15043e-07	3.52925e-05
A_32_P47701	EEF1A1	0.712861	15.905	15.5284	16.2413	8.21624e-07	3.554e-05
A_24_P671875	THC2428713	1.81848	8.91434	7.95364	9.77212	8.22889e-07	3.55573e-05
A_23_P18246	XCR1	0.746202	8.47349	8.07927	8.82547	8.24324e-07	3.55819e-05
A_24_P288323	DPP9	0.606094	8.09228	7.77208	8.37818	8.25512e-07	3.55958e-05
A_24_P49747	ENST00000310176	0.635211	7.05485	6.71927	7.35448	8.37066e-07	3.60562e-05
A_24_P117301	MCM3APAS	-1.40152	9.21184	9.95226	8.55074	8.38433e-07	3.60772e-05
A_23_P348208	SPRR1A	1.12998	11.6781	11.0812	12.2112	8.44241e-07	3.62442e-05
A_24_P296457	PHKG2	0.447844	9.11335	8.87675	9.3246	8.44961e-07	3.62442e-05
A_24_P391104	RFX1	0.633878	10.9575	10.6227	11.2565	8.47658e-07	3.6322e-05
A_23_P54297	EIF3S1	-0.489597	13.588	13.8467	13.3571	8.49403e-07	3.63589e-05
A_23_P27709	CGB2	0.609904	7.29302	6.97081	7.58071	8.61333e-07	3.68312e-05
A_23_P214474	C6orf49	-0.494259	12.9605	13.2216	12.7274	8.6609e-07	3.69961e-05
A_32_P114020	THC2348985	-1.08535	8.89094	9.46433	8.37898	8.70071e-07	3.71275e-05
A_23_P99974	CLK3	0.649669	10.0405	9.69728	10.3469	8.74156e-07	3.72632e-05
A_23_P396858	FZD8	1.96194	8.56308	7.52658	9.48852	8.76973e-07	3.73445e-05
A_23_P127627	DGKZ	1.18797	10.8481	10.2205	11.4085	8.78992e-07	3.73917e-05
A_23_P90523	FLJ22709	0.629279	9.99064	9.65819	10.2875	8.87552e-07	3.77168e-05
A_24_P890956	A_24_P890956	0.622086	8.44214	8.11349	8.73558	8.90151e-07	3.77506e-05
A_23_P82002	TEAD3	1.03243	10.8968	10.3514	11.3838	8.90183e-07	3.77506e-05
A_23_P162466	PKP2	-0.97836	7.61586	8.13272	7.15436	8.95348e-07	3.79305e-05
A_32_P70483	THC2322041	0.998651	8.23193	7.70434	8.70299	8.97864e-07	3.79979e-05
A_32_P23374	DLSTP	0.963962	7.63487	7.1256	8.08957	9.03369e-07	3.8159e-05
A_24_P930327	A_24_P930327	0.710771	8.79706	8.42156	9.13233	9.03698e-07	3.8159e-05
A_23_P29784	ARMC8	-0.646569	10.8929	11.2345	10.5879	9.04458e-07	3.8159e-05
A_23_P84648	ENST00000340855	1.32133	9.7112	9.01314	10.3345	9.08366e-07	3.82846e-05
A_23_P39910	MGC52110	-0.702456	12.9754	13.3465	12.644	9.09564e-07	3.82958e-05
A_24_P340679	LOC388817	0.581571	14.4365	14.1292	14.7108	9.16704e-07	3.85175e-05
A_24_P176173	LTBP2	0.967791	9.117	8.60571	9.5735	9.21117e-07	3.86395e-05
A_24_P913835	A_24_P913835	1.05603	7.75551	7.19761	8.25364	9.21488e-07	3.86395e-05
A_23_P56673	ZNHIT4	0.561731	8.34083	8.04407	8.6058	9.2323e-07	3.86482e-05
A_23_P67702	ZNF85	1.04432	11.9213	11.3696	12.4139	9.23577e-07	3.86482e-05
A_24_P102343	EPN3	0.496106	7.42687	7.16477	7.66088	9.2679e-07	3.87432e-05
A_23_P42282	C4B	-2.41723	14.1885	15.4655	13.0482	9.3156e-07	3.88752e-05
A_32_P94667	PDE4DIP	-1.50837	10.6346	11.4315	9.92311	9.32084e-07	3.88752e-05
A_23_P133995	PPIL1	-0.756656	12.5475	12.9472	12.1905	9.32785e-07	3.88752e-05
A_24_P169634	MBL1P1	-0.64823	7.11684	7.4593	6.81107	9.33961e-07	3.88848e-05
A_24_P398585	UNG	0.55897	9.38558	9.09028	9.64925	9.3788e-07	3.90084e-05
A_23_P39542	LOC130355	-0.714308	10.426	10.8034	10.0891	9.39773e-07	3.90476e-05
A_23_P329399	NOD3	0.503963	7.3509	7.08465	7.58862	9.44299e-07	3.91569e-05
A_32_P79351	THC2440217	-1.45738	7.45113	8.22106	6.76369	9.44309e-07	3.91569e-05
A_24_P324630	AL832942	2.35039	9.34299	8.10127	10.4517	9.50196e-07	3.93613e-05
A_24_P221105	A_24_P221105	1.93796	9.48298	8.45915	10.3971	9.55028e-07	3.95216e-05
A_23_P59888	NACAP1	2.68107	12.395	10.9786	13.6597	9.65132e-07	3.98996e-05
A_24_P870509	AF086261	-1.72003	8.22641	9.1351	7.41508	9.67781e-07	3.99689e-05
A_24_P790909	AI652176	0.425343	8.09288	7.86817	8.29352	9.73996e-07	4.01852e-05
A_24_P399500	PCP2	0.615326	8.17216	7.84708	8.46241	9.78598e-07	4.03345e-05
A_23_P137830	ENST00000309884	0.606694	14.818	14.4975	15.1042	9.81884e-07	4.04294e-05
A_23_P203577	RPL27A	-0.658534	16.4996	16.8475	16.1889	9.87563e-07	4.06098e-05
A_23_P216468	SLC1A1	-1.79619	10.6687	11.6177	9.82146	9.88241e-07	4.06098e-05
A_24_P75708	A_24_P75708	0.937982	12.9364	12.4408	13.3788	9.98177e-07	4.09771e-05
A_24_P148086	SFRS4	0.693472	8.70229	8.33593	9.0294	9.99392e-07	4.09861e-05
A_23_P1072	ATP1A1	1.12489	14.5339	13.9396	15.0645	1.00041e-06	4.0987e-05
A_24_P153002	A_24_P153002	0.928363	15.5774	15.0869	16.0153	1.00148e-06	4.09897e-05
A_23_P154740	C20orf19	-1.41558	12.5172	13.265	11.8494	1.00266e-06	4.09975e-05
A_24_P311063	BC018095	1.06351	10.7721	10.2102	11.2737	1.00623e-06	4.11023e-05
A_32_P187277	TBC1D8	0.248944	6.84034	6.70882	6.95777	1.0102e-06	4.1223e-05
A_24_P75158	PTAR1	-0.844034	12.9274	13.3733	12.5293	1.01119e-06	4.1223e-05
A_32_P111609	TOMM7	-0.685925	14.4947	14.8571	14.1712	1.01467e-06	4.13238e-05
A_24_P765784	GTF2I	0.628119	12.2157	11.8839	12.512	1.0216e-06	4.15617e-05
A_24_P24786	A_24_P24786	2.14632	9.77819	8.64428	10.7906	1.02253e-06	4.15617e-05
A_23_P17420	BCAS1	-3.13782	10.4232	12.0809	8.94306	1.03999e-06	4.22294e-05
A_23_P135576	PTPRT	-2.25276	9.0743	10.2644	8.01167	1.04311e-06	4.23143e-05
A_23_P77797	OR4D2	1.02944	9.80839	9.26454	10.294	1.04754e-06	4.24524e-05
A_24_P106306	RPL26L1	1.23714	13.4303	12.7767	14.0139	1.05387e-06	4.26667e-05
A_23_P334123	ITFG1	0.738344	11.6397	11.2497	11.988	1.05532e-06	4.26831e-05
A_24_P48983	CCDC120	0.799334	9.46717	9.04488	9.84422	1.05898e-06	4.27892e-05
A_24_P349676	ZNF446	0.50784	8.47409	8.2058	8.71364	1.06709e-06	4.30746e-05
A_23_P142830	PLA2R1	0.673293	7.12186	6.76616	7.43945	1.07099e-06	4.31894e-05
A_24_P31527	MBD3	0.830557	9.72832	9.28954	10.1201	1.08089e-06	4.35461e-05
A_32_P148345	ANXA2	2.2432	8.58932	7.40423	9.64743	1.08319e-06	4.3596e-05
A_24_P926580	AK001808	-1.29224	8.48441	9.1671	7.87486	1.08624e-06	4.36761e-05
A_24_P325015	BC065520	-1.02207	11.0449	11.5849	10.5628	1.0982e-06	4.41139e-05
A_24_P540555	A_24_P540555	0.869764	8.15173	7.69223	8.56199	1.10025e-06	4.41529e-05
A_23_P148556	ABCD1	1.00722	9.05349	8.52137	9.52859	1.1017e-06	4.41679e-05
A_23_P205255	WDR20	0.530726	9.34826	9.06787	9.5986	1.10361e-06	4.42014e-05
A_23_P354942	ZNF493	0.865621	13.4439	12.9866	13.8523	1.10789e-06	4.43296e-05
A_24_P681563	A_24_P681563	1.20474	10.9929	10.3565	11.5612	1.11103e-06	4.44121e-05
A_32_P143377	TMEM30B	0.676051	7.92003	7.56287	8.23892	1.11425e-06	4.44975e-05
A_23_P164821	C19orf43	0.719239	14.724	14.344	15.0633	1.11996e-06	4.46103e-05
A_24_P476533	THC2381848	1.12657	8.885	8.28983	9.41639	1.12009e-06	4.46103e-05
A_23_P119593	ABHD9	1.65839	12.8436	11.9675	13.6259	1.12033e-06	4.46103e-05
A_24_P272761	DENND1A	0.749856	9.31164	8.91549	9.66534	1.13037e-06	4.49663e-05
A_23_P7612	PRDM9	0.529985	7.19797	6.91798	7.44796	1.13226e-06	4.49842e-05
A_32_P158302	LOC401397	-0.800885	11.0679	11.4911	10.6902	1.13301e-06	4.49842e-05
A_23_P158897	BE531123	0.606532	9.81599	9.49556	10.1021	1.14925e-06	4.55852e-05
A_23_P203983	RHOF	0.658439	8.34497	7.99712	8.65555	1.15688e-06	4.58433e-05
A_32_P230174	AW874684	0.578034	8.62243	8.31705	8.89508	1.15968e-06	4.58769e-05
A_23_P83149	C9orf77	0.728587	8.96785	8.58294	9.31153	1.15996e-06	4.58769e-05
A_24_P238040	USP6	0.483217	7.07038	6.81509	7.29831	1.16182e-06	4.59063e-05
A_24_P75308	A_24_P75308	1.25754	13.4007	12.7364	13.9939	1.17101e-06	4.62126e-05
A_23_P414884	CRHR1	1.54787	11.426	10.6083	12.1562	1.17352e-06	4.62126e-05
A_32_P16854	ANAPC13	-0.699687	11.8601	12.2298	11.5301	1.17466e-06	4.62126e-05
A_24_P850336	A_24_P850336	1.79301	9.13484	8.18759	9.9806	1.17478e-06	4.62126e-05
A_23_P210060	MGC13057	-0.825989	7.2109	7.64727	6.82128	1.17519e-06	4.62126e-05
A_23_P165909	FIGN	-0.644807	7.36657	7.70722	7.06242	1.18121e-06	4.6405e-05
A_24_P231132	ACVR2B	-0.979173	11.1011	11.6184	10.6393	1.1831e-06	4.64349e-05
A_32_P163169	VDAC1	0.615454	10.7772	10.4521	11.0675	1.19318e-06	4.6763e-05
A_32_P193583	FLJ31659	-1.01556	8.86266	9.39918	8.38362	1.19374e-06	4.6763e-05
A_23_P2814	SMAD9	-1.17006	10.4044	11.0226	9.85252	1.20709e-06	4.72407e-05
A_24_P924602	TH	0.471228	8.39311	8.14416	8.61538	1.21578e-06	4.75357e-05
A_24_P253818	FLOT2	0.591543	7.65064	7.33813	7.92967	1.2241e-06	4.78154e-05
A_24_P289130	A_24_P289130	1.07601	7.56949	7.00103	8.07704	1.23688e-06	4.82688e-05
A_24_P298604	A_24_P298604	2.365	11.7339	10.4845	12.8495	1.24331e-06	4.84736e-05
A_32_P149536	SUMO2	0.740107	14.2913	13.9003	14.6404	1.24457e-06	4.84769e-05
A_23_P131935	C20orf42	-3.18118	10.1484	11.829	8.64785	1.2595e-06	4.90121e-05
A_24_P720730	A_24_P720730	0.442681	6.75078	6.51691	6.95959	1.2608e-06	4.90162e-05
A_23_P72770	USP44	-0.972076	8.03702	8.55057	7.57849	1.26558e-06	4.91555e-05
A_23_P92543	SCFD2	-1.0642	10.7344	11.2966	10.2324	1.27433e-06	4.94484e-05
A_24_P289477	ENST00000311232	2.43606	10.5713	9.28433	11.7204	1.27585e-06	4.94486e-05
A_32_P132396	ENST00000319373	0.713977	7.80764	7.43045	8.14442	1.27785e-06	4.94486e-05
A_23_P28707	OGFR	0.807838	15.8442	15.4174	16.2253	1.27794e-06	4.94486e-05
A_24_P11791	KPNA4	-0.632816	12.8567	13.191	12.5582	1.28655e-06	4.96689e-05
A_24_P706371	BC022928	1.12771	13.1858	12.59	13.7177	1.28726e-06	4.96689e-05
A_24_P903378	A_24_P903378	0.540696	8.45622	8.17057	8.71126	1.29216e-06	4.98114e-05
A_23_P203389	MGC13379	-1.18319	10.7543	11.3794	10.1962	1.29967e-06	5.00539e-05
A_24_P15906	A_24_P15906	0.958441	9.67364	9.1673	10.1257	1.30401e-06	5.0174e-05
A_24_P255324	A_24_P255324	0.582495	6.9494	6.64167	7.22417	1.31145e-06	5.04129e-05
A_24_P151959	FBXO17	1.27147	12.5765	11.9048	13.1763	1.31566e-06	5.05145e-05
A_32_P41153	BM929882	-2.15511	9.91614	11.0547	8.89957	1.3168e-06	5.05145e-05
A_23_P314216	HOOK3	0.563408	7.46691	7.16926	7.73267	1.31778e-06	5.05145e-05
A_24_P319923	MYLK	-1.8011	11.1819	12.1335	10.3324	1.32155e-06	5.05647e-05
A_24_P270345	ZIC5	0.555028	7.4749	7.18168	7.73671	1.32251e-06	5.05647e-05
A_23_P31443	ERVWE1	0.632219	7.35482	7.02081	7.65303	1.32278e-06	5.05647e-05
A_32_P309404	SLC22A3	-1.30806	7.5557	8.24675	6.93869	1.32808e-06	5.07201e-05
A_24_P143138	FGD1	0.809975	9.9107	9.48278	10.2928	1.3418e-06	5.1153e-05
A_23_P500130	ANKRD15	-1.59263	13.0321	13.8735	12.2809	1.34273e-06	5.1153e-05
A_23_P410982	THC2430400	0.98367	9.9085	9.38882	10.3725	1.34389e-06	5.1153e-05
A_23_P72747	UGT8	-2.07062	9.05463	10.1485	8.07792	1.34495e-06	5.1153e-05
A_24_P22488	AXIN1	0.63926	10.4278	10.0901	10.7294	1.34564e-06	5.1153e-05
A_24_P312895	ABCB9	0.833356	7.63647	7.19621	8.02956	1.34859e-06	5.12105e-05
A_24_P41662	A_24_P41662	2.7391	10.7081	9.26098	12.0001	1.3505e-06	5.12105e-05
A_24_P891899	AI369525	0.721195	9.0575	8.67649	9.39769	1.35089e-06	5.12105e-05
A_24_P701030	C6orf112	-0.699361	7.20304	7.57251	6.87315	1.35215e-06	5.12111e-05
A_32_P172198	A_32_P172198	3.27558	11.3286	9.59813	12.8737	1.35349e-06	5.12146e-05
A_23_P329727	MAPK8IP3	0.957075	8.64527	8.13964	9.09672	1.36218e-06	5.14958e-05
A_23_P48327	KCTD4	-1.2861	7.66029	8.33974	7.05363	1.37794e-06	5.1996e-05
A_23_P164141	PSME3	0.796416	12.112	11.6913	12.4877	1.38021e-06	5.20198e-05
A_32_P154042	DA422275	0.502355	7.07032	6.80492	7.30728	1.3811e-06	5.20198e-05
A_23_P150407	CREB3L1	1.33637	10.9551	10.2491	11.5855	1.38569e-06	5.21447e-05
A_32_P186018	THC2289056	2.18161	12.1328	10.9802	13.1618	1.39114e-06	5.23019e-05
A_32_P114215	COMMD6	-0.825657	13.0375	13.4737	12.648	1.40931e-06	5.29366e-05
A_24_P828125	A_24_P828125	1.37513	12.1934	11.467	12.8421	1.41574e-06	5.31298e-05
A_24_P379649	RPL23AP13	1.65062	12.7073	11.8353	13.4859	1.42241e-06	5.33312e-05
A_23_P34376	TCEA3	1.03721	7.34636	6.7984	7.83561	1.42612e-06	5.34216e-05
A_24_P153234	A_24_P153234	0.871137	8.30864	7.84842	8.71956	1.43238e-06	5.36071e-05
A_23_P52121	PDZK1	-0.823577	7.86532	8.30042	7.47684	1.4419e-06	5.38683e-05
A_23_P125771	HCFC1	0.646377	9.67734	9.33585	9.98223	1.44198e-06	5.38683e-05
A_23_P368187	NAB2	0.932701	10.1139	9.62118	10.5539	1.44937e-06	5.40953e-05
A_24_P211689	AK021629	0.577376	8.5962	8.29117	8.86855	1.45516e-06	5.42621e-05
A_24_P256929	GRRP1	0.815715	8.88478	8.45384	9.26955	1.46199e-06	5.44676e-05
A_32_P174156	ENST00000379053	0.49926	7.90101	7.63725	8.13651	1.46408e-06	5.4496e-05
A_24_P33444	YWHAE	1.19093	11.0086	10.3795	11.5704	1.4666e-06	5.45404e-05
A_23_P392383	LARP1	0.835184	10.6969	10.2557	11.0909	1.4727e-06	5.47174e-05
A_24_P654368	A_24_P654368	1.12737	7.46238	6.86679	7.99416	1.5017e-06	5.57445e-05
A_23_P39125	GLTSCR2	-0.598852	16.6389	16.9553	16.3565	1.5082e-06	5.58947e-05
A_23_P218203	PLA2G4B	-0.711896	11.9089	12.285	11.5731	1.50846e-06	5.58947e-05
A_24_P84880	LOC148709	0.825695	12.2653	11.8291	12.6548	1.51237e-06	5.59892e-05
A_32_P133090	BG216262	-1.43571	9.28699	10.0455	8.60977	1.52542e-06	5.63339e-05
A_23_P164148	MLX	0.5901	11.4895	11.1777	11.7678	1.52566e-06	5.63339e-05
A_24_P366457	ENST00000309379	1.34395	13.7386	13.0286	14.3725	1.5258e-06	5.63339e-05
A_32_P145856	ENST00000247761	1.60043	11.4893	10.6438	12.2442	1.53109e-06	5.64785e-05
A_24_P152974	A_24_P152974	0.41437	6.80816	6.58925	7.00362	1.53922e-06	5.67277e-05
A_23_P255569	DUS1L	0.603468	11.5316	11.2128	11.8162	1.55688e-06	5.7327e-05
A_24_P324054	AK096196	0.471307	7.83829	7.5893	8.0606	1.5589e-06	5.735e-05
A_32_P160438	AF085874	0.336823	7.30056	7.12262	7.45944	1.5659e-06	5.75558e-05
A_23_P54891	C16orf58	0.615926	11.8204	11.495	12.1109	1.57005e-06	5.76569e-05
A_23_P305616	ENST00000313153	0.413311	7.29279	7.07444	7.48775	1.57259e-06	5.76986e-05
A_23_P94840	DYNLRB2	-1.56014	8.26675	9.09097	7.53084	1.57902e-06	5.77612e-05
A_32_P23748	BC037911	0.65504	9.273	8.92694	9.58198	1.57977e-06	5.77612e-05
A_24_P84198	A_24_P84198	0.380403	6.84904	6.64807	7.02847	1.57988e-06	5.77612e-05
A_32_P95852	DB325746	-0.769903	7.76176	8.1685	7.3986	1.57992e-06	5.77612e-05
A_24_P625898	A_24_P625898	1.1085	9.21446	8.62884	9.73734	1.59288e-06	5.81337e-05
A_24_P147190	PARN	0.434011	8.88831	8.65902	9.09303	1.59294e-06	5.81337e-05
A_23_P21425	GPR119	1.08443	8.9128	8.33989	9.42432	1.60031e-06	5.83508e-05
A_24_P8888	C2orf27	-0.967267	8.96959	9.4806	8.51334	1.60427e-06	5.84436e-05
A_24_P84401	A_24_P84401	0.576517	7.38156	7.07698	7.6535	1.60989e-06	5.85963e-05
A_24_P95007	GTF2I	0.619435	12.9401	12.6128	13.2323	1.6133e-06	5.86281e-05
A_23_P26413	RBL2	0.658619	9.71196	9.36401	10.0226	1.61362e-06	5.86281e-05
A_24_P621434	THC2266610	1.90437	9.8007	8.79462	10.699	1.61896e-06	5.87704e-05
A_24_P272403	BE816155	1.19697	13.7491	13.1168	14.3137	1.62339e-06	5.87921e-05
A_24_P18630	FBXL10	0.698192	10.0928	9.7239	10.4221	1.62531e-06	5.87921e-05
A_24_P98251	VPS13B	-0.534103	11.4073	11.6894	11.1553	1.62623e-06	5.87921e-05
A_24_P378958	CYB5R3	1.00293	15.8419	15.312	16.315	1.62647e-06	5.87921e-05
A_24_P399009	EDC4	0.638285	10.0021	9.66491	10.3032	1.62672e-06	5.87921e-05
A_24_P134266	BSG	0.815235	13.6605	13.2298	14.045	1.63261e-06	5.89058e-05
A_24_P229807	A_24_P229807	2.18603	9.07984	7.92495	10.111	1.63273e-06	5.89058e-05
A_23_P17219	CRIPT	-0.93749	11.362	11.8573	10.9198	1.64103e-06	5.91535e-05
A_23_P50834	ZNF714	1.01659	11.8844	11.3474	12.3639	1.64805e-06	5.93544e-05
A_23_P158775	UMOD	0.538308	8.01518	7.73079	8.2691	1.65411e-06	5.95206e-05
A_23_P14863	CHAC1	0.705492	11.2292	10.8565	11.562	1.66681e-06	5.99248e-05
A_23_P203920	SSPN	-1.66141	11.0761	11.9538	10.2924	1.67329e-06	6.00584e-05
A_23_P425516	TSPAN17	0.657787	9.31987	8.97236	9.63015	1.67459e-06	6.00584e-05
A_23_P115726	SLC16A9	-1.24106	11.3586	12.0142	10.7731	1.67491e-06	6.00584e-05
A_23_P127128	DNAJC1	-0.979421	12.3166	12.8341	11.8546	1.67793e-06	6.01142e-05
A_24_P126210	MRAP	-1.59418	7.91884	8.76105	7.16687	1.68265e-06	6.02309e-05
A_24_P121535	ACTC	0.923477	14.1574	13.6696	14.593	1.68437e-06	6.02401e-05
A_24_P698759	A_24_P698759	1.40206	10.1672	9.42646	10.8285	1.69175e-06	6.04512e-05
A_24_P41781	A_24_P41781	1.11431	9.86348	9.27479	10.3891	1.69473e-06	6.05053e-05
A_24_P366735	ARID1B	0.899843	9.94541	9.47002	10.3699	1.71058e-06	6.1018e-05
A_32_P156017	BI029121	2.09696	12.4545	11.3466	13.4436	1.71526e-06	6.11322e-05
A_24_P255384	THC2419501	1.85018	9.13622	8.15877	10.0089	1.71984e-06	6.12419e-05
A_23_P113111	AR	-1.59986	8.9081	9.75332	8.15345	1.72697e-06	6.13962e-05
A_23_P303891	LCE1C	1.34638	13.4829	12.7716	14.118	1.72804e-06	6.13962e-05
A_24_P817863	THC2337980	-1.48803	10.071	10.8571	9.3691	1.72865e-06	6.13962e-05
A_24_P483871	A_24_P483871	1.44548	8.22031	7.45666	8.90214	1.73059e-06	6.14122e-05
A_24_P150466	SMOC1	-2.76184	13.8961	15.3552	12.5934	1.74573e-06	6.18958e-05
A_24_P131646	MYL3	-1.02741	7.67504	8.21783	7.19041	1.75335e-06	6.21126e-05
A_23_P93844	TOMM7	-0.640647	15.0703	15.4087	14.7681	1.75663e-06	6.21749e-05
A_24_P580698	LOC389895	-1.37843	7.99483	8.72306	7.34463	1.76267e-06	6.22837e-05
A_24_P241370	MTA1	0.898995	10.765	10.2901	11.1891	1.76347e-06	6.22837e-05
A_24_P258800	LGP1	0.786102	10.6167	10.2014	10.9875	1.76425e-06	6.22837e-05
A_24_P306964	A_24_P306964	1.322	12.864	12.1656	13.4876	1.76852e-06	6.23437e-05
A_32_P59792	THC2444579	-1.29207	7.81836	8.50096	7.20889	1.76951e-06	6.23437e-05
A_24_P918843	GARNL1	0.39413	7.29686	7.08864	7.48277	1.7705e-06	6.23437e-05
A_23_P59976	GML	0.492258	7.20273	6.94267	7.43493	1.77604e-06	6.24853e-05
A_24_P290354	ZFAND5	0.680194	12.3054	11.9461	12.6263	1.77889e-06	6.25319e-05
A_23_P128887	SYNE2	0.970039	9.11189	8.59941	9.56945	1.78637e-06	6.27413e-05
A_23_P171336	NXF3	0.623635	7.92916	7.59969	8.22333	1.79255e-06	6.29044e-05
A_24_P178175	GGT2	0.498666	9.51411	9.25066	9.74933	1.808e-06	6.33926e-05
A_32_P147484	THC2440217	-1.56224	7.47991	8.30524	6.743	1.81072e-06	6.34337e-05
A_24_P650562	A_24_P650562	1.59173	8.28637	7.44545	9.03719	1.82653e-06	6.39331e-05
A_32_P56392	RBMX	0.756249	7.98785	7.58832	8.34457	1.83025e-06	6.40089e-05
A_24_P229616	ENST00000312958	0.644052	13.3108	12.9706	13.6146	1.83342e-06	6.40654e-05
A_23_P21409	CEP63	-0.715392	11.0408	11.4187	10.7033	1.84725e-06	6.44936e-05
A_24_P59297	AF161344	0.361528	7.55487	7.36387	7.7254	1.85625e-06	6.47529e-05
A_23_P325932	COPA	0.573942	8.34068	8.03746	8.61141	1.8636e-06	6.4945e-05
A_23_P160367	THRAP3	0.710742	9.87702	9.50153	10.2123	1.86492e-06	6.4945e-05
A_23_P93269	ZNF165	-0.86319	8.69609	9.15212	8.28893	1.87549e-06	6.52579e-05
A_23_P60283	XPA	-0.632814	10.785	11.1193	10.4865	1.87889e-06	6.52735e-05
A_23_P167805	B3GAT2	-1.45577	8.31221	9.08129	7.62552	1.87997e-06	6.52735e-05
A_23_P26294	TPSG1	0.729177	16.6583	16.2731	17.0022	1.88071e-06	6.52735e-05
A_24_P24002	ENST00000306634	1.20637	7.79264	7.15531	8.36168	1.88412e-06	6.53368e-05
A_24_P270166	OS9	0.722152	12.2508	11.8693	12.5914	1.89384e-06	6.56184e-05
A_24_P155058	IKBKB	0.435096	8.03466	7.8048	8.23989	1.90347e-06	6.58965e-05
A_32_P230736	LOC389033	0.933316	10.234	9.74096	10.6743	1.90854e-06	6.60165e-05
A_24_P133288	PKP2	-0.527057	7.07854	7.35699	6.82993	1.91498e-06	6.61835e-05
A_24_P33429	A_24_P33429	2.20196	9.70682	8.54352	10.7455	1.92332e-06	6.64159e-05
A_23_P112564	KCND2	-2.02459	9.73696	10.8066	8.78196	1.92873e-06	6.65468e-05
A_24_P502752	A_24_P502752	0.879447	7.40918	6.94456	7.82401	1.93291e-06	6.6635e-05
A_23_P119311	KLK9	0.803242	9.32658	8.90223	9.70547	1.93889e-06	6.67474e-05
A_24_P850187	A_24_P850187	2.82475	11.9679	10.4756	13.3003	1.93941e-06	6.67474e-05
A_23_P327519	STARD4	-0.881939	8.26737	8.7333	7.85136	1.94155e-06	6.67649e-05
A_23_P125348	TRAPPC1	0.789779	10.7142	10.297	11.0867	1.95589e-06	6.71826e-05
A_23_P216307	RUNX1T1	-1.72392	10.427	11.3378	9.61387	1.95697e-06	6.71826e-05
A_23_P384072	EPN1	0.710546	8.94148	8.5661	9.27664	1.95921e-06	6.71919e-05
A_24_P414256	CCDC72	-0.78051	14.3559	14.7683	13.9878	1.96051e-06	6.71919e-05
A_24_P245767	SUMO3	0.641272	10.885	10.5462	11.1875	1.99092e-06	6.81735e-05
A_32_P126485	BC047032	-0.939257	8.72474	9.22096	8.2817	1.99575e-06	6.81735e-05
A_23_P216153	MMP16	-0.809398	7.80159	8.2292	7.4198	1.99625e-06	6.81735e-05
A_24_P316059	A_24_P316059	-1.40589	11.4034	12.1461	10.7402	1.99688e-06	6.81735e-05
A_23_P89691	SDK2	1.69672	12.4442	11.5478	13.2446	1.99744e-06	6.81735e-05
A_24_P478940	A_24_P478940	-1.76399	10.1302	11.0622	9.29817	2.00761e-06	6.84637e-05
A_23_P306223	ARX	2.29695	8.49884	7.28536	9.5823	2.01267e-06	6.85336e-05
A_24_P290188	A_24_P290188	1.31943	8.61143	7.91438	9.23381	2.013e-06	6.85336e-05
A_24_P920170	ENST00000325680	0.553367	7.8897	7.59736	8.15072	2.0242e-06	6.87694e-05
A_24_P15965	ZNF539	1.02824	12.1037	11.5605	12.5887	2.02425e-06	6.87694e-05
A_24_P4110	ELP3	0.657289	9.66407	9.31682	9.97411	2.02653e-06	6.87694e-05
A_24_P204067	THC2304728	0.673402	10.0345	9.67877	10.3522	2.02662e-06	6.87694e-05
A_24_P340498	ENST00000358916	2.03777	9.55512	8.47856	10.5163	2.03443e-06	6.89777e-05
A_23_P54963	MRPL38	0.708133	10.9864	10.6123	11.3204	2.04046e-06	6.91252e-05
A_23_P128447	LRRK2	-1.72313	10.1419	11.0522	9.3291	2.04493e-06	6.92074e-05
A_32_P139400	A_32_P139400	1.0747	10.9785	10.4108	11.4855	2.04626e-06	6.92074e-05
A_24_P144936	KIAA0319L	0.614239	8.98329	8.65879	9.27303	2.06878e-06	6.99117e-05
A_24_P366994	ARHGDIA	0.709034	9.12451	8.74993	9.45896	2.07428e-06	6.99846e-05
A_24_P145122	ENST00000367142	-0.668874	10.2669	10.6203	9.95138	2.07435e-06	6.99846e-05
A_23_P383118	ZSWIM5	-1.05102	10.2401	10.7954	9.74436	2.08087e-06	7.01472e-05
A_23_P85969	ZNF326	-0.616033	12.366	12.6915	12.0755	2.10264e-06	7.08229e-05
A_23_P129678	SETD1A	0.664866	9.25189	8.90064	9.5655	2.10656e-06	7.08968e-05
A_23_P24424	DKFZp761E198	0.792292	7.73383	7.31526	8.10755	2.1089e-06	7.09172e-05
A_32_P61298	CDR1	-1.99075	10.8922	11.9439	9.95315	2.13134e-06	7.16135e-05
A_23_P93282	HIST1H3J	2.18368	10.9635	9.80988	11.9936	2.13485e-06	7.16728e-05
A_24_P584936	BE243347	0.664944	7.99039	7.6391	8.30404	2.13971e-06	7.17679e-05
A_23_P153698	BTBD2	0.754536	12.5358	12.1372	12.8918	2.14142e-06	7.17679e-05
A_24_P644554	A_24_P644554	0.349124	6.90725	6.7228	7.07193	2.14293e-06	7.17679e-05
A_23_P17130	MGC13057	-1.3703	8.27286	8.9968	7.62649	2.15002e-06	7.19468e-05
A_32_P10683	BC113121	1.41879	14.862	14.1124	15.5312	2.15446e-06	7.20369e-05
A_23_P324538	LCE3B	0.445719	7.7097	7.47423	7.91994	2.15786e-06	7.20919e-05
A_23_P152344	GTF3C1	0.658282	10.812	10.4642	11.1225	2.164e-06	7.22157e-05
A_32_P186725	THC2433670	-0.773235	11.3236	11.7321	10.9588	2.16508e-06	7.22157e-05
A_32_P191527	SETD8	0.558142	8.8279	8.53304	9.09118	2.16699e-06	7.22206e-05
A_24_P232500	MRPL49	0.547634	9.65122	9.3619	9.90954	2.20096e-06	7.32934e-05
A_23_P154786	MAP1LC3A	1.14995	10.1888	9.58123	10.7312	2.20317e-06	7.33076e-05
A_32_P511713	C11orf42	0.851695	8.4307	7.98074	8.83244	2.20881e-06	7.34358e-05
A_23_P315122	EMX1	1.3196	10.0226	9.32549	10.6451	2.21225e-06	7.3484e-05
A_23_P159693	ENST00000362792	0.650849	8.20967	7.86583	8.51668	2.21384e-06	7.3484e-05
A_23_P215883	NCALD	-1.53437	11.3534	12.164	10.6297	2.22318e-06	7.37346e-05
A_23_P152527	AANAT	0.635374	8.85926	8.52359	9.15896	2.23207e-06	7.39697e-05
A_23_P69154	C3orf41	-1.8563	9.9732	10.9539	9.09759	2.24753e-06	7.43941e-05
A_24_P246636	LOC643940	0.908776	7.83268	7.35258	8.26135	2.2485e-06	7.43941e-05
A_32_P30075	THC2321023	1.63387	11.8476	10.9845	12.6183	2.27097e-06	7.50771e-05
A_23_P217428	ARHGAP6	-1.0044	8.75824	9.28886	8.28447	2.27312e-06	7.5088e-05
A_24_P229250	ENST00000272235	0.818821	7.29465	6.86206	7.68088	2.2779e-06	7.51304e-05
A_24_P409013	WDR78	-1.27752	9.59365	10.2686	8.99105	2.27806e-06	7.51304e-05
A_24_P93051	A_24_P93051	2.11394	8.91891	7.80211	9.91605	2.2815e-06	7.51835e-05
A_23_P41755	PURA	-1.01336	12.2913	12.8267	11.8133	2.28876e-06	7.5362e-05
A_23_P147025	RAB33A	-1.89718	11.3614	12.3637	10.4665	2.31808e-06	7.62337e-05
A_32_P117016	ALDH1L2	-1.35863	9.74706	10.4648	9.1062	2.32555e-06	7.63682e-05
A_24_P654649	A_24_P654649	1.24657	8.29323	7.63467	8.88124	2.32675e-06	7.63682e-05
A_24_P848662	CR594528	1.58776	12.5458	11.707	13.2948	2.34438e-06	7.68854e-05
A_24_P405992	SYNPO	1.8378	12.0697	11.0988	12.9366	2.34793e-06	7.69405e-05
A_23_P79681	LOC339745	-0.626472	9.03424	9.36521	8.73874	2.35174e-06	7.70039e-05
A_23_P91001	ASNSD1	-0.499429	13.0136	13.2775	12.7781	2.36549e-06	7.73473e-05
A_24_P306032	C3orf53	-0.197582	6.52189	6.62628	6.4287	2.36599e-06	7.73473e-05
A_32_P100830	A_32_P100830	-2.19082	9.68384	10.8413	8.65044	2.36899e-06	7.73839e-05
A_23_P211436	SF3A1	0.590466	12.5925	12.2806	12.871	2.37722e-06	7.75909e-05
A_24_P196774	BC014395	-0.589657	12.412	12.7235	12.1339	2.38483e-06	7.77247e-05
A_24_P25063	A_24_P25063	2.45938	10.2898	8.99046	11.4498	2.38601e-06	7.77247e-05
A_23_P398044	CCDC97	-0.651855	13.1968	13.5412	12.8893	2.38739e-06	7.77247e-05
A_32_P141437	LOC440888	0.930887	8.43527	7.94348	8.87437	2.38888e-06	7.77247e-05
A_23_P143906	MLF1	-1.11007	11.7841	12.3705	11.2604	2.39537e-06	7.7874e-05
A_23_P338919	SPEG	-1.2923	14.1035	14.7862	13.4939	2.40452e-06	7.80861e-05
A_24_P120827	TMEM76	0.709407	7.85386	7.47908	8.18849	2.40569e-06	7.80861e-05
A_23_P398275	FLJ22795	-1.17746	12.9268	13.5489	12.3714	2.41106e-06	7.81988e-05
A_32_P191541	THC2345392	-0.643455	7.8668	8.20674	7.56329	2.41752e-06	7.83464e-05
A_23_P28595	DLX2	2.59517	8.22353	6.8525	9.44767	2.42709e-06	7.85945e-05
A_32_P172453	THC2442819	-0.928181	8.97869	9.46905	8.54087	2.4477e-06	7.91995e-05
A_23_P209389	CASP8	0.92261	11.0707	10.5833	11.5059	2.45537e-06	7.93851e-05
A_32_P83434	CR625615	-1.35424	7.2731	7.98855	6.6343	2.47113e-06	7.98319e-05
A_23_P331092	C9orf163	0.973089	10.4427	9.92862	10.9017	2.47698e-06	7.99579e-05
A_23_P431815	CD7	0.461608	7.65978	7.41591	7.87752	2.48169e-06	8.00472e-05
A_24_P740857	AL137354	1.17882	13.3951	12.7723	13.9511	2.48394e-06	8.00569e-05
A_23_P382	ARHGEF10L	-0.670434	14.3913	14.7455	14.075	2.48721e-06	8.00995e-05
A_23_P67162	PIN1	0.743374	13.4013	13.0086	13.7519	2.49328e-06	8.02319e-05
A_24_P209389	MLXIPL	1.40064	11.1406	10.4007	11.8013	2.50943e-06	8.06828e-05
A_23_P215604	CASD1	0.863189	9.60971	9.15369	10.0169	2.51121e-06	8.06828e-05
A_23_P162314	DHH	0.800349	8.96411	8.54128	9.34163	2.52414e-06	8.10348e-05
A_23_P146554	PTGDS	-2.60593	15.0527	16.4294	13.8235	2.53161e-06	8.1211e-05
A_23_P139682	PZP	2.44879	9.85825	8.56454	11.0133	2.53503e-06	8.12574e-05
A_32_P207054	EWSR1	0.717528	11.2564	10.8773	11.5948	2.56889e-06	8.22784e-05
A_24_P298616	A_24_P298616	1.49925	11.7535	10.9615	12.4607	2.57175e-06	8.2306e-05
A_23_P47484	GLYATL2	-0.859681	7.89921	8.35338	7.4937	2.576e-06	8.2378e-05
A_32_P123514	BX648831	-1.2661	8.71904	9.38793	8.12183	2.57883e-06	8.24042e-05
A_24_P280953	A_24_P280953	1.24616	13.0084	12.35	13.5962	2.58251e-06	8.24579e-05
A_24_P477048	A_24_P477048	1.74654	9.92006	8.99736	10.7439	2.58564e-06	8.24935e-05
A_24_P375453	SSBP3	0.807241	8.73024	8.30377	9.11101	2.59582e-06	8.2754e-05
A_23_P200955	A_23_P200955	1.22812	14.3696	13.7208	14.9489	2.60178e-06	8.28798e-05
A_24_P414045	GCS1	0.632766	10.5227	10.1884	10.8212	2.61027e-06	8.3086e-05
A_24_P319711	GAD1	2.2526	8.81426	7.6242	9.87681	2.61424e-06	8.31479e-05
A_23_P75529	PKNOX2	-1.52066	11.4112	12.2146	10.6939	2.62757e-06	8.35073e-05
A_23_P206424	CHD9	0.650009	8.59752	8.25412	8.90413	2.63632e-06	8.37205e-05
A_24_P103264	UGT8	-2.17484	9.81598	10.965	8.79011	2.64812e-06	8.40302e-05
A_23_P40192	CDH22	1.05906	13.076	12.5165	13.5755	2.65654e-06	8.42324e-05
A_24_P230358	CV402334	0.528092	7.52351	7.24452	7.77261	2.65867e-06	8.4235e-05
A_32_P217901	THC2375512	-1.98273	10.4826	11.5301	9.54736	2.67334e-06	8.45702e-05
A_23_P383986	GALNAC4S-6ST	-1.315	12.1918	12.8866	11.5716	2.67451e-06	8.45702e-05
A_24_P272713	A_24_P272713	0.613642	13.189	12.8649	13.4785	2.67676e-06	8.45702e-05
A_24_P100130	BCL2L1	0.690299	7.72588	7.36119	8.05149	2.67748e-06	8.45702e-05
A_24_P230130	A_24_P230130	0.536719	15.2006	14.917	15.4537	2.6976e-06	8.51311e-05
A_23_P218726	CPNE1	0.978682	11.9851	11.4681	12.4467	2.69939e-06	8.51311e-05
A_23_P26745	AK026675	0.654874	8.93526	8.58929	9.24416	2.70261e-06	8.51675e-05
A_24_P91405	ZNF709	0.903583	11.6387	11.1613	12.0649	2.70935e-06	8.52977e-05
A_32_P95502	A_32_P95502	0.552839	8.03264	7.74057	8.29341	2.7116e-06	8.52977e-05
A_32_P86739	C10orf114	-1.55453	10.6952	11.5165	9.96195	2.71297e-06	8.52977e-05
A_32_P195850	DPY19L2	-0.942877	8.34612	8.84425	7.90137	2.71623e-06	8.53348e-05
A_24_P150580	RASL12	-1.66405	10.7207	11.5999	9.9358	2.72031e-06	8.53976e-05
A_23_P107735	CD79A	0.902814	10.9577	10.4808	11.3836	2.72317e-06	8.54223e-05
A_23_P49269	RPUSD1	0.755713	12.1009	11.7016	12.4573	2.72851e-06	8.55245e-05
A_24_P942636	AFF4	0.583477	8.03645	7.7282	8.31167	2.74439e-06	8.59567e-05
A_24_P417596	LOC114984	1.32648	8.89418	8.1934	9.51988	2.74918e-06	8.60413e-05
A_23_P137046	NYX	0.818264	10.022	9.58973	10.408	2.75912e-06	8.62864e-05
A_23_P157365	FAM3C	0.798366	12.3769	11.9551	12.7535	2.76742e-06	8.64214e-05
A_24_P298029	A_24_P298029	0.638045	12.2679	11.9308	12.5688	2.76764e-06	8.64214e-05
A_23_P143845	TIPARP	-1.24514	11.9457	12.6035	11.3584	2.77379e-06	8.65476e-05
A_24_P196592	MMP28	0.853275	9.82885	9.37806	10.2313	2.77827e-06	8.65587e-05
A_23_P129989	HCRT	1.01589	12.9809	12.4443	13.4601	2.77836e-06	8.65587e-05
A_23_P22473	FTSJ1	0.573419	10.1341	9.83117	10.4046	2.78588e-06	8.67275e-05
A_23_P141434	ACACA	0.615076	8.12961	7.80466	8.41974	2.79103e-06	8.68218e-05
A_32_P214565	A_32_P214565	-0.981243	9.91662	10.435	9.45377	2.80057e-06	8.70527e-05
A_32_P76865	BM979049	-0.893818	7.59654	8.06874	7.17492	2.8096e-06	8.72676e-05
A_23_P19702	MAP3K7IP2	-0.790127	13.4446	13.862	13.0719	2.82171e-06	8.75255e-05
A_23_P202484	ZNF503	-1.23048	11.6199	12.27	11.0395	2.82217e-06	8.75255e-05
A_32_P104619	AK094156	-1.1393	10.0709	10.6728	9.53346	2.83813e-06	8.79543e-05
A_32_P89997	BX116163	-1.09505	9.07858	9.6571	8.56205	2.86548e-06	8.87003e-05
A_24_P118281	A_24_P118281	2.00351	12.8384	11.7799	13.7834	2.86667e-06	8.87003e-05
A_32_P50522	FKBP1A	0.844456	11.1281	10.682	11.5264	2.86868e-06	8.87003e-05
A_23_P153022	KRTAP2-4	1.0342	13.7891	13.2427	14.2769	2.87928e-06	8.89249e-05
A_32_P111587	LOC257407	-1.75418	11.2674	12.1941	10.4399	2.88161e-06	8.89249e-05
A_32_P119830	T26612	-1.67029	10.0792	10.9616	9.29129	2.88244e-06	8.89249e-05
A_23_P28598	DLX2	3.20137	8.12861	6.43731	9.63869	2.89293e-06	8.91198e-05
A_24_P101282	BC031342	-1.80895	8.38555	9.34122	7.53227	2.89309e-06	8.91198e-05
A_23_P154938	HIRA	-0.769202	12.8912	13.2976	12.5284	2.9135e-06	8.96612e-05
A_24_P338788	CSNK1A1L	1.57513	10.3274	9.49527	11.0704	2.9167e-06	8.96612e-05
A_24_P220058	MAPRE1	-0.540498	13.3432	13.6287	13.0883	2.91721e-06	8.96612e-05
A_23_P51754	RAP1A	-0.721944	12.2852	12.6666	11.9446	2.92646e-06	8.98781e-05
A_23_P64184	A_23_P64184	1.06024	10.1395	9.57936	10.6396	2.93033e-06	8.993e-05
A_24_P331711	THEM5	1.38143	12.2609	11.5311	12.9126	2.93745e-06	9.0081e-05
A_24_P75324	TTBK1	0.55025	8.35389	8.06319	8.61344	2.94196e-06	9.01102e-05
A_23_P47527	C11orf10	-0.764426	14.4121	14.8159	14.0515	2.94451e-06	9.01102e-05
A_23_P67411	RSHL1	0.501858	7.91959	7.65446	8.15631	2.94498e-06	9.01102e-05
A_24_P802562	A_24_P802562	1.07029	7.77926	7.21382	8.28411	2.9592e-06	9.0478e-05
A_24_P59765	RHOT1	0.752291	10.5122	10.1148	10.8671	2.96349e-06	9.05418e-05
A_23_P50799	OR10H2	1.67536	10.231	9.34591	11.0213	2.97476e-06	9.08185e-05
A_24_P136352	FLJ30092	0.697404	8.32656	7.95812	8.65552	2.97947e-06	9.0895e-05
A_23_P340263	RNF175	-2.2102	10.5221	11.6897	9.47952	2.98639e-06	9.10385e-05
A_24_P468331	H01893	0.744554	8.95719	8.56384	9.3084	3.00511e-06	9.15411e-05
A_32_P877	BM999343	-0.934858	8.38409	8.87797	7.94312	3.00852e-06	9.1577e-05
A_24_P341426	A_24_P341426	0.742381	12.658	12.2658	13.0082	3.02773e-06	9.20936e-05
A_24_P110306	AK130207	1.7517	11.3805	10.4551	12.2068	3.03233e-06	9.21653e-05
A_24_P101812	A_24_P101812	0.530077	6.92407	6.64403	7.1741	3.05122e-06	9.26708e-05
A_24_P144487	A_24_P144487	0.83139	9.10933	8.67011	9.5015	3.05529e-06	9.26807e-05
A_32_P154956	A_32_P154956	-0.457581	7.07566	7.3174	6.85982	3.05605e-06	9.26807e-05
A_24_P55356	ENST00000265297	0.65785	10.7846	10.4371	11.095	3.06858e-06	9.29921e-05
A_23_P351903	MGC23909	-0.653488	10.5996	10.9449	10.2914	3.07363e-06	9.30357e-05
A_24_P376787	ZNF496	0.533551	8.63347	8.3516	8.88515	3.07565e-06	9.30357e-05
A_24_P938169	RPL22	1.91245	11.6334	10.6231	12.5355	3.07682e-06	9.30357e-05
A_24_P272073	ENST00000335078	0.705882	10.1207	9.74782	10.4537	3.10164e-06	9.37175e-05
A_23_P144348	SLIT2	-2.50893	10.5167	11.8421	9.3332	3.10865e-06	9.38602e-05
A_32_P118481	THC2357608	1.12986	8.45221	7.8553	8.98516	3.11244e-06	9.39056e-05
A_24_P84482	A_24_P84482	1.12683	9.99435	9.39904	10.5259	3.11639e-06	9.39313e-05
A_23_P329198	OBFC2A	-1.04199	9.54361	10.0941	9.0521	3.11786e-06	9.39313e-05
A_24_P916916	CYP3A5	1.25366	12.6242	11.9619	13.2155	3.13714e-06	9.4443e-05
A_23_P157435	AZIN1	-0.675543	11.7893	12.1462	11.4707	3.13977e-06	9.44529e-05
A_23_P132139	C21orf58	1.37124	10.6422	9.91774	11.289	3.14334e-06	9.44912e-05
A_23_P59877	FABP5	2.20398	11.9801	10.8157	13.0197	3.14622e-06	9.45004e-05
A_23_P209799	MYO7B	-1.92316	8.37733	9.39333	7.47018	3.14825e-06	9.45004e-05
A_23_P120513	C20orf141	0.819885	11.0171	10.5839	11.4038	3.168e-06	9.50238e-05
A_24_P255914	A_24_P255914	1.18511	9.80173	9.17563	10.3607	3.17173e-06	9.50662e-05
A_32_P226646	THC2437982	-0.482166	7.03958	7.29431	6.81214	3.18715e-06	9.54167e-05
A_24_P195205	ENST00000361429	1.00331	9.99841	9.46836	10.4717	3.18806e-06	9.54167e-05
A_24_P349590	ENST00000318251	0.938277	13.7348	13.2391	14.1774	3.19112e-06	9.54387e-05
A_32_P173023	A_32_P173023	-0.755189	6.96147	7.36044	6.60525	3.19529e-06	9.54939e-05
A_23_P356004	KCNIP3	-1.68191	11.9862	12.8748	11.1929	3.19818e-06	9.55108e-05
A_23_P212307	KIF9	-0.964156	11.3178	11.8272	10.8631	3.22962e-06	9.63797e-05
A_32_P232523	THC2385593	-0.419567	7.29061	7.51227	7.0927	3.24524e-06	9.67755e-05
A_24_P172685	AQP2	1.28461	11.7235	11.0449	12.3295	3.24868e-06	9.68077e-05
A_23_P162807	MRPS31	-0.655198	11.8916	12.2378	11.5826	3.25273e-06	9.68204e-05
A_23_P83438	UBE2Z	0.460639	13.1091	12.8658	13.3264	3.25381e-06	9.68204e-05
A_24_P538328	A_24_P538328	1.50634	8.61477	7.81897	9.32531	3.2713e-06	9.72703e-05
A_24_P278653	BU625797	0.561867	8.49979	8.20296	8.76483	3.27609e-06	9.73423e-05
A_32_P132194	BX110985	0.629337	8.07464	7.74216	8.37149	3.28036e-06	9.73986e-05
A_32_P494620	LHFPL5	0.416304	7.29728	7.07735	7.49365	3.31477e-06	9.83494e-05
A_32_P215475	THC2351317	-1.29563	9.12415	9.80863	8.513	3.3178e-06	9.83682e-05
A_23_P213486	ENST00000381475	-0.76838	8.20904	8.61497	7.84659	3.32083e-06	9.83871e-05
A_24_P309264	MAK10	-0.596106	11.4206	11.7356	11.1395	3.34283e-06	9.89676e-05
A_24_P451992	A_24_P451992	0.771504	10.1637	9.75614	10.5276	3.36395e-06	9.95211e-05
A_23_P202637	SAPS3	0.715955	10.5553	10.1771	10.8931	3.37796e-06	9.98635e-05
A_24_P86968	CD3E	0.595252	7.97012	7.65565	8.2509	3.39101e-06	0.000100177
A_24_P203814	A_24_P203814	1.10235	8.63445	8.05207	9.15442	3.39727e-06	0.00010029
A_23_P168019	ZNF306	0.534955	8.55902	8.2764	8.81136	3.40224e-06	0.000100365
A_23_P24763	RPS13	-0.673093	15.8233	16.1789	15.5058	3.40884e-06	0.000100425
A_23_P42335	FANCE	-0.947656	12.1576	12.6582	11.7105	3.40918e-06	0.000100425
A_24_P198217	SNX15	0.511133	7.81954	7.5495	8.06064	3.42978e-06	0.00010096
A_23_P144896	PDLIM7	1.48722	9.96694	9.18124	10.6685	3.45138e-06	0.000101523
A_23_P157452	POLR2K	-0.64897	12.3508	12.6936	12.0447	3.51493e-06	0.000103318
A_24_P921823	ENST00000369397	-1.18873	13.549	14.177	12.9883	3.52625e-06	0.000103577
A_23_P141467	CDK5R1	0.715338	7.42852	7.05061	7.76595	3.55282e-06	0.000104243
A_24_P213375	A_24_P213375	1.81105	12.3479	11.3911	13.2022	3.55399e-06	0.000104243
A_23_P50008	TTC19	0.649363	13.2945	12.9515	13.6008	3.55905e-06	0.000104317
A_23_P119006	THC2438889	0.441012	7.54484	7.31185	7.75286	3.56663e-06	0.000104455
A_23_P52903	VPS26B	0.645488	9.19895	8.85793	9.50342	3.56886e-06	0.000104455
A_24_P179467	SLC1A6	-1.70538	8.6765	9.57746	7.87207	3.57279e-06	0.000104496
A_23_P207766	ARHGDIA	0.8965	12.8775	12.4039	13.3004	3.59162e-06	0.000104972
A_23_P86801	RAPSN	0.511431	7.63111	7.36092	7.87236	3.5981e-06	0.000105087
A_24_P246767	HES6	0.479682	8.79241	8.539	9.01868	3.60673e-06	0.000105264
A_24_P915158	SP100	0.946486	10.3779	9.8779	10.8244	3.64933e-06	0.000106432
A_23_P25187	KRT81	1.53237	11.4809	10.6713	12.2037	3.67708e-06	0.000107165
A_23_P215461	LIMK1	0.906588	11.2093	10.7304	11.637	3.71797e-06	0.00010828
A_23_P257407	NDOR1	0.832488	15.6274	15.1876	16.0201	3.73575e-06	0.00010872
A_23_P75663	OR4D5	0.375511	6.8294	6.63102	7.00653	3.75016e-06	0.000109059
A_24_P75399	A_24_P75399	0.711309	13.4958	13.1201	13.8314	3.7527e-06	0.000109059
A_32_P121704	CA945082	-1.43475	8.91501	9.67299	8.23824	3.7739e-06	0.000109598
A_32_P13612	THC2347074	-0.57023	7.65829	7.95955	7.38932	3.77832e-06	0.000109649
A_23_P168443	EPHB4	1.27869	8.4896	7.81407	9.09276	3.8005e-06	0.000110214
A_24_P75748	A_24_P75748	1.12539	10.8907	10.2961	11.4215	3.80541e-06	0.000110279
A_32_P127153	SORD	-0.722786	11.7949	12.1767	11.454	3.80911e-06	0.000110308
A_24_P279220	ATP6V0C	0.870809	12.5682	12.1082	12.979	3.81861e-06	0.000110506
A_24_P937325	AL713762	0.627769	7.16977	6.83811	7.46588	3.83293e-06	0.000110842
A_24_P615207	THC2340864	0.418859	7.50441	7.28313	7.70199	3.83952e-06	0.000110955
A_32_P44316	EEF1A1	0.671901	15.4327	15.0777	15.7496	3.8455e-06	0.000111049
A_32_P96933	AL571926	-0.873022	7.78231	8.24353	7.37051	3.86408e-06	0.000111508
A_24_P333901	KIAA0467	-0.578524	10.7949	11.1006	10.522	3.87377e-06	0.000111709
A_32_P232496	THC2356527	-1.33566	8.51381	9.21944	7.88379	3.89479e-06	0.000112236
A_23_P36757	TCF1	1.00543	10.8256	10.2944	11.2999	3.93167e-06	0.000113166
A_32_P93328	AK129584	0.679284	9.03144	8.67258	9.35186	3.93559e-06	0.000113166
A_32_P155416	PRNPIP	0.746123	11.3344	10.9402	11.6863	3.9363e-06	0.000113166
A_32_P2844	BC040195	-1.52441	8.50728	9.31263	7.78822	3.93913e-06	0.000113166
A_23_P117225	ERCC5	-0.535189	12.9383	13.221	12.6858	3.94084e-06	0.000113166
A_32_P466514	C14orf4	0.806075	9.81699	9.39114	10.1972	3.96692e-06	0.000113836
A_24_P132950	NAP1L4	0.579688	12.531	12.2247	12.8044	3.97696e-06	0.000114044
A_32_P77742	THC2338229	-1.9242	11.4704	12.4869	10.5628	3.99258e-06	0.000114412
A_32_P429876	AK092378	-1.01763	9.61789	10.1555	9.13788	4.00676e-06	0.000114667
A_23_P55319	FLOT2	0.74276	12.7054	12.313	13.0557	4.00773e-06	0.000114667
A_24_P298928	A_24_P298928	1.62908	10.6627	9.80202	11.4311	4.00983e-06	0.000114667
A_24_P75558	A_24_P75558	1.86361	9.2357	8.25116	10.1148	4.01794e-06	0.000114775
A_23_P39336	FKBP8	0.810642	9.59562	9.16735	9.97799	4.01919e-06	0.000114775
A_24_P332862	ZNF493	1.23031	10.4585	9.80853	11.0388	4.02822e-06	0.000114921
A_32_P155030	ENST00000371189	-1.31006	10.6288	11.3209	10.0109	4.03192e-06	0.000114921
A_24_P401582	ENST00000332534	0.994811	12.4271	11.9015	12.8963	4.0337e-06	0.000114921
A_23_P151368	LOC221143	-0.920841	10.1417	10.6282	9.70737	4.03781e-06	0.000114921
A_23_P217755	APXL	1.16863	9.51482	8.89743	10.0661	4.04051e-06	0.000114921
A_23_P155301	NEK11	-1.04093	9.84639	10.3963	9.35539	4.04168e-06	0.000114921
A_23_P58148	MGC4618	1.08829	15.5762	15.0012	16.0895	4.04388e-06	0.000114921
A_23_P356154	WDR49	-1.2685	8.01063	8.68078	7.41228	4.04688e-06	0.000114926
A_23_P17103	TSGA10	-0.785196	7.83575	8.25057	7.46537	4.05312e-06	0.000114959
A_24_P315256	A_24_P315256	1.2273	8.6029	7.95452	9.18182	4.05363e-06	0.000114959
A_24_P912720	CHRNA4	0.824383	9.34497	8.90945	9.73383	4.06962e-06	0.000115333
A_23_P168928	CYP11B1	0.755298	9.04154	8.64252	9.39782	4.07554e-06	0.000115421
A_23_P22548	CHM	0.590582	10.0812	9.76922	10.3598	4.08146e-06	0.000115477
A_23_P96833	SLAMF9	0.746832	9.30412	8.90956	9.6564	4.08312e-06	0.000115477
A_24_P38930	CTNND1	1.02325	9.88248	9.3419	10.3651	4.09758e-06	0.000115806
A_23_P37598	NPTN	0.967701	12.1865	11.6752	12.6429	4.1247e-06	0.000116492
A_23_P413815	VKORC1L1	0.47074	10.4297	10.181	10.6518	4.13608e-06	0.000116734
A_32_P211558	ENST00000354343	-0.888554	8.41327	8.8827	7.99414	4.15135e-06	0.000117084
A_24_P20806	PRR7	0.899596	9.89898	9.42372	10.3233	4.15963e-06	0.000117237
A_24_P92267	ENST00000356104	1.89088	8.68924	7.69029	9.58116	4.16324e-06	0.000117259
A_24_P890536	CR627148	-1.10913	8.94252	9.52848	8.41934	4.17204e-06	0.000117416
A_24_P150428	FLJ30707	1.44541	10.8176	10.054	11.4994	4.17482e-06	0.000117416
A_23_P333650	RAD9B	-0.395111	7.0575	7.26624	6.87113	4.17742e-06	0.000117416
A_24_P73862	C1QTNF1	1.3721	7.99572	7.27083	8.64293	4.19421e-06	0.000117808
A_24_P306469	ENST00000305319	2.05036	11.8288	10.7456	12.7959	4.20096e-06	0.000117917
A_32_P231743	THC2433786	0.645405	7.79177	7.4508	8.09621	4.22793e-06	0.000118593
A_32_P32835	TMEM99	-0.90312	10.773	11.2501	10.347	4.23416e-06	0.000118686
A_23_P106922	CHST6	-1.78555	11.1061	12.0494	10.2638	4.24474e-06	0.000118902
A_23_P111092	OR2H1	1.665	11.9685	11.0889	12.7539	4.25478e-06	0.000119023
A_24_P349002	POM121	0.777087	11.0139	10.6034	11.3805	4.25485e-06	0.000119023
A_24_P400027	RP1-32F7.2	-1.19946	8.00834	8.64202	7.44256	4.26678e-06	0.000119275
A_24_P920081	A_24_P920081	0.986134	8.28074	7.75976	8.74589	4.27123e-06	0.000119319
A_23_P143916	ATP2C1	-0.536866	12.5	12.7836	12.2468	4.31613e-06	0.000120469
A_23_P69877	ZFP62	-0.681238	12.4138	12.7737	12.0925	4.31828e-06	0.000120469
A_24_P396489	ENST00000375590	0.626461	8.07255	7.74159	8.36805	4.3248e-06	0.000120569
A_23_P156811	LOC389286	-0.697294	10.923	11.2914	10.5941	4.34146e-06	0.000120952
A_24_P349539	A_24_P349539	1.47218	8.37352	7.59577	9.06795	4.35891e-06	0.000121355
A_32_P54305	LOC401397	-0.664619	12.6939	13.0451	12.3804	4.36192e-06	0.000121357
A_23_P369641	C8orf73	1.09366	8.99647	8.41869	9.51235	4.36908e-06	0.000121474
A_24_P101271	A_24_P101271	1.76109	11.6209	10.6905	12.4516	4.37351e-06	0.000121515
A_32_P77933	FLJ22795	-1.08154	13.577	14.1484	13.0668	4.38363e-06	0.000121714
A_24_P152468	LOC647090	1.16851	10.7583	10.1409	11.3094	4.39235e-06	0.000121874
A_23_P148439	THC2264965	0.629717	8.26846	7.93578	8.5655	4.40418e-06	0.000122105
A_32_P15706	LOC643504	0.739588	8.84405	8.45333	9.19291	4.40664e-06	0.000122105
A_23_P56759	LOC51315	-0.606415	11.9381	12.2585	11.652	4.42475e-06	0.000122524
A_24_P596251	A_24_P596251	1.99082	14.254	13.2022	15.1931	4.43774e-06	0.000122801
A_23_P146631	ZYG11BL	0.62776	9.63984	9.30819	9.93595	4.47033e-06	0.000123537
A_24_P129813	SMARCC2	0.872036	15.8168	15.3561	16.2281	4.47782e-06	0.000123661
A_23_P310931	CNR2	0.303338	7.07862	6.91837	7.2217	4.48423e-06	0.000123754
A_24_P213277	A_24_P213277	1.11316	13.4878	12.8997	14.0129	4.49461e-06	0.000123958
A_23_P100133	ASCIZ	0.689667	9.5408	9.17645	9.86611	4.49837e-06	0.000123978
A_24_P271285	BTBD14B	1.74063	14.7361	13.8165	15.5571	4.50257e-06	0.000124011
A_23_P85218	SOX3	-2.81607	10.7177	12.2055	9.38938	4.5097e-06	0.000124124
A_23_P16139	CHERP	0.749	12.0335	11.6378	12.3868	4.51632e-06	0.000124223
A_32_P186364	BC031314	-1.24159	11.5635	12.2194	10.9778	4.52267e-06	0.000124252
A_24_P131522	ANTXR1	-0.848208	12.58	13.0281	12.1799	4.52342e-06	0.000124252
A_23_P117580	ENTPD5	0.394915	7.40253	7.1939	7.58881	4.5334e-06	0.000124371
A_23_P108280	CYP4F12	-1.79781	8.48634	9.43613	7.63832	4.53381e-06	0.000124371
A_32_P30004	AF086044	-1.41404	11.7585	12.5055	11.0915	4.53994e-06	0.000124456
A_24_P209378	ZNF588	1.09028	9.89773	9.32174	10.412	4.54978e-06	0.000124643
A_23_P20316	CA3	-1.64856	8.84043	9.71137	8.06281	4.57307e-06	0.000125197
A_23_P435649	C18orf16	-1.25744	8.16575	8.83006	7.57262	4.5856e-06	0.000125457
A_32_P509169	NLF1	0.964712	10.1435	9.63382	10.5985	4.60449e-06	0.00012589
A_32_P139021	A_32_P139021	0.982139	9.37313	8.85427	9.8364	4.64623e-06	0.000126894
A_23_P396135	NKX2-5	1.39761	9.66761	8.92925	10.3269	4.6474e-06	0.000126894
A_24_P58727	A_24_P58727	0.606553	13.0593	12.7388	13.3454	4.65309e-06	0.000126965
A_24_P213296	ENST00000332270	0.937776	7.48777	6.99234	7.93011	4.70504e-06	0.000128298
A_23_P51009	NDUFB3	-0.500415	12.7129	12.9773	12.4769	4.74287e-06	0.000129243
A_32_P122402	BC031344	0.58447	11.2934	10.9846	11.5691	4.78125e-06	0.000130203
A_23_P355471	TBXA2R	0.897739	9.11474	8.64046	9.5382	4.80015e-06	0.000130631
A_23_P142994	DRB1	-0.524096	10.7641	11.041	10.5169	4.80386e-06	0.000130631
A_23_P391344	RASGEF1A	-2.23271	10.5034	11.6829	9.45018	4.80651e-06	0.000130631
A_24_P391987	LOC401152	-0.974979	12.2555	12.7706	11.7956	4.81278e-06	0.000130715
A_23_P29769	WWTR1	1.26728	8.2076	7.53809	8.80537	4.83361e-06	0.000131194
A_32_P217853	BF527031	-3.06919	10.6449	12.2664	9.1972	4.85022e-06	0.000131558
A_23_P255273	RAD23B	-0.67259	13.4679	13.8232	13.1506	4.8894e-06	0.000132487
A_32_P144629	THC2339084	-1.01852	10.8337	11.3718	10.3533	4.89094e-06	0.000132487
A_23_P17624	TIAM1	0.840859	10.3817	9.93743	10.7783	4.91357e-06	0.000133013
A_24_P272653	A_24_P272653	0.967625	9.56578	9.05458	10.0222	4.92791e-06	0.000133313
A_23_P16197	CCDC106	1.03362	10.5419	9.9958	11.0294	4.93522e-06	0.000133423
A_23_P216023	ANGPT1	-1.58541	9.50171	10.3393	8.75388	4.96574e-06	0.00013416
A_24_P393496	BC014370	-0.315003	7.08828	7.2547	6.93969	4.98062e-06	0.000134474
A_24_P392900	A_24_P392900	2.01881	10.4995	9.43297	11.4518	4.98636e-06	0.00013454
A_24_P324538	A_24_P324538	1.22578	7.93291	7.28533	8.5111	5.03172e-06	0.000135675
A_24_P357933	A_24_P357933	1.678	8.3446	7.45811	9.13611	5.04657e-06	0.000135986
A_23_P416434	PHF15	1.23112	7.95876	7.30835	8.53948	5.06741e-06	0.000136399
A_23_P125680	FAM70A	-1.79878	9.98049	10.9308	9.13201	5.06863e-06	0.000136399
A_23_P354798	COQ10A	0.959142	10.4205	9.91383	10.873	5.07185e-06	0.000136399
A_23_P201478	KLHL21	0.763367	8.5613	8.15801	8.92138	5.07603e-06	0.000136422
A_24_P803801	GTF2I	0.639524	12.801	12.4631	13.1026	5.08107e-06	0.000136468
A_24_P161173	A_24_P161173	1.00897	7.85832	7.32529	8.33425	5.0905e-06	0.000136632
A_23_P125164	FHIT	-1.01713	10.373	10.9103	9.89321	5.09935e-06	0.000136781
A_23_P111194	SPDEF	0.942644	7.94873	7.45073	8.39337	5.12252e-06	0.000137312
A_24_P917866	SET	1.88589	11.7232	10.7269	12.6128	5.1264e-06	0.000137327
A_24_P410516	FLJ40113	-1.07195	12.4606	13.0269	11.955	5.1387e-06	0.000137566
A_23_P107565	AQP4	-2.14339	11.572	12.7043	10.561	5.14907e-06	0.000137754
A_23_P388220	LOC138046	-1.83765	9.1735	10.1443	8.30669	5.18485e-06	0.000138621
A_23_P402787	FAM100A	0.801213	12.1004	11.6771	12.4783	5.2004e-06	0.000138947
A_23_P109907	ILDR1	1.36473	16.1844	15.4634	16.8282	5.21852e-06	0.00013934
A_24_P312189	BCDIN3	0.547983	10.8425	10.553	11.101	5.26067e-06	0.000140374
A_23_P502363	EYA1	-2.45204	9.73386	11.0293	8.57724	5.29143e-06	0.000141064
A_24_P130026	BAG5	0.649726	12.2432	11.8999	12.5496	5.29337e-06	0.000141064
A_23_P254970	RNPC3	0.556583	9.08875	8.79471	9.35129	5.30824e-06	0.000141368
A_23_P56213	GRAMD1A	0.744858	10.1586	9.76505	10.5099	5.31376e-06	0.000141424
A_23_P74178	HCRTR1	1.24409	9.81563	9.15837	10.4025	5.31775e-06	0.000141438
A_23_P170331	AP3M2	0.624317	9.52065	9.19083	9.81514	5.32367e-06	0.000141504
A_24_P209109	NDFIP1	0.643443	11.9166	11.5767	12.2201	5.33585e-06	0.000141736
A_23_P142333	FZR1	0.433973	8.39069	8.16142	8.59539	5.34224e-06	0.000141814
A_23_P348808	GPR3	0.396076	7.07665	6.8674	7.26348	5.36521e-06	0.000142332
A_32_P3534	ENST00000328398	0.296046	7.09992	6.94351	7.23956	5.38997e-06	0.000142897
A_23_P136961	A_23_P136961	0.599836	9.15726	8.84036	9.4402	5.42008e-06	0.000143603
A_23_P427622	UNQ1887	0.606073	11.262	10.9418	11.5479	5.45924e-06	0.000144547
A_23_P34144	MAGEH1	-1.05156	13.8673	14.4229	13.3713	5.47184e-06	0.000144706
A_24_P234462	TMIE	-1.09183	7.81798	8.39479	7.30296	5.47335e-06	0.000144706
A_32_P88479	C22orf9	-1.10882	13.8954	14.4812	13.3724	5.4758e-06	0.000144706
A_23_P86943	SRPR	0.663337	10.9641	10.6137	11.277	5.51475e-06	0.00014564
A_24_P926760	NKTR	-0.638488	10.4002	10.7375	10.099	5.51827e-06	0.00014564
A_24_P383704	LOC389599	0.663144	7.9155	7.56516	8.22831	5.54412e-06	0.000146229
A_24_P226355	RANBP9	0.687814	10.0206	9.65723	10.345	5.55271e-06	0.000146362
A_23_P501933	CACNG6	-1.62222	8.52885	9.38588	7.76365	5.55805e-06	0.000146408
A_23_P201086	ARF1	0.58187	11.9257	11.6183	12.2001	5.57075e-06	0.000146649
A_24_P110558	LOC492311	-1.11417	10.1701	10.7588	9.64458	5.60612e-06	0.000147485
A_24_P917897	A_24_P917897	0.483219	7.20044	6.94516	7.42837	5.64529e-06	0.000148421
A_32_P102778	ZNF626	1.40096	9.34786	8.60773	10.0087	5.65433e-06	0.000148564
A_24_P289573	A_24_P289573	2.13707	11.4368	10.3078	12.4449	5.66016e-06	0.000148622
A_23_P41304	GYPE	-1.02286	7.40358	7.94396	6.92109	5.69156e-06	0.000149351
A_23_P42288	C6orf27	1.11901	10.7795	10.1883	11.3073	5.70584e-06	0.00014963
A_24_P29401	PIK3R1	-0.979077	11.5561	12.0733	11.0943	5.72462e-06	0.000150027
A_23_P157513	MOS	0.939496	9.57669	9.08035	10.0198	5.72867e-06	0.000150037
A_23_P116376	FLJ12529	0.792609	10.3597	9.94094	10.7335	5.74209e-06	0.000150241
A_24_P71373	SLC9A1	0.701283	8.45633	8.08584	8.78713	5.74378e-06	0.000150241
A_23_P27392	LOC147650	0.622399	8.21021	7.8814	8.5038	5.77887e-06	0.000151063
A_23_P150583	SCGB1A1	0.504185	7.86435	7.59799	8.10217	5.78811e-06	0.000151208
A_32_P233780	AK126019	-0.950688	6.90005	7.4023	6.45161	5.795e-06	0.000151292
A_32_P149288	ENST00000354271	-0.762462	10.4686	10.8714	10.109	5.80835e-06	0.000151544
A_23_P428248	TTC21A	-0.838644	11.2898	11.7328	10.8942	5.81474e-06	0.000151615
A_23_P212511	TTC14	-0.527583	9.92903	10.2078	9.68017	5.84815e-06	0.000152389
A_24_P931755	D70835	0.873002	8.66723	8.20602	9.07902	5.85765e-06	0.00015254
A_24_P272503	A_24_P272503	0.62877	10.8249	10.4927	11.1215	5.89756e-06	0.000153389
A_32_P34876	LOC56964	0.701165	8.81913	8.4487	9.14987	5.89773e-06	0.000153389
A_24_P913961	A_24_P913961	0.717977	12.8191	12.4398	13.1578	5.91852e-06	0.000153833
A_32_P199049	THC2314201	-2.4907	12.731	14.0469	11.5562	5.94911e-06	0.00015453
A_23_P55342	DVL2	0.882303	11.7467	11.2805	12.1628	5.96166e-06	0.000154758
A_24_P178877	ENST00000331807	1.0806	13.4626	12.8917	13.9723	6.00813e-06	0.000155866
A_23_P58251	CPZ	0.882622	7.16935	6.70306	7.58569	6.03281e-06	0.000156408
A_24_P330691	SUMO2	0.465993	14.8615	14.6153	15.0813	6.0385e-06	0.000156457
A_23_P92300	ZNF501	-0.613873	9.21775	9.54206	8.92819	6.04817e-06	0.000156608
A_23_P58983	TBC1D22B	0.579301	10.4503	10.1442	10.7235	6.05521e-06	0.000156692
A_24_P122891	ZFAND2B	-0.597535	12.5953	12.9109	12.3134	6.06752e-06	0.000156848
A_23_P106174	PSEN1	0.636138	9.37903	9.04295	9.67909	6.07063e-06	0.000156848
A_23_P115261	AGT	-2.24641	15.4556	16.6423	14.3959	6.0761e-06	0.000156848
A_23_P388433	CR597270	-0.928122	13.5642	14.0546	13.1264	6.07652e-06	0.000156848
A_24_P241862	RANBP3	0.614652	10.5313	10.2065	10.8212	6.12451e-06	0.000157988
A_32_P84009	CMTM4	-1.17876	13.0308	13.6535	12.4748	6.17884e-06	0.000159289
A_24_P261083	C8orf1	-1.00754	10.8621	11.3944	10.3868	6.22818e-06	0.00016046
A_32_P205550	RPL26L1	1.07626	13.0288	12.4602	13.5364	6.23552e-06	0.000160536
A_23_P92517	TTC29	-0.683519	7.10055	7.46165	6.77813	6.25507e-06	0.000160851
A_24_P24972	ENST00000332804	1.96192	10.8318	9.79528	11.7572	6.2773e-06	0.000161322
A_32_P808	KIAA1458	0.591143	8.93726	8.62496	9.21611	6.29004e-06	0.000161548
A_24_P944383	WWTR1	1.63994	11.0889	10.2225	11.8625	6.31106e-06	0.000161986
A_23_P202080	TSPAN14	0.752609	8.87396	8.47636	9.22897	6.33739e-06	0.000162561
A_32_P113462	THC2455389	-1.56518	8.28923	9.11611	7.55093	6.36123e-06	0.000162971
A_23_P48307	PABPC3	1.79805	12.7682	11.8183	13.6164	6.36252e-06	0.000162971
A_23_P377830	ANAPC5	0.398553	12.8575	12.6469	13.0455	6.37599e-06	0.000163143
A_23_P80718	SYNPR	2.77345	8.19565	6.73043	9.50388	6.38046e-06	0.000163156
A_24_P546003	CR609843	-0.808497	10.739	11.1662	10.3577	6.38591e-06	0.000163194
A_23_P53324	OGFOD2	0.447045	9.73668	9.5005	9.94755	6.427e-06	0.000164142
A_32_P215474	THC2351317	-1.18932	8.86995	9.49827	8.30895	6.43593e-06	0.000164268
A_24_P178154	A_24_P178154	1.77562	8.55244	7.61438	9.39	6.44257e-06	0.000164335
A_24_P184535	C12orf4	-0.81173	11.1203	11.5491	10.7374	6.49234e-06	0.000165502
A_32_P219620	ENST00000367895	2.02867	8.32295	7.2512	9.27987	6.53276e-06	0.000166429
A_23_P325690	ANKRD35	-2.24884	12.1523	13.3403	11.0915	6.53746e-06	0.000166446
A_32_P48842	CR595668	-0.988051	9.40751	9.9295	8.94144	6.54412e-06	0.000166512
A_23_P202206	GSTO2	-1.38039	8.50156	9.23083	7.85043	6.56119e-06	0.000166843
A_32_P111678	THC2439629	0.417685	6.61023	6.38957	6.80725	6.56529e-06	0.000166845
A_24_P76142	A_24_P76142	0.955558	9.81038	9.30556	10.2611	6.5772e-06	0.000167044
A_24_P942630	ENST00000254846	0.964244	8.30864	7.79922	8.76347	6.59377e-06	0.000167361
A_32_P222241	A_32_P222241	-1.47943	8.22918	9.01077	7.53133	6.63373e-06	0.000168271
A_32_P170436	A_32_P170436	0.403521	7.39141	7.17823	7.58175	6.65115e-06	0.000168609
A_23_P368624	CHRNB2	0.574633	8.23682	7.93324	8.50788	6.67975e-06	0.00016923
A_23_P250462	ATP6AP1	0.547212	14.6928	14.4037	14.9509	6.69935e-06	0.000169622
A_32_P38467	CR625561	-1.21019	13.0416	13.6809	12.4707	6.70606e-06	0.000169687
A_24_P940620	ENST00000327026	0.473437	8.27708	8.02696	8.5004	6.77596e-06	0.00017135
A_24_P135384	IGHD	0.703768	8.36778	7.99598	8.69975	6.83724e-06	0.000172794
A_23_P112100	SNTG1	1.42462	8.88297	8.13035	9.55496	6.85043e-06	0.000173004
A_23_P123164	OR6W1P	0.376634	7.16106	6.96208	7.33871	6.85575e-06	0.000173004
A_32_P171793	THC2317110	-1.27776	9.02007	9.69511	8.41736	6.85819e-06	0.000173004
A_24_P120380	PIGY	-0.471588	14.3487	14.5978	14.1262	6.88178e-06	0.000173493
A_23_P113994	KIRREL	0.737573	8.38784	7.99818	8.73575	6.89078e-06	0.000173613
A_23_P386509	GATAD2B	0.844539	9.29607	8.8499	9.69444	6.91427e-06	0.000174098
A_23_P407992	CRAMP1L	0.606901	8.46224	8.14162	8.74852	6.9235e-06	0.00017416
A_23_P66881	RGS9	-2.25616	10.0068	11.1987	8.94258	6.9252e-06	0.00017416
A_23_P404685	LCE1A	1.1612	13.5465	12.933	14.0942	6.95535e-06	0.000174811
A_32_P59737	THC2438324	-0.722157	7.73216	8.11368	7.39152	7.0106e-06	0.000176092
A_24_P130936	DDX3Y	0.819041	9.09194	8.65924	9.47828	7.01941e-06	0.000176206
A_32_P117127	ENST00000330336	-1.03397	8.05438	8.60063	7.56666	7.05031e-06	0.000176849
A_23_P56922	HSPE1	-0.646748	15.287	15.6286	14.9819	7.05365e-06	0.000176849
A_23_P403466	DLX1	2.45696	7.99401	6.69599	9.15295	7.06231e-06	0.000176958
A_23_P100795	STAT3	1.12683	12.0041	11.4088	12.5356	7.07666e-06	0.00017721
A_23_P328740	LINCR	-1.22607	8.97013	9.61786	8.39179	7.09407e-06	0.000177537
A_24_P706901	BF895757	0.739426	10.2327	9.84207	10.5815	7.10047e-06	0.00017759
A_32_P114268	A_32_P114268	1.00287	9.76709	9.23727	10.2401	7.10947e-06	0.000177707
A_23_P1505	LRP5	1.1561	10.0519	9.44109	10.5972	7.15568e-06	0.000178753
A_24_P238616	A_24_P238616	1.49989	13.7677	12.9753	14.4752	7.18795e-06	0.00017945
A_23_P100056	RBPMS2	1.05764	8.26256	7.70381	8.76145	7.19517e-06	0.000179521
A_23_P100912	GIT1	0.748801	9.45903	9.06344	9.81224	7.19988e-06	0.00017953
A_24_P179903	AK2	-0.832816	12.9079	13.3479	12.5151	7.22119e-06	0.000179952
A_32_P66261	AA282192	0.931793	8.73976	8.24749	9.17928	7.32035e-06	0.000182312
A_24_P273284	A_24_P273284	1.26032	7.98546	7.31963	8.57995	7.32586e-06	0.000182339
A_24_P93452	A_24_P93452	1.78806	12.101	11.1564	12.9444	7.33524e-06	0.000182462
A_24_P270688	FLJ10815	0.493935	7.46017	7.19922	7.69316	7.40443e-06	0.000183971
A_23_P434890	CARD10	-1.09795	10.7914	11.3714	10.2735	7.40485e-06	0.000183971
A_24_P810697	MXRA7	0.972856	10.5969	10.0829	11.0558	7.41082e-06	0.000184008
A_23_P164451	TBX2	2.10853	12.0004	10.8865	12.995	7.42011e-06	0.000184127
A_32_P186678	A_32_P186678	-0.603853	7.28055	7.59957	6.99571	7.44343e-06	0.000184594
A_32_P823874	AL109704	-1.39087	8.81709	9.5519	8.16102	7.46715e-06	0.000184886
A_23_P405287	SEMA3D	-0.876899	7.13329	7.59656	6.71966	7.46812e-06	0.000184886
A_23_P315212	NTSR2	-3.06201	9.9274	11.5451	8.48306	7.46867e-06	0.000184886
A_32_P225854	SPRED2	0.978739	10.6671	10.15	11.1287	7.50984e-06	0.000185793
A_23_P9603	PRKDC	0.741869	12.5438	12.1519	12.8938	7.52916e-06	0.000186159
A_24_P511686	CR616845	-1.49643	9.96148	10.752	9.25562	7.54885e-06	0.000186533
A_23_P201179	PHTF1	0.69304	8.56987	8.20374	8.89678	7.55998e-06	0.000186696
A_23_P203841	BAZ2A	0.665444	10.7953	10.4437	11.1092	7.59929e-06	0.000187554
A_23_P207387	LGP1	0.697118	10.7247	10.3564	11.0535	7.61511e-06	0.000187832
A_23_P20864	ANGPTL2	-1.40125	12.1834	12.9237	11.5225	7.6435e-06	0.000188419
A_23_P138117	CAMTA1	-0.818282	13.9153	14.3476	13.5293	7.64897e-06	0.000188429
A_23_P167789	FAM53C	0.526418	11.0318	10.7537	11.2801	7.65308e-06	0.000188429
A_24_P250964	PEA15	-0.915341	16.8382	17.3218	16.4064	7.69083e-06	0.000189245
A_24_P410389	BCL2L13	0.622711	9.2178	8.88882	9.51153	7.75589e-06	0.000190732
A_23_P315602	ARPP-21	-1.62403	9.01827	9.87624	8.25221	7.7663e-06	0.000190783
A_24_P59439	LOC389634	-1.06905	7.95605	8.52083	7.45178	7.76727e-06	0.000190783
A_23_P37237	CHURC1	-0.961079	12.0789	12.5866	11.6255	7.7856e-06	0.000191075
A_23_P87482	OBFC2B	0.570274	10.6862	10.3849	10.9552	7.78847e-06	0.000191075
A_23_P364890	RNF40	0.719349	11.3362	10.9562	11.6756	7.80863e-06	0.000191415
A_32_P50066	MAP9	-1.0216	11.9634	12.5031	11.4815	7.81162e-06	0.000191415
A_24_P290770	OGDH	0.542575	8.14175	7.85511	8.39768	7.87074e-06	0.000192732
A_23_P48455	AMN	0.800833	9.84754	9.42446	10.2253	7.87476e-06	0.000192732
A_23_P20894	EHMT1	0.648093	9.95186	9.60947	10.2576	7.88369e-06	0.000192836
A_24_P921980	A_24_P921980	0.374074	7.54439	7.34677	7.72084	7.89107e-06	0.000192902
A_23_P78383	C18orf8	0.473447	9.82283	9.57271	10.0462	7.90342e-06	0.000192993
A_24_P505981	A_24_P505981	0.748537	13.0935	12.6981	13.4466	7.90716e-06	0.000192993
A_23_P319640	LOC151534	0.567105	8.72642	8.42682	8.99392	7.90889e-06	0.000192993
A_23_P131846	SNAI1	-1.63623	9.72021	10.5846	8.94841	7.94809e-06	0.000193834
A_23_P83159	KLHL9	-1.13413	12.8274	13.4265	12.2924	7.99773e-06	0.000194929
A_23_P89155	CDK3	0.518878	10.4088	10.1347	10.6536	8.01285e-06	0.000195182
A_32_P27964	THC2281696	1.13607	8.79777	8.19758	9.33366	8.01914e-06	0.000195219
A_23_P39453	RKHD1	0.704872	11.223	10.8506	11.5555	8.08252e-06	0.000196557
A_24_P712562	C17orf67	-0.950278	7.67831	8.18035	7.23007	8.08366e-06	0.000196557
A_24_P581311	A_24_P581311	0.446797	6.78284	6.5468	6.9936	8.12364e-06	0.000197328
A_23_P431638	C20orf142	-0.554842	10.5804	10.8735	10.3186	8.12494e-06	0.000197328
A_23_P4922	LOC374920	-0.828633	12.2978	12.7356	11.907	8.13077e-06	0.000197353
A_32_P57184	THC2381707	-1.05465	8.16664	8.72381	7.66916	8.186e-06	0.000198576
A_23_P47839	DDX55	0.622891	10.2069	9.8778	10.5007	8.21025e-06	0.000199046
A_24_P128524	ICMT	1.34239	9.03937	8.33018	9.67257	8.21913e-06	0.000199144
A_32_P79152	THC2269537	1.08049	11.0725	10.5016	11.5821	8.23729e-06	0.000199467
A_23_P100103	VPS39	0.572382	10.0621	9.75973	10.3321	8.26487e-06	0.000200017
A_24_P281801	ENST00000341087	1.2001	11.0578	10.4238	11.6239	8.27775e-06	0.00020021
A_23_P109286	GRIK1	-1.9428	9.03337	10.0598	8.11696	8.29075e-06	0.000200407
A_23_P69573	GUCY1A3	-1.40869	11.6903	12.4345	11.0258	8.33427e-06	0.000201247
A_24_P14367	PTBP1	1.13814	10.3123	9.71098	10.8491	8.33532e-06	0.000201247
A_23_P350249	GLIS3	-1.55983	9.96569	10.7898	9.22992	8.34021e-06	0.000201247
A_24_P388570	MINA	-1.06044	10.3294	10.8896	9.82919	8.37433e-06	0.000201952
A_23_P23266	ENST00000367808	-0.625857	10.7827	11.1133	10.4874	8.40024e-06	0.000202458
A_24_P85300	HEG1	0.954175	8.86035	8.35626	9.31044	8.45464e-06	0.000203623
A_23_P308519	SLC9A3R1	-1.30477	13.3505	14.0398	12.735	8.4585e-06	0.000203623
A_23_P110196	HERC5	-1.35607	9.9724	10.6888	9.33275	8.47425e-06	0.000203883
A_32_P18523	AI064892	1.20228	11.534	10.8989	12.1012	8.48912e-06	0.000204098
A_23_P345808	RP1-32F7.2	-1.39509	8.45704	9.19406	7.79898	8.49312e-06	0.000204098
A_23_P98580	FADS2	-1.18632	15.4243	16.051	14.8647	8.50045e-06	0.000204155
A_24_P8284	ACAD10	0.242073	6.81532	6.68743	6.9295	8.51856e-06	0.000204367
A_23_P118122	RGS11	-1.83496	12.477	13.4464	11.6115	8.51993e-06	0.000204367
A_24_P126465	C4orf8	0.308777	6.82813	6.665	6.97378	8.52419e-06	0.000204367
A_23_P4919	KDELR1	0.713306	12.0389	11.662	12.3753	8.53584e-06	0.000204489
A_24_P187298	A_24_P187298	-0.293316	6.57549	6.73045	6.43713	8.53924e-06	0.000204489
A_23_P167227	HADHSC	-0.766912	13.4165	13.8216	13.0547	8.58997e-06	0.000205584
A_24_P9321	HIST1H3I	1.15123	11.0109	10.4027	11.5539	8.63917e-06	0.000206641
A_23_P98294	SLC29A2	0.524438	8.38043	8.10337	8.62781	8.65444e-06	0.000206886
A_24_P400970	A_24_P400970	0.981586	11.387	10.8685	11.85	8.75196e-06	0.000209096
A_23_P208055	LPIN2	0.606761	8.05163	7.73108	8.33784	8.7785e-06	0.0002095
A_23_P43810	LTBP1	2.07558	10.0286	8.93205	11.0076	8.78472e-06	0.0002095
A_32_P162760	BI003432	-0.440508	7.46991	7.70263	7.26212	8.78868e-06	0.0002095
A_23_P39454	ZNF556	-1.20381	7.45041	8.08638	6.88257	8.78927e-06	0.0002095
A_23_P109026	KCNK15	1.04365	11.1738	10.6224	11.6661	8.80814e-06	0.000209828
A_32_P117338	AFG3L2	0.662996	11.1572	10.807	11.47	8.83771e-06	0.00021041
A_32_P85230	BE646426	-1.24423	8.90452	9.56185	8.31762	8.85384e-06	0.000210672
A_24_P401321	A_24_P401321	0.768488	8.81252	8.40653	9.17502	8.86036e-06	0.000210705
A_23_P144476	SPRY1	2.02671	10.3841	9.31343	11.3401	8.8982e-06	0.000211483
A_23_P303810	DKFZp667G2110	-1.35917	10.8632	11.5812	10.2221	8.91214e-06	0.000211692
A_24_P610375	CA306742	-0.543538	7.81773	8.10489	7.56135	8.96839e-06	0.000212767
A_24_P393303	MDS032	0.629852	9.50121	9.16846	9.79831	8.97562e-06	0.000212767
A_24_P103004	SLC20A1	1.02375	10.795	10.2542	11.2779	8.97582e-06	0.000212767
A_32_P129406	THC2391331	-1.40859	7.81035	8.55451	7.14592	8.97811e-06	0.000212767
A_24_P302374	CLCN6	-0.614028	12.3448	12.6692	12.0552	8.98803e-06	0.000212821
A_32_P220152	GPIAP1	0.852579	10.0335	9.58311	10.4357	8.99316e-06	0.000212821
A_24_P410399	LRRIQ1	-1.14707	7.47893	8.08493	6.93786	9.00344e-06	0.000212821
A_23_P23421	ARHGEF11	0.736139	9.01901	8.6301	9.36624	9.00492e-06	0.000212821
A_23_P5234	ZNF43	0.96523	9.64349	9.13356	10.0988	9.00856e-06	0.000212821
A_24_P355944	EFNB2	1.51361	12.2222	11.4226	12.9362	9.01147e-06	0.000212821
A_32_P228869	SUMO2	1.12335	13.5801	12.9866	14.11	9.03098e-06	0.000213159
A_32_P197393	A_32_P197393	-0.497818	6.81874	7.08174	6.58392	9.05179e-06	0.000213505
A_24_P943393	AHNAK	-1.46249	12.1326	12.9052	11.4427	9.05875e-06	0.000213505
A_23_P374689	GAD1	2.82792	10.531	9.03696	11.8649	9.06123e-06	0.000213505
A_24_P6975	ENST00000313620	-0.691521	15.318	15.6834	14.9918	9.0746e-06	0.000213698
A_32_P71183	A_32_P71183	1.82243	11.4587	10.4959	12.3183	9.20005e-06	0.000216528
A_24_P647682	A_24_P647682	0.948889	12.1439	11.6426	12.5915	9.22714e-06	0.000217041
A_32_P42725	BG218865	-0.931059	7.39778	7.88966	6.95861	9.24182e-06	0.000217262
A_23_P78734	MYH14	1.36601	12.4231	11.7014	13.0674	9.25003e-06	0.000217331
A_23_P145024	ADRB2	-1.36756	9.0161	9.73859	8.37102	9.26996e-06	0.000217674
A_23_P102320	NUP35	-0.788167	10.8649	11.2813	10.4931	9.3499e-06	0.000219426
A_23_P375524	LCE1D	0.88786	15.1931	14.724	15.6119	9.35792e-06	0.000219489
A_24_P400815	A_24_P400815	0.930689	8.20687	7.71519	8.64588	9.38006e-06	0.000219883
A_32_P97798	AU184995	-0.647006	7.41962	7.76143	7.11443	9.40402e-06	0.000220301
A_24_P752279	A_24_P752279	1.48714	11.152	10.3664	11.8535	9.40862e-06	0.000220301
A_24_P74753	ATP6AP1	0.677182	12.8255	12.4677	13.1449	9.46018e-06	0.000221382
A_32_P202621	A_32_P202621	1.13775	11.0607	10.4597	11.5974	9.46704e-06	0.000221417
A_24_P521662	A_24_P521662	1.25421	8.39591	7.73331	8.98752	9.48633e-06	0.000221742
A_24_P105564	PRKAB2	-0.738044	12.1988	12.5887	11.8507	9.52703e-06	0.000222513
A_24_P531133	ENST00000357954	0.642428	7.02159	6.68219	7.32462	9.53016e-06	0.000222513
A_32_P162076	CR749652	-0.943869	9.38736	9.88601	8.94214	9.55266e-06	0.000222912
A_24_P821168	EEF1D	-0.697848	15.3627	15.7314	15.0335	9.61565e-06	0.000224254
A_24_P32849	RP11-78J21.1	0.845648	13.4278	12.9811	13.8267	9.69181e-06	0.000225902
A_24_P467805	A_24_P467805	0.724894	7.99824	7.61527	8.34017	9.70119e-06	0.000225993
A_24_P212864	A_24_P212864	0.892061	14.6051	14.1338	15.0258	9.76541e-06	0.00022736
A_24_P4387	EIF4EBP2	0.491278	8.10863	7.84909	8.34037	9.83133e-06	0.000228765
A_23_P31833	EEF1D	-0.541034	16.735	17.0208	16.4797	9.86131e-06	0.000229333
A_23_P85164	DNASE1L1	0.661831	10.2455	9.89582	10.5576	9.87698e-06	0.00022949
A_23_P121030	CPN2	0.577245	7.83926	7.5343	8.11155	9.87925e-06	0.00022949
A_24_P24453	A_24_P24453	0.587642	10.1936	9.88316	10.4708	9.88872e-06	0.00022958
A_23_P21785	NSUN3	-0.573385	9.4582	9.76112	9.18774	9.89465e-06	0.000229588
A_23_P144697	RAD1	0.439042	8.95752	8.72557	9.16461	9.91304e-06	0.000229849
A_32_P56497	AL536879	-0.646099	8.34073	8.68206	8.03596	9.92128e-06	0.000229849
A_24_P186664	A_24_P186664	0.674235	7.50174	7.14554	7.81978	9.92265e-06	0.000229849
A_23_P134755	TRPS1	-0.890347	11.597	12.0674	11.177	9.94792e-06	0.000230212
A_24_P477353	A_24_P477353	1.32453	11.7941	11.0944	12.4189	9.94955e-06	0.000230212
A_24_P786025	CR936711	-1.8838	9.75855	10.7538	8.86997	9.99776e-06	0.000231197
A_32_P155512	BM982926	-1.23478	7.94625	8.59859	7.36381	1.00275e-05	0.000231756
A_24_P230502	HSD17B1	1.60011	12.0646	11.2192	12.8193	1.00408e-05	0.000231771
A_24_P917402	BC020241	0.471772	7.86483	7.61559	8.08736	1.0043e-05	0.000231771
A_24_P126731	A_24_P126731	0.802721	12.6785	12.2544	13.0571	1.00451e-05	0.000231771
A_23_P52207	BAMBI	-1.53972	13.083	13.8964	12.3567	1.00816e-05	0.000232481
A_24_P90097	ADD3	-1.30902	12.985	13.6766	12.3676	1.01067e-05	0.00023293
A_24_P384200	A_24_P384200	1.30412	8.37421	7.68524	8.98936	1.01391e-05	0.000233546
A_23_P147514	RHBDD1	-0.620358	10.2657	10.5934	9.97306	1.01508e-05	0.000233685
A_24_P332230	LARP7	-0.610094	11.2835	11.6058	10.9957	1.01734e-05	0.000234068
A_23_P300770	UBR1	0.517879	9.24118	8.96758	9.48546	1.01788e-05	0.000234068
A_24_P937790	ENST00000356730	0.42096	7.43814	7.21575	7.63671	1.02074e-05	0.000234593
A_23_P500333	SSBP3	0.972453	9.47535	8.96161	9.93406	1.02153e-05	0.000234644
A_23_P111487	ARS2	0.69966	10.5751	10.2055	10.9051	1.02314e-05	0.000234881
A_24_P287526	A_24_P287526	0.560719	8.53482	8.2386	8.79931	1.03052e-05	0.000236444
A_24_P324449	ABCB10	0.632946	8.73993	8.40555	9.03849	1.03449e-05	0.000237051
A_23_P255827	FKSG2	1.92975	10.0373	9.01786	10.9476	1.03511e-05	0.000237051
A_23_P101258	ZNF614	0.596061	9.12309	8.80819	9.40425	1.03526e-05	0.000237051
A_23_P257672	LYNX1	1.05989	13.4788	12.9189	13.9788	1.03584e-05	0.000237051
A_23_P42724	TRIAD3	0.436737	8.75866	8.52793	8.96467	1.0366e-05	0.000237051
A_24_P928017	BG952851	0.795455	9.76423	9.34399	10.1394	1.03663e-05	0.000237051
A_32_P151387	THC2382871	0.9745	10.2757	9.76087	10.7354	1.03792e-05	0.000237214
A_23_P117125	RARG	0.612839	7.91974	7.59597	8.20881	1.03959e-05	0.000237464
A_23_P351888	KIF6	-0.923024	7.24544	7.73308	6.81005	1.04033e-05	0.000237502
A_23_P258093	AGPAT1	0.434378	14.2367	14.0072	14.4416	1.0424e-05	0.000237842
A_32_P199252	HSP90AA1	0.72622	13.4469	13.0632	13.7894	1.04308e-05	0.000237866
A_23_P401691	DPYSL5	1.01921	7.77581	7.23736	8.25657	1.04429e-05	0.000238009
A_24_P313822	PAK4	0.523772	8.87853	8.60182	9.12559	1.04658e-05	0.000238398
A_24_P680857	AB002449	-0.657279	9.84382	10.1911	9.53379	1.05401e-05	0.000239842
A_32_P7823	C14orf32	0.767631	10.6479	10.2423	11.0099	1.0546e-05	0.000239842
A_32_P80781	THC2390306	1.33827	13.1929	12.4859	13.8241	1.05467e-05	0.000239842
A_24_P767422	HNRPCL1	0.530521	12.4301	12.1498	12.6804	1.05901e-05	0.000240696
A_24_P881527	CTNND1	0.909521	9.3331	8.8526	9.76212	1.06169e-05	0.000241173
A_24_P398082	AK098728	0.592952	7.74186	7.4286	8.02155	1.06526e-05	0.000241849
A_24_P226755	TOX	-1.31253	8.98463	9.67805	8.36552	1.06859e-05	0.000242472
A_32_P221429	BM928667	-1.32569	8.66939	9.36976	8.04407	1.06975e-05	0.000242602
A_23_P342709	FBXO15	-1.07808	9.02162	9.59117	8.5131	1.07224e-05	0.00024298
A_23_P9293	TJP2	-1.65528	12.859	13.7335	12.0782	1.07263e-05	0.00024298
A_24_P931845	AY358246	0.720846	8.01256	7.63174	8.35258	1.07371e-05	0.00024298
A_24_P101248	ENST00000374465	-0.905078	9.5089	9.98706	9.08198	1.07379e-05	0.00024298
A_24_P808838	A_24_P808838	0.467451	7.97374	7.72679	8.19424	1.07558e-05	0.000243101
A_24_P225325	SMAP1L	0.997758	9.55443	9.02731	10.0251	1.07594e-05	0.000243101
A_24_P487766	A_24_P487766	0.629991	10.2499	9.91711	10.5471	1.07611e-05	0.000243101
A_24_P28811	LOC440905	1.33457	10.3518	9.64674	10.9813	1.07669e-05	0.000243101
A_24_P307046	A_24_P307046	0.902773	10.5241	10.0472	10.95	1.07948e-05	0.000243598
A_23_P253921	ZNF167	-0.679102	9.25444	9.61321	8.93411	1.0938e-05	0.000246694
A_32_P194164	AK092875	1.33091	11.8628	11.1596	12.4905	1.10439e-05	0.000248945
A_23_P340822	TMEM146	-0.204507	6.48917	6.59721	6.3927	1.10619e-05	0.000249215
A_23_P216655	TRIM14	-1.04856	10.438	10.9919	9.94335	1.10873e-05	0.000249651
A_32_P71551	ENST00000378644	0.784284	15.2073	14.793	15.5773	1.10977e-05	0.000249746
A_24_P89911	C9orf90	-0.322213	11.3338	11.504	11.1818	1.11347e-05	0.000250442
A_23_P323180	HOXD3	-2.49486	9.20693	10.525	8.03011	1.11464e-05	0.000250569
A_23_P202361	HPS1	0.955719	8.17742	7.67251	8.62823	1.11568e-05	0.000250611
A_32_P234780	DA180164	0.436578	7.45248	7.22183	7.65841	1.11605e-05	0.000250611
A_24_P340853	PARP10	0.551054	7.93976	7.64863	8.19969	1.11938e-05	0.000251085
A_24_P771278	A_24_P771278	0.991051	10.4236	9.90007	10.8911	1.12079e-05	0.000251264
A_24_P50666	A_24_P50666	1.89199	9.97717	8.97763	10.8696	1.12176e-05	0.000251344
A_23_P56010	DMWD	0.809947	11.5999	11.172	11.9819	1.12623e-05	0.000252207
A_24_P384099	MGC33584	0.929843	11.6134	11.1221	12.052	1.13077e-05	0.000253087
A_23_P37949	THOC6	0.59908	9.50834	9.19185	9.79093	1.13343e-05	0.000253544
A_23_P84246	AF257098	1.48067	8.80908	8.02684	9.50751	1.13441e-05	0.000253625
A_23_P500353	KCNN2	-1.91818	10.8933	11.9066	9.98845	1.13664e-05	0.000253985
A_24_P891265	A_24_P891265	1.11395	11.2619	10.6733	11.7873	1.13726e-05	0.000253986
A_23_P502196	IDH3B	0.472937	12.4355	12.1857	12.6586	1.13849e-05	0.000254122
A_23_P130169	TBKBP1	0.83941	11.5217	11.0783	11.9177	1.1419e-05	0.000254745
A_24_P876734	CR601823	0.873751	7.79185	7.33025	8.204	1.14306e-05	0.000254865
A_23_P87013	TAGLN	1.36643	11.6585	10.9366	12.3031	1.14765e-05	0.000255734
A_24_P910262	ENST00000354586	0.709759	8.62548	8.25052	8.96028	1.1482e-05	0.000255734
A_23_P6272	ICOSLG	0.594786	9.23292	8.9187	9.51348	1.15305e-05	0.000256675
A_23_P48001	ENST00000355675	0.486616	14.4612	14.2041	14.6908	1.15456e-05	0.000256805
A_24_P579439	AF086790	0.755262	8.4155	8.0165	8.77176	1.15488e-05	0.000256805
A_32_P20535	AA279208	-0.62457	8.26201	8.59198	7.96741	1.158e-05	0.000257359
A_24_P269327	DKFZp434F142	0.30769	7.49938	7.33683	7.64452	1.16218e-05	0.000258148
A_23_P47991	THRAP2	-1.17224	12.3373	12.9566	11.7844	1.16524e-05	0.000258689
A_32_P142700	C22orf15	0.378916	7.8757	7.67552	8.05443	1.16619e-05	0.00025876
A_24_P765715	THC2280475	1.39121	9.40186	8.66688	10.0581	1.16687e-05	0.00025877
A_24_P300952	APLP2	0.996654	11.8815	11.355	12.3517	1.16911e-05	0.000259127
A_24_P170395	ENST00000332359	1.13483	7.85431	7.25478	8.38961	1.17242e-05	0.00025972
A_24_P45980	DLX2	2.64366	7.88092	6.48427	9.12793	1.17373e-05	0.000259871
A_23_P251836	NPY5R	-1.12367	7.93066	8.5243	7.40063	1.17486e-05	0.000259981
A_23_P40184	CDH22	-2.3628	9.83854	11.0868	8.72401	1.17615e-05	0.000260127
A_23_P112311	TRIM32	0.507269	9.73359	9.4656	9.97287	1.17936e-05	0.000260697
A_24_P58488	FLJ40298	-0.550018	7.05962	7.3502	6.80018	1.18054e-05	0.000260817
A_24_P239531	ZFYVE16	0.426926	7.30632	7.08078	7.5077	1.1813e-05	0.000260844
A_32_P104053	ENST00000379734	-0.578214	11.1799	11.4854	10.9071	1.18509e-05	0.000261477
A_23_P410613	C12orf23	-0.578448	13.539	13.8446	13.2662	1.18544e-05	0.000261477
A_24_P153840	FGD3	-1.15914	10.3201	10.9325	9.77338	1.18665e-05	0.000261605
A_24_P366465	A_24_P366465	1.67008	8.69933	7.81702	9.4871	1.19255e-05	0.000262764
A_24_P195510	A_24_P195510	1.16218	12.6425	12.0285	13.1907	1.19508e-05	0.00026318
A_23_P140405	CHES1	-0.874732	13.3114	13.7735	12.8988	1.20004e-05	0.00026413
A_23_P35970	SLC37A4	0.606757	11.4682	11.1477	11.7544	1.20122e-05	0.000264249
A_23_P171388	TMSB4Y	0.54975	7.25299	6.96256	7.51231	1.20884e-05	0.000265784
A_23_P44257	COMMD8	-0.584162	11.508	11.8166	11.2325	1.20991e-05	0.000265875
A_23_P78302	NFE2L1	0.74624	10.7906	10.3963	11.1426	1.21256e-05	0.000266316
A_23_P452	DDR2	-1.21392	10.938	11.5794	10.3654	1.21658e-05	0.000267056
A_23_P66593	GFAP	-2.07493	14.7228	15.819	13.7441	1.22021e-05	0.00026771
A_23_P170636	KCNH8	-1.44288	8.8887	9.65097	8.20809	1.22694e-05	0.000268748
A_32_P186921	ZNF616	-0.767138	9.21088	9.61616	8.84902	1.22771e-05	0.000268748
A_23_P71067	TWIST1	1.62239	8.95399	8.09688	9.71927	1.22793e-05	0.000268748
A_23_P26713	RPL23	-0.68535	15.953	16.3151	15.6298	1.22871e-05	0.000268748
A_24_P323974	A_24_P323974	1.08099	8.1839	7.61281	8.6938	1.22872e-05	0.000268748
A_32_P153505	THC2342907	0.832289	8.78641	8.34671	9.179	1.22886e-05	0.000268748
A_23_P65797	KLHL25	-1.07009	13.9531	14.5185	13.4484	1.23068e-05	0.000269002
A_24_P668974	CD048206	-0.210434	6.69422	6.80539	6.59495	1.23156e-05	0.00026905
A_23_P67785	SPAG16	-0.695489	10.5038	10.8712	10.1757	1.23277e-05	0.000269172
A_23_P417148	RAI1	0.809765	12.2705	11.8427	12.6524	1.23499e-05	0.000269467
A_32_P47474	A_32_P47474	-1.01974	8.03949	8.57823	7.55848	1.23543e-05	0.000269467
A_32_P192480	ENST00000370857	-0.93297	8.63157	9.12446	8.19149	1.23616e-05	0.000269482
A_23_P22382	TBC1D10B	0.54968	14.5496	14.2592	14.8089	1.23801e-05	0.000269742
A_23_P334186	MEF2D	0.468315	7.88871	7.6413	8.10961	1.24374e-05	0.000270849
A_24_P643041	LOC441191	-0.644453	10.2158	10.5563	9.91181	1.24629e-05	0.000270871
A_23_P417144	RAI1	0.787585	12.7615	12.3454	13.133	1.24641e-05	0.000270871
A_24_P41540	A_24_P41540	0.896307	8.97189	8.49837	9.39467	1.24645e-05	0.000270871
A_23_P10858	KIAA0692	0.673255	11.0683	10.7126	11.3859	1.24648e-05	0.000270871
A_23_P17562	ZNF341	0.285906	8.08901	7.93797	8.22387	1.2486e-05	0.000271187
A_23_P774	ENST00000368646	0.661687	11.8096	11.46	12.1217	1.25197e-05	0.000271776
A_23_P71981	ERAL1	0.741195	11.3673	10.9758	11.717	1.25326e-05	0.000271811
A_23_P13048	KRTAP5-9	1.15971	10.2455	9.63287	10.7926	1.25345e-05	0.000271811
A_23_P20606	NIPSNAP3A	-0.82621	10.4175	10.854	10.0278	1.25428e-05	0.000271848
A_24_P19268	ZNF708	0.735439	13.7148	13.3263	14.0617	1.25606e-05	0.000272089
A_32_P68148	LOC148203	0.72687	12.445	12.061	12.7879	1.26331e-05	0.000273516
A_24_P126902	A_24_P126902	1.05929	14.3908	13.8312	14.8905	1.26488e-05	0.000273677
A_23_P154367	STK17B	-0.929859	8.61959	9.11084	8.18098	1.26588e-05	0.000273677
A_24_P475115	A_24_P475115	1.03662	12.9997	12.452	13.4886	1.26606e-05	0.000273677
A_24_P237374	UBE1	0.842282	11.8618	11.4169	12.2591	1.27786e-05	0.000276083
A_23_P145424	KIAA1009	-0.467471	8.96718	9.21415	8.74668	1.28068e-05	0.000276512
A_23_P9152	RCL1	-0.612325	11.9163	12.2398	11.6275	1.28119e-05	0.000276512
A_24_P641673	LOC642480	1.31351	13.1646	12.4706	13.7841	1.28369e-05	0.000276907
A_23_P205553	SYNE2	0.886965	9.22733	8.75875	9.64571	1.28629e-05	0.000277217
A_32_P61757	PTPN11	-0.635052	14.3343	14.6698	14.0348	1.28648e-05	0.000277217
A_32_P149967	BX105952	0.602706	10.3616	10.0432	10.6459	1.28719e-05	0.000277226
A_24_P83968	A_24_P83968	1.83202	12.8133	11.8455	13.6775	1.28892e-05	0.000277453
A_32_P111873	BQ432543	-1.36566	8.10866	8.83013	7.46448	1.29296e-05	0.000278176
A_24_P853410	A_24_P853410	0.982125	10.356	9.83714	10.8193	1.30336e-05	0.000280267
A_23_P136504	SLC25A21	-0.677934	7.07098	7.42913	6.7512	1.30767e-05	0.000281047
A_32_P82409	AK021751	1.82466	9.72843	8.76445	10.5891	1.30865e-05	0.00028111
A_23_P161041	KLHL12	0.476547	10.8629	10.6111	11.0877	1.31113e-05	0.000281496
A_23_P147046	EPHA3	1.40767	7.85635	7.11267	8.52034	1.31504e-05	0.000282171
A_24_P124097	C9orf88	0.644466	16.3055	15.9651	16.6095	1.3161e-05	0.000282171
A_23_P9688	DYNC1LI2	-0.907527	13.1821	13.6615	12.754	1.31634e-05	0.000282171
A_32_P178241	A_32_P178241	-1.39183	8.24777	8.98307	7.59124	1.31702e-05	0.000282171
A_23_P30655	NFKBIE	-0.683912	11.7873	12.1486	11.4647	1.32036e-05	0.00028274
A_24_P98783	MFRP	0.717958	9.3399	8.9606	9.67856	1.32702e-05	0.000284017
A_32_P129540	A_32_P129540	0.851026	9.35252	8.90292	9.75395	1.32935e-05	0.000284288
A_23_P405088	CLDN11	0.919212	10.8202	10.3346	11.2538	1.32967e-05	0.000284288
A_24_P291426	REV1L	0.469729	10.0682	9.82	10.2897	1.33052e-05	0.000284321
A_23_P154086	BCS1L	-0.46217	12.5406	12.7847	12.3226	1.33842e-05	0.000285861
A_23_P77321	RTF1	0.530306	9.63884	9.35868	9.88898	1.34075e-05	0.000286209
A_23_P201570	CELSR2	0.930141	9.43153	8.94013	9.87027	1.3426e-05	0.000286456
A_24_P152833	CV323793	0.652615	13.5379	13.1932	13.8458	1.34516e-05	0.000286853
A_24_P558034	A_24_P558034	0.638803	7.47832	7.14084	7.77965	1.34634e-05	0.000286857
A_24_P124662	MAPKAPK5	0.522901	11.1691	10.8929	11.4158	1.34657e-05	0.000286857
A_23_P50928	C1QL2	-1.99185	8.76809	9.82039	7.82854	1.35054e-05	0.000287554
A_24_P82466	GAS7	1.44975	9.83585	9.06994	10.5197	1.35297e-05	0.000287839
A_23_P144622	GNPDA1	0.766458	11.1916	10.7867	11.5531	1.3538e-05	0.000287839
A_23_P75299	LHPP	-1.54284	13.375	14.1901	12.6472	1.35398e-05	0.000287839
A_23_P68998	MIOX	0.365189	7.48254	7.28961	7.65479	1.35836e-05	0.00028862
A_23_P316531	GPR25	0.608846	8.2579	7.93624	8.54509	1.36302e-05	0.000289459
A_24_P315774	A_24_P315774	0.774956	7.67726	7.26785	8.04281	1.36714e-05	0.000290184
A_24_P99679	POLR2A	0.63434	7.89464	7.55951	8.19385	1.36894e-05	0.000290417
A_24_P19662	LRRC47	0.71768	9.96907	9.58992	10.3076	1.37029e-05	0.000290554
A_32_P189034	THC2310027	-1.38493	9.80082	10.5325	9.14755	1.3716e-05	0.000290682
A_24_P87114	USP30	0.436009	8.13819	7.90785	8.34385	1.37239e-05	0.000290698
A_23_P402733	SON	0.61808	9.57902	9.25249	9.87057	1.37365e-05	0.000290815
A_23_P164307	MINK1	0.82059	9.95346	9.51994	10.3405	1.37569e-05	0.000290969
A_24_P117896	ATP8B2	0.544364	8.51793	8.23034	8.77471	1.37579e-05	0.000290969
A_23_P148949	SPRR2B	0.843811	10.3093	9.86349	10.7073	1.37778e-05	0.00029124
A_32_P8604	AK093691	-0.891294	9.25256	9.72344	8.83214	1.37897e-05	0.000291342
A_23_P435444	PCDHGA7	0.77361	8.78196	8.37327	9.14688	1.38053e-05	0.000291523
A_24_P512054	DDX50	0.44509	7.92432	7.68918	8.13427	1.3831e-05	0.000291774
A_24_P170283	A_24_P170283	0.904121	8.24662	7.76897	8.67309	1.38314e-05	0.000291774
A_24_P24183	FLJ35390	1.25989	10.3139	9.64829	10.9082	1.38611e-05	0.000292249
A_23_P398040	YTHDF3	0.599099	10.4819	10.1654	10.7645	1.38699e-05	0.000292286
A_24_P390055	USP30	0.461468	11.423	11.1792	11.6407	1.39053e-05	0.000292881
A_23_P202894	ACRV1	-0.980315	7.85713	8.37503	7.39471	1.39223e-05	0.000293089
A_32_P20691	CLK3	0.935961	12.0464	11.5519	12.4879	1.39307e-05	0.000293114
A_23_P212688	EVI1	-1.24908	9.24055	9.90044	8.65136	1.39407e-05	0.000293176
A_23_P35809	SLC22A12	0.449477	7.51671	7.27925	7.72872	1.39591e-05	0.000293412
A_24_P910504	A_24_P910504	1.07104	7.26276	6.69693	7.76797	1.40516e-05	0.000295207
A_23_P205894	ACTC	-1.61444	9.44393	10.2968	8.6824	1.40614e-05	0.00029526
A_24_P409483	LOC554208	-1.25243	8.6725	9.33416	8.08173	1.40769e-05	0.000295434
A_24_P152335	NKIRAS2	0.706963	9.53025	9.15676	9.86373	1.41409e-05	0.000296616
A_23_P347070	PAG1	-0.738308	13.5923	13.9823	13.244	1.41565e-05	0.000296616
A_24_P727868	BE671816	1.06973	10.666	10.1009	11.1706	1.41664e-05	0.000296616
A_23_P71148	BLVRA	-0.58453	13.9	14.2088	13.6243	1.41734e-05	0.000296616
A_24_P612441	C6orf89	-0.472154	14.6832	14.9327	14.4605	1.41757e-05	0.000296616
A_23_P78209	MAFG	0.730352	12.3332	11.9474	12.6777	1.41765e-05	0.000296616
A_24_P139229	POFUT2	0.513965	7.42589	7.15436	7.66833	1.41966e-05	0.000296885
A_24_P117803	ENST00000252509	1.08665	9.80274	9.22866	10.3153	1.4246e-05	0.000297767
A_23_P169756	HIPK2	-1.03971	13.616	14.1653	13.1256	1.43128e-05	0.000299012
A_24_P32203	MUC8	0.644226	8.3293	7.98896	8.63318	1.43511e-05	0.00029966
A_32_P112933	BC039095	0.4574	7.62942	7.38778	7.84518	1.43632e-05	0.000299759
A_23_P371239	CMIP	0.941466	9.51405	9.01667	9.95813	1.44766e-05	0.000301973
A_32_P110225	THC2375527	-1.64089	7.89021	8.75709	7.1162	1.45535e-05	0.000303423
A_32_P94122	THC2273762	1.80097	10.9296	9.97813	11.7791	1.45728e-05	0.000303671
A_32_P23626	THC2417255	-0.30517	6.74386	6.90509	6.59992	1.45876e-05	0.000303826
A_24_P942132	TRAPPC6B	0.699056	7.07093	6.70162	7.40068	1.46263e-05	0.000304478
A_32_P10231	AA973155	-0.541882	7.38506	7.67134	7.12945	1.47204e-05	0.000306281
A_24_P868583	ANKRD20A2	-1.40167	10.3965	11.137	9.73536	1.4805e-05	0.000307886
A_23_P16963	GPR17	-2.05409	9.06612	10.1513	8.09721	1.48178e-05	0.000307995
A_24_P118391	A_24_P118391	1.07589	11.2772	10.7088	11.7847	1.48694e-05	0.000308913
A_24_P396660	GSTM4	0.70421	9.5191	9.14706	9.85128	1.49023e-05	0.000309439
A_32_P204676	FABP5	1.99328	11.0267	9.97367	11.9669	1.49311e-05	0.000309881
A_23_P54460	SPRED1	1.00903	10.2774	9.74433	10.7534	1.49828e-05	0.000310494
A_23_P76598	EFHA1	-0.614218	12.8503	13.1748	12.5606	1.49829e-05	0.000310494
A_24_P399630	PRKACA	0.708688	9.18798	8.81358	9.52227	1.49833e-05	0.000310494
A_24_P226782	SOX7	0.437384	7.85035	7.61928	8.05666	1.50046e-05	0.000310778
A_23_P148602	INE1	1.91226	13.778	12.7677	14.68	1.5059e-05	0.000311531
A_23_P104346	PIP5K2A	-0.865576	9.2016	9.65889	8.79331	1.50611e-05	0.000311531
A_23_P3584	LYPLA3	0.587632	10.7768	10.4663	11.054	1.50637e-05	0.000311531
A_24_P384990	BC022830	-0.778399	11.8577	12.2689	11.4905	1.50962e-05	0.000312046
A_23_P3900	WBP2	0.913418	9.00219	8.51963	9.43305	1.51487e-05	0.000312973
A_24_P705136	LOC642005	1.21252	9.29992	8.65935	9.87187	1.51883e-05	0.000313496
A_23_P119152	A_23_P119152	0.399166	6.8817	6.67082	7.06999	1.51892e-05	0.000313496
A_23_P114095	MBTPS2	0.547183	8.42189	8.13281	8.67999	1.52357e-05	0.000314273
A_24_P928439	DB365607	-0.519345	8.03479	8.30916	7.78981	1.52422e-05	0.000314273
A_24_P175176	PHTF2	0.613975	10.1059	9.78151	10.3955	1.52956e-05	0.000315216
A_24_P141786	ATP2A2	0.763031	11.3934	10.9903	11.7534	1.53112e-05	0.000315379
A_23_P359540	HIST1H4F	-0.828756	8.96832	9.40616	8.5774	1.53259e-05	0.000315525
A_23_P62070	SLC6A19	1.61919	11.9266	11.0711	12.6903	1.53874e-05	0.000316633
A_24_P100016	ZNF486	0.516132	7.72798	7.45531	7.97144	1.54042e-05	0.000316819
A_23_P124542	CR2	1.10902	8.60121	8.01531	9.12433	1.54202e-05	0.00031699
A_23_P63668	IFIT5	-0.754097	11.3954	11.7938	11.0397	1.54485e-05	0.000317321
A_23_P258381	SPSB4	1.18812	13.2499	12.6223	13.8104	1.5463e-05	0.000317321
A_24_P96961	SPSB1	-1.1778	12.3253	12.9476	11.7698	1.54735e-05	0.000317321
A_23_P18325	PDCD10	-0.589081	11.5669	11.8781	11.289	1.54742e-05	0.000317321
A_32_P41267	THC2375545	-0.548801	7.83131	8.12124	7.57244	1.54749e-05	0.000317321
A_24_P489399	A_24_P489399	0.626834	10.2557	9.9245	10.5513	1.54878e-05	0.000317336
A_32_P232747	ASNS	-1.29327	8.84764	9.53087	8.2376	1.54911e-05	0.000317336
A_32_P25838	A_32_P25838	0.708023	8.81961	8.44556	9.15358	1.55112e-05	0.00031734
A_24_P94054	STK4	-0.650767	8.59908	8.94288	8.29212	1.55114e-05	0.00031734
A_23_P202696	KBTBD4	0.537924	11.4058	11.1217	11.6596	1.55145e-05	0.00031734
[truncated: 8,424 more rows]
