# Supplementary material for: Pax3 expression enhances PDGF-B-induced brainstem gliomagenesis and characterizes a subset of brainstem glioma
Source: Acta Neuropathol Commun. 2014 Oct 21;2:134. doi: 10.1186/s40478-014-0134-6 (PMC4210596; doi:10.1186/s40478-014-0134-6)
Supplement: Additional file 12: Table S7. — Differentially expressed genes between PAX3-High and PAX3-Low Brainstem Glioma post-treatment autopsy samples, FDR-adjusted p-value < 0.05. [file 40478_2014_134_MOESM12_ESM.xlsx]

## Sheet: Sheet1
ID	GeneName	logFC	AveExpr	LowPAX3.mean	HighPAX3.mean	P.Value	adj.P.Val
231666_at	PAX3	4.55119	5.45279	3.33973	7.89092	2.04641e-13	1.11888e-08
228557_at	L3MBTL4	-1.38997	4.42346	5.0688	3.67883	1.33249e-09	3.64269e-05
207679_at	PAX3	1.06851	3.77635	3.28025	4.34876	2.87249e-08	0.00052351
238727_at	NA	2.99378	5.45334	4.06337	7.05715	7.0183e-08	0.000959313
207680_x_at	PAX3	0.770173	4.04724	3.68966	4.45984	1.30183e-07	0.00142355
240903_at	NA	-1.06609	4.4799	4.97487	3.90878	1.14957e-06	0.00961572
216059_at	PAX3	0.50701	3.93829	3.7029	4.20991	1.23109e-06	0.00961572
230844_at	LOC440934	1.3741	5.19027	4.5523	5.92639	2.63835e-06	0.0180315
