# Supplementary material for: Pax3 expression enhances PDGF-B-induced brainstem gliomagenesis and characterizes a subset of brainstem glioma
Source: Acta Neuropathol Commun. 2014 Oct 21;2:134. doi: 10.1186/s40478-014-0134-6 (PMC4210596; doi:10.1186/s40478-014-0134-6)
Supplement: Additional file 13: Table S8. — Differentially expressed genes between PAX3-High and PAX3-Low Brainstem Glioma pre-treatment biopsy samples, FDR-adjusted p-value < 0.05. [file 40478_2014_134_MOESM13_ESM.xlsx]

## Sheet: Sheet1
ProbeName	GeneName	logFC	AveExpr	LowPAX3.mean	HighPAX3.mean	P.Value	adj.P.Val
A_23_P502706	PAX3	2.54074	7.5083	6.39037	8.93111	4.33587e-19	1.78174e-14
A_23_P209499	PAX3	5.45663	8.75326	6.35235	11.809	9.00706e-18	1.85064e-13
A_24_P362595	PAX3	1.95374	7.38868	6.52903	8.48277	1.05619e-16	1.44674e-12
A_32_P219581	CR593560	2.89901	9.2942	8.01863	10.9176	4.55947e-11	4.68406e-07
A_23_P429478	FLJ32447	0.919561	6.80556	6.40096	7.32052	2.96504e-07	0.00243684
A_23_P53884	MAB21L1	2.61376	8.7702	7.62015	10.2339	3.07544e-06	0.0196729
A_23_P47867	PPFIBP1	-1.12486	9.19792	9.69286	8.56801	3.51885e-06	0.0196729
A_24_P221745	ENST00000343903	1.80958	7.62472	6.82851	8.63809	3.82993e-06	0.0196729
A_32_P87476	BC033986	1.50226	8.30419	7.64319	9.14545	7.51243e-06	0.0343009
