# Supplementary material for: Pax3 expression enhances PDGF-B-induced brainstem gliomagenesis and characterizes a subset of brainstem glioma
Source: Acta Neuropathol Commun. 2014 Oct 21;2:134. doi: 10.1186/s40478-014-0134-6 (PMC4210596; doi:10.1186/s40478-014-0134-6)
Supplement: Additional file 14: Table S9. — Genetic alterations associated with Pax3 expression in human Brainstem Glioma samples. [file 40478_2014_134_MOESM14_ESM.xlsx]

## Sheet: Sheet1
Pax3 Expression	common name	Race	Dx_age	Gender	Survival (years)	WGS	WES	H3.1K27M	H3.3K27M	H3.mutations	ATRX	ACVR1	PIK3CA.PIK3R1	PDGFRA gain	PDGFRA SNV/SV/indel	PDGFRA alt	TP53	CCND1/2/3.CDK4/6	Amps (SNP)	Amps (FISH)
Low	BSG004TD	White	5.47296	Male	0.0136893	Y	N	N	Y	Y	N	N	N	N	N	N	Y	N		PDGFRA (focal poly), MET (focal poly), IGF1R (poly)
Low	BSG012T	White	5.34976	Female	2.76797	Y	N	N	N	N	N	Y	N	N	N	N	N	N		PDGFRA (normal), MET (normal)
Low	BSG023T	White	3.65503	Female	0.602327	Y	N	N	Y	Y	N	N	N	Y	N	Y	Y	N	MYCN, PLAGL2, MET, GLI4, IGFBPL1, MAPK7	PDGFRA (focal poly, HSR), MET (focal poly, gain), IGF1R (gain)
Low	BSG033T	Black	3.66324	Female	1.22108	Y	Y	Y	N	Y	N	Y	N	N	N	N	Y	N
Low	BSG039T	Other	6.00684	Male	0.643395	Y	N	N	Y	Y	N	N	N	N	N	N	N	Y	MET, CCND1, EGFR, CDK6, MAPK7
Low	BSG005T	Black	4.26831	Male	0.70089	N	Y	Y	N	Y	N	Y	N	N	N	N	N	N		PDGFRA (few poly), MET (few poly)
Low	BSG017T	White	5.7	Female	0.39	N	Y	N	Y	Y	N	N	Y	N	N	N	N	N		PDGFRA (normal), MET (normal)
Low	BSG030T	White	12.3	Female	0.63	N	Y	N	Y	Y	N	N	Y	N	N	N	N	N
Low	BSG031T	White	5.2	Female	1.31	N	Y	N	Y	Y	N	Y	N	N	N	N	Y	N
Low	BSG034T	Hispanic	8.9	Male	1.81	Y	N	N	N	N	N	Y	Y	N	N	N	N	N		PDGFRA (few poly), MET (few poly)
Low	BSG042T	White	10.2	Male	1.3	Y	N	N	N	N	N	Y	Y	N	N	N	N	N	GLI4	PDGFRA (normal), MET (few poly)
High	BSG022T	White	5.33333	Female	0.69	Y	N	N	Y	Y	N	N	N	N	Y	Y	Y	N
High	BSG024T	White	14.9541	Female	1.12252	Y	N	N	Y	Y	N	N	Y	Y	N	Y	Y	N	PDGFRA, EGFR	PDGFRA (few poly), MET (few poly), IGF1R (few poly)
High	BSG037T	White	15.5784	Male	N/A - 2 tumors	Y	Y	N	N	N	N	N	N	Y	Y	Y	Y	Y	TOP1,CDK4, AKT3, ERBB4, PDGFRA, RPS6KB1, PLCG1	PDGFRA (amp), MET (poly, few amp), IGF1R (poly)
High	BSG032T	Multiple (NOS)	10.8966	Male	0.517454	Y	N	N	Y	Y	N	N	N	N	N	N	Y	N	MAP2K3, USP22
High	BSG001T	White	11.7755	Male	1.36071	N	Y	N	Y	Y	Y	N	N	N	N	N	Y	Y	CDKN1A, CCND2,CCND3, VEGFA, MET, PIK3C2G
High	BSG009T	White	6.11636	Male	1.1937	N	Y	N	Y	Y	N	N	Y	Y	N	Y	Y	N	PDGFRA, KDR	PDGFRA (HSR, amp), MET (focal amp), IGF1R (focal amp)
High	BSG010T	Black	13.7714	Female	1.06229	N	Y	N	Y	Y	N	N	N	N	N	N	N	Y	CCND2, MAPK7, MAP2K3, USP22	PDGFRA (normal), MET (normal)
High	BSG020T	White	5.94387	Female	0.692676	Y	N	N	N	N	N	N	N	N	N	N	Y	Y	PLAGL2, AKT3, MYCN,CDK4, PLCB1, PLCB4	PDGFRA (focal poly), MET (focal poly), IGF1R (poly)
High	BSG035T	White	13.2704	Male	0.602327	N	Y	N	Y	Y	N	N	N	Y	N	Y	Y	Y	FZD7, ERBB4, PDGFRA, MET,CDK6, IGFBPL1, MAPK7, MAP2K3, USP22, MAP2K6, SOX9
High	BSG040T	White	12.5	Female	0.8	N	Y	N	Y	Y	N	N	N	N	Y	Y	Y	Y	CCND2, TERT	PDGFRA (poly), MET (poly), IGF1R (poly)
High	BSG044T	Asian	9	Female	0.69	N	Y	N	Y	Y	N	N	N	Y	N	Y	N	Y	PDGFRA,CCND1, IGF1R, FZD7, PIK3CA	PDGFRA (focal poly, gain), MET (focal poly)
